# Supplementary material for: PTIGS-IdIt, a system for species identification by DNA sequences of the psbA-trnH intergenic spacer region
Source: BMC Bioinformatics. 2011 Nov 30;12(Suppl 13):S4. doi: 10.1186/1471-2105-12-S13-S4 (PMC3278844; doi:10.1186/1471-2105-12-S13-S4)
Supplement: Additional file 1 — Sequences used in this study This file contains all sequences in fasta format used in this study. [file 1471-2105-12-S13-S4-S1.txt]

>refbc_446347_EF419634
TTTGGTTTTAGTGTATACGAGTTTTTGAAAATAAAGGAGCAATACCAACACTCTTGATATAACAAGAAATTGGTTATTGCTCCTTTATTTAGATTTAGTAGTCTTTTTTTGCGTTACACTTTTTTTTCTTTACATTTACATAAGTTCGTTTTTTCTTTACTTTAACTTTTTTATTTTACCTTATTTATTTCTGATTATCATAAGAAATCAAAAAAAGGATTTTTTAATGAGTTTGATTTCATTTTATTGGATTTGACTTAGTATTATACGTTCGTTATGTAAGAATATATTATATATTAACGAATTTATTAAAAAGAAAAAAAAGTAAAAAAGTTCTTACCAATCTTTTGTTTGGAATTTTCTATATATCTTATCTCAGAAATAACGATAAAAAAAAACGAATGATGAATGATAGAAATTGAGATATTTGAAATATTTAAACAATAAAAAAAAATACTATAGTA
>refbc_76578_GQ248331
ATAACTTCCCTCTAGATCTAGCTGCTATCGAAGCTCCCTCTAAAAATGGATAAGATCTTAGTCTGAGTGTATATGCCTTTTTGAAATAAAAGGAGCAATAACCCCCCTCTTCTTCTAGCAAGAGGGAGTTATTGTTCCCCCTCGTTCGTTTTTTGAATTTGTTTTCATTGAGTAGTCTTTGACTTCCCTACTTTCTTTCAAAAAAGGGATTTTGGGGCGTTCATTTGAGTCGTGTGCTTTCCTTTCCTATTTTTTCTATTTCATAATTAAGGAATAGTTTCATTTATCTAGTTAGACCCTCTTCTCACGCTTGTTTGAAGTTTTTTTGACTCTAAAACACAAAGACGTTAGACTCACATTTTTTTGCTTATATGTAAAACCGATTCGAAGGGCGGATGTAGCCAAGTGGATGAAGGCAG
>refbc_507519_EU350277
AGACTTCGGTCTTAATGTGTACGAGTTCTTGAAATAAAAAAGAAGCAACACCAACCTTTTTCTTCTACTAAGAGGGTTGGGATTGCTTCTTTTTTAGTACTATTTATTTTACTTTACAGAAATAAGTTATGTTTTTACTTCAACATAAGAAAAAAGAAAAAGTATTTTGTTTTGGTTCGACCAGTAATTATATATAGAATTTTTATAGAATTTTTTTTCTTTTTTTTTTTTATTTTTTATTTCGATCTTAGAACTATAAGTATTTGTCTCTTATAGCTTTTAAGAAAAAAATGGAATGATAAAT
>refbc_427488_AM497955
TATTTTAATTATATTTTTATAAAATAAATAAATTTAAAATAGGATAACAACTTGAAAACAATGACCTTAGAACTATTAATTCTAAGGTCATTGTTTTTTTTTTTTAATAAACAAATTGTAAAAA
>refbc_549645_FM201384
TTTTTCCATTCATCATTATTGTATTTATTCTTACCTTCATACTTGGATCGAGATATTGGACATAGAATGCCAATCTTTAAAATGTAAAAAAAGGAGTAATCCGCTGTGACACGTTCACTAAAAAAAAATCCTTTTGTAGCTAATCATTTATCGAGAAAAATTGAAAAACTCAACATGAGGGAGGAGAAAGAAATAATAGTAACTTGGTCTAGGGCATCTACCATTATACCCACAATGATTGGCCATACAATCGCTATTCATAATGGAAAGGAACATTTACCTATTTATATAACAGATCGTATGGTAGGTCACAAATTGGGAGAATTTGCGCCTACTCTGACTTTCGCGAGACATGCGAGAAACGATAATAAATCTCGTCGTTAATGAAAATTCAAAAAAGAATCAAACAAGGGAGGGGACCCCTATCTTATTTTAGCAAGATAGGGGGCTACTTCAACGATTCGTATACATTAATTTTATATTTAATATGGAAGTCTTATCCATTTATAGT
>refbc_194253_GQ437099
GACTTCTATACTATAATTAGTGTATACGAGTTTTTGAAAATGAAAATAAAGGAGCAATGATAAACCTCTTGTTTTATCAAGAGGTTTATCATTGCTCCTTTATTTTCATTTTCTAATAAAATAAATTATTATTTATTAGTCTTTTACTTAACATAAGTCTTTTTTTCTTTACTTCTTCATACTTTTAATACTTTCATTATTTTCGTTATGTAATAATTTATATAGATATGTTTTTAGATAGGTTTTTCTTAATCTTTTTTTTTTTATTTTATAAAATAAAAAAATAGAAATAGAATATTCTAATATTAAATATTAAGGGTTTCATTCATTTTTTGTTGTATTTGATTGTAGAAGAATAAAAAAAAGATGAATGTTGTAAATTGAAGTAGCTT
>refbc_752800_GU934993
acgagtcattgaacttgcaggagaaatacccaccatctttacataacaagagttggggtattcctcctgcatttagtttgagtagttttttactcacatctcacaataagcatttttcgtttttctttcttattctatgcaacttaagtcaaaaagcattactacaactataaactatagaactatagcgggggttttaattttgaattctagattttcatacttttttgttttgtgtagttatttgctctactctaaatgtaatttctagattttctcaaaatcttttaattgttcttcctacttcctaagggtttcagtttttttaatcaaaatgtaaatatatattttttttagaaccaagattacatattctattaattttctatacaagtagaaaaaatttaat
>refbc_649199_GQ139476
tctagacctagctgcggttgaggctccatctataaatggataatattttggttgtaaagaaggatacgagtttttgaaagtaaaggggtagtaatatcaaccctgttgatattactccccttttacttttatttgagtagtctttttgatctttttgtaacttcgagtaaattccgtttaatttaataataaaataattaagaaaaaaaaaagaaatgaatgttttttttatcgtattttttttagattagattttagaatattcgtaagaacttagaagaaaataaatgataatgaaaaaaaagtctaaaaaaaatt
>refbc_101013_GQ476768
GACTTCCATCTATCAATGGATAAGGCTTTGATATTAGTATATATGAGTTCGTGAAACTTTTGAAAGTAAAGGAGCAATACTAAATTTCTTGTTATATCAAGAGGTTTTGTGTTGCTCCTTTACTCTAATTAAATTAGTATTTTTTAGTACTATTTTTTTTAAATTAAAATAAAAAGGTTTTTTTTTATGTTGTATTCTTTTTTACAAGTAATGATAAATGGAATAAATATTTGTAATTTCTATTTTGATTTATTAATATAGTACAAGTTTATATAGTACAAGATAATATAAG
>refbc_154657_FJ564093
TACTTTTGTATTCCTATATAGATGTATATGAATTTTTGAAGATAGCAATCCCCCAAGATCTTGGGGGATTGCTATCTTGTTGGACTTAGGTGCTTTTTGCTTCTCTATCCGAATTTTCGTTCTTTATCATAAAAGTTCTCCCCCGCCAATGAATGATAAGTGCCTAGGTGAAGTATAGTATAAGATAAGTCAAAAAAGTCTAAGTCTTCTGAAAAATAAAATAAATATACCTATACTCTGACTATAAGATAAAGACTCTTAAGTCTAAATACTATTAATATAAGGCTTTTCACATGAATATTTAGTAGAACGACTAACGACGAGATTTATTATCGTTTCTCGCGTGTCTCACGAAAGTTATAGTAGGTGCAAATTCTCCCAATTTGTGACCGACCATACGATCTGTGATATAAATAGGTAAATGTTCCTTTCCATTATGAATAGCGATTGTATGGCCAATCATTGTGGGTATAATGGTAGATGCCCGAGACCAAGTCACTATGATTTCTTTCTCCTCCCTCCTGTTGAGTTTTTCAATTCTTCCCGATAAATGATTAGCTACAAAAGGATTTTTTTTGAGTGAACGTGTCACGGCTGATTACTCCTTTTTTTACATTTTTTAAATTGGCATTCTATGTCCAATATCTCGATCTTAATCTGAAGTATAATGATGAATGGAAAAAAGAGAAA
>refbc_241862_GQ428735
TGGATAAGATTTCTATATTAATAATTTCTATATTGATATTAGTGTATAGGAGTTTTTTAAAATGAAAAAAAGTAGCAATACCAAACTTCGTGCAAGAAGTTTGGTATTGCTACTTTTTTTTCATAAAAAATTATTATTTTATTAGTCTTTTGCTTGAGATAATTCTTTTTTTTTTTTTTTCTTTATTTCAATATATTGATACTTTCGTTATTTTCATTATGTAGTAATTTTTATATTTTTTCTTAATCTTTTTTTAATTGTTTAATTTTACATTCTAAATAAAATTGAAAGGTTTCTATTTGTTTTTTCTTCTATTTGATTTTAGAAGAATAAAACAAATAAAGATGAATGTTGTAAATTGAAGTAGTATTAATAAATT
>refbc_100555_GQ438129
AGTGTATACGAGTTTTTGAAAATGAAAAATAAAGGAGCAATAATAAACCTCTTGTTCTATCAAGAGGTTTATTATTGCTCCTTTATTTTAATAATAAATTATTATTTGTTAGTCTTTTATTTAACATAAGTCCTTTTTCTTTACTTTTTCATATTTTTCGTTATGTAGTAATTTATATATATGTTTTTCTTAATCTTTTATTTTACATTTTAAATAAAATAAATAAATATAAAGGTTTCCATTTATTTTTTGTTGTATTTGATTGTAGAAGAAAAAAACTAAATATGAATGTTGTAAATTGAAGTAGTTCTAATATATAGAAATACTAATTATATTGGGG
>refbc_264890_EF550083
ttggctacatccgcccctatccttagattatattaactagattctctatttcttttaataatttagtaccttatttatttgctattttaagtgtttggattttttaatttctcttttgttaagacacaacacaaaatggaatttagctgatttcattattctaaaaaatactactaatttaaaaaaaaccaaaggagcaacaacccccttgatcgaagatcagaaagagttgattgctcctttggtttcttttatttctctattctattttctcctatacactaagaacaaatcttatccatttgt
>refbc_251585_EU769877
CTGCCCTTGATCCACTTGGCTACATCCGCCCCCTTACTCTACTATTTACATTATAAAGGATTCAATTTCAAGCATTCATCAATATTTCGTTCTTATTTCGGAAATAAAAATATTAAGTAAAATTAAATAAAAATGAAAAAATTTCCCTTTTAAAGGGAAAAAAAGAATTTCACAAAAGTATTTAAATTCTAAATTAATATAGAACGAAAAGACGATACTTAATCATGAAACAACCCATACAAAAAAACCTATTCGTTTTACCCATAATAATTTTTTTTTGTAACGAAAAAAATATATGTAAATACTACTAATAAATAAGAGAAAGTAAAGGAGCAATAACGCCCTCTTGATAGAACAAGAAATTGTTTATTGCTCCCTTACTTTCAAAAACTCGTATACACTAAGACCAAAATCTTATCCATTTGTAGATGGAGCTTTCGTACGTCTAGAGGGAAGTTATGAGCATTACGTTCATGCATAACTTCCATACCAAGGTTAGCGCGGTTTGATATCAGCCCGTTTATTACCG
>refbc_460731_EF556367
GACTTTGGTCTGATTGTATACGAGTTTTTGAACTAAAAAAGGAGCAATAGCTTCCCTCTTGTTTTATCATATCAAGAGGGCGTTATTGCTCCTTTTTTTTATTTAGTACTATACTATTTGCCTTACATAGTTTCTTTAAAAATAACAAGGGCTTTATAATAGTAGAGGGGCGGATGTAGCCAAGTGGATCAAGGCAGTGGATTTG
>refbc_554380_FM207052
tggataagacccagtcttagtgtatacgagttttttgaaataaaaaggagcaataacctctttcttgttctatcaagagggtggtattgctccttttttatttagtattatttgacttacttataatttctttaaatagaagtagttttgtaaaagaaaagataaaaatattggactttttacaacgataagaaacaaaaaatgataaatagtcaaatttgaatcttgaaaagtgtaaggaaaagaatcgtaaggggcgg
>refbc_251585_EU769916
GATCCACTTGGCTACATCCGCCCCCTTACTCTACTATTTACATTATAAAGGATTCAATTTCAAGCATTCATCATTATTTCGTTCTTATTTCGGAAATAAAAATATTAAGTAAAATTAAATAAAAATGAAAAAATTTCCCTTTTAAAGGGAAAAAAAGAATTTCACAAAAGTATTTAAATTCTAAATTAATATAGAACGAAAAGACGATACTTAATCATGAAACAACCCATACAAAAAAACCTATTCGTTTTACCCATAATAATTTTTTTTTGTAACGAAAAAAATATATGTAAATACTACTAATAAATAAGAGAAAGTAAAGGAGCAATAACGCCCTCTTGATAGAACAAGAAATTGTTTATTGCTCCCTTACTTTCAAAAACTCGTATACACTAAGACCAAAATCTTATCCATTTGTAGATGG
>refbc_668907_GQ428679
AAATGGATAAAATCTTGGTCTTAATGTATACGAGTTTTTAAACGTAAAGGAGCAATAATTAATTTCTTGTTCTATCAAGAGGGTTAATATTGCTCCTTTACTTTTTAGTAGTTTCATACATCAATTTTGTATTTACTTCAACATTCTTTACCATTGTTTTAAGATAGGAAAAAAATATTGGAGTTTCATACTTTTTGTTTCTTTTTTACTAATTTATTTTATACGTTTTTCCCAGCAATCTTTCTTTATCTTTTGAAATGAAAAAAAAAAATGAGAAATGAATGTTTTAATTCTAGTCTATTGTATCTTAGAAGACGAGTAAAAACTTCAAAATAATGAAAAAAAGAAGAAAGAATACAAATGGAAATCTCTGTAATTT
>refbc_4470_GU454507
actttttgtcttagtgtatagggcttgatgacggaataataccaaacctcttttttagaggtttggtattactccttgcgttaatagaatggtattttgtctacataagtattttttgcatttgtagttttagtaaaaaagaaataaaaaagtgaaatactttagctaagcttaagtaagggggcggatgtagccaagtggatcaaggcagtggattgtgaat
>refbc_445234_EF597134
cgaagctccctttacaaatggctaagacttaggtcttagtgtatgctagtcttagtgtatatgagtcgttgaagttgcaggagtaataccccaattcttgttctctcaagaggccgggcattgctcctgcgttttgttttaatagtgttttatttgcattttgcataactattttttttttttgaagtaaaaaaaaaataactcgaatggatttattggtgaattcctgattattatactctcattctgtacatatataaaccaatccaatataatatgataatatgttcctaaaaattttgaaacagcttcttgataaagcagaggggcgga
>refbc_78607_EU852628
AGACTTCGGTTTTAGTATTAGTATATATGAGTTTTTGAAAATAAAGGAGCAATAATCAACTTCTTGTTCTTTCAAGAGGATTGCTATTGCTCCTTTATTAGTCTTTTAATTACTATTTAGTTGTCTTTTACTTACATAAGTCTTTTTCTTTCTTTCCTTTAACATACGAAAAAATATTTGAGTATCATATTTTCGTTATGCAGTAATTTATTTTATATGTTCTTATCGGTTTTTTGTGAAGTTTTGATTTAGTATTATTAATTATTATTATCTTTTTTATTTGAAAATTATTTCAAAATGAAAAGATAAAGGTTTCAATTTCTTTTCTGTCTCTTGTATCTTAGAAGAAAGGTAAACATGATGAATGGTAGAGATGAAATCCCCATGTAATTTGTACTAAATGGAGTATAGGGGCGGATGTAGCCAAGTGGATCA
>refbc_61884_EU096340
GACTTCGGTCTTAGTGTATCCGAGTTCTTGAAAGTAAGGGAGCAATAACCAATTTCTTGTTTTATCAAGAGGATTGGTATTGCTCCTTTATTATGAATAAATTTTATATAAGTTTTTTTTTTTTTGCGAATTTCTACTTCTACATAGTAGAGGGTAGGGGGGCGGATGTAGCCAAGTGGATCAAGGC
>refbc_128650_EU153973
ATGGATAATACTTTGGTATTAGTGTATACGAGTCGTTGAAGGATCAATACCAAACTTCTTGTTCTATTAAGAAGTTTGGTATTGATATTCGGTTCAGTATTGTTTTATTCACATAATCGTTTTTCATTTTCATTTCTTTTATTCAACTTATGAAAACCGCTGGTTATTTCATGATCGAATATCGTAGTTTCTTCTGTACCAACCTGCAATTTATATACTCTTATTCTTCAAAAGAATTTGATTTTAGGAAAAAATCAAAGCATTGCATTTTTTTTTTTTTTTGTTTTTATGTACAACATTTTGTTTTATGTACAATATCTGTATTTCAGCAGGAAGGAGGGTGAAGCAATAAAGACTAATAAAAAAAATAATGAATGGTGAAAATGGAATCCTTTTGAGAGAGGAGGGGCGGATGTAGCCAA
>refbc_3885_FJ951204
attttgatcttaatttaaaaaagtagacgagtttttgtttgaaaataaaggagcaatatcaactttgttaatattgctcctttattttggattagtaatcttttttttagatttatacataggtttttgattgatttcatgattccttatctttttttccttttttagaaagaaaaaaaggatattgaaagggtagaatttcagatatagatagatcatttttagatagtataag
>refbc_264922_AY721744
cacttggctacatccgcccctatccttagattatattaactagattctctatttcttttaataatttagtaccttatttatttgctattttaagtgtttggattttttaatttctcttttgttaagacacaacacaaaatggaatttagctgatttcattattctaaaaaatactactaatttttaaaaaaccaaaggagcaacaacccccttgatcgaagatcagaaagagttgattgctcctttggtttcttttatttctctattctattttctcctatacactaagaacaaatcttatccatttgtagatggggagcttcga
>refbc_585885_FJ564396
TACTTTTGTATTCCTATATAGATGTATAGGTATATGAATTTTTGAAGATAGCAATCCCCCAAGATATTGGGGGATTGCTATCTTGTTGGACTCAGGTGCTTTTTGCTTCTCTATCCGAATTTTCGTTCTTTATCATAAAAGTTCTCCCCCGCCAATGAATGATAAGTGCCTAGGTGAAGTATAGTATAAGATAAGTCAGAAAAGTCTCAGTCTTATGAAAAATAAAATAAATATACCTATACTCTTACTATAAGATAAAGAAAATACTAGTAAGATAAGGCTTTTCACATGAATATTTAGTAGAACGACTAACGACGAGATTTATTATCGTTTCTCGCGTGTCTCACGAAAGTTATAGTAGGTGCAAATTCTCCCAATTTGTGACCGACCATACGATCTGTGATATAAATAGGTAAATGTTCCTTTCCATTATGAATAGCGATTGTATGGCCAATCATTGTGGGTATAATGGTAGATGCCCGAGACCAAGTCACTATGATTTCTTTCTCCTCCCTCCTGTTGAGTTTTTCAATTCTTCCCGATAAATGATTAGCTACAAAAGGATTTTTTTTGAGTGAACGTGTCACGGCTGATTACTCCTTTTTTTACATTTTTTAAATTGGCATTCTATGTCCAATATCTCGATCTTAATCTGAAGTATAATGATGAATGGAAAAAAGAGAAA
>refbc_594549_FJ031674
ttgtataggagtttttgaactaaaaaaggagcaatagcttccctcttgttttatcaagagggcgttattgctccttttttttatttagtactatttgccttacatagtttctttaaaaataagaaggtctttttatagtttggttcaattagcgtgttttctctttgtattaatttatattataatattataggtttatatatccttttcccagtcttttattaatttttatttcctttcaaatctaaaatagataaaaattataattttgcttatttattacattacttttttttcatgttaatggaaaaatatattaatactagataatagtaga
>refbc_251585_EU769913
CCTGATCCACTTGGCTACATCCGCCCCCTTACTCTACTATTTACATTATAAAGGATTCAATTTCAAGCATTCATCATTATTTCGTTCTTATTTCGGAAATAAAAATATTAAGTAAAATTAAATAAAAATGAAAAAATTTCCCTTTTAAAGGGAAAAAAAGAATTTCACAAAAGTATTTAAATTCTAAATTAATATAGAACGAAAAGACGATACTTAATCATGAAACAACCCATACAAAAAAACCTATTCGTTTTACCCATAATAATTTTTTTTTGTAACGAAAAAAATATATGTAAATACTACTAATAAATAAGAGAAAGTAAAGGAGCAATAACGCCCTCTTGATAGAACAAGAAATTGTTTATTGCTCCCTTACTTTCAAAAACTCGTATACACTAAGACCAAAATCTTATCCATTTGTAGAT
>refbc_549645_FM201412
TTTTTCCATTCATCATTATTGTATTTATTCTTACCTTCATACTTGGATCGAGATATTGGACATAGAATGCCAATCTTTAAAATGTAAAAAAAGGAGTAATCCGCTGTGACACGTTCACTAAAAAAAAATCCTTTTGTAGCTAATCATTTATCGAGAAAAATTGAAAAACTCAACATGAGGGAGGAGAAAGAAATAATAGTAACTTGGTCTAGGGCATCTACCATTATACCCACAATGATTGGCCATACAATCGCTATTCATAATGGAAAGGAACATTTACCTATTTATATAACAGATCGTATGGTAGGTCACAAATTGGGAGAATTTGCGCCTACTCTGACTTTCGCGAGACATGCGAGAAACGATAATAAATCTCGTCGTTAATGAAAATTCAAAAAAGAATCAAACAAGGGAGGGGACCCCTATCTTATTTTAGCAAGATAGGGGGCTACTTCAACGATTCGTATACATTAATTTTATATTTAATATAGAAGTCTTATCCATTTATAGT
>refbc_183048_FJ846167
GACTTTGGTCTGATTGTATAGGAGTTTTTGAACTAAAAAAGGAGCAATAACGCCCTCTTAATAAAACAAGAGGGAAGCTATTGCTCCTATTTTGATTTAGTACTATTTGCCTTCCATAGTTTCTTTAAAAATAACAAGGACTTTTTTGCGTTATTCATTTAGATTATAGGTTTCTATATCATATACTTTTCCCAATCTGTTATGAAGTTTTATTTCCAATTCAATTGAAATTGAAAATAGGTAAAAATGGAAATTTTGCTTATTTATTACTTTTCTTTCTTAAATAAGAAAGAAAAGTAATATGCTTTTTTATGTTAATGGAAAAA
>refbc_397101_GQ248266
ANCTGCTGTCGANTTCCNTCTACNAACGGATAATACTTTGGTATTAGTGTATACGAGTCGTTGAAGGATCAATACCAAACTTCTTAATAGAACAAGAAGTTTGGTATTGATCTATTTGGTTCAGTAGTGTTTTATTCACATAATCGTTTTTCATTTTCATTTCTTTTATTCAACTTATGAAAACCGCTGGTTATTTCATGATCGAATATCGTAGTTTCTTCTGTACCAACCTGCATTTTATATACTCTTATTCTTCAAAATAATTTGATTTTTTGAAAAAATCAAAGCATTTTTCTTTTTTTTTTTTTTTTACGTACAACATTTTGTTTTATGTACAATATCTGTATTTCAGCAGGAAGGAGAGTGAAGTAATAAAGACTAAATCAAAAAATAATGAATGGTGAAAATGGAATCCTTTTGAGAGAGGAGGGG
>refbc_58826_EU122998
atctatctggttctacagtctaaccaagtaccgacgcaaaaagttggtacttggtagtagcaagattagaatatcaaaatattaacacttcttgtcataattctattccaattagggtctgcagtggtggcttaaaatatctttccagagataggtactattagaatattattctaatactttttgctgatggcgttccattatgtttttatctccaagtatgactatgaccattcattattcaataaggttcacaggctttgctcatccaaagagaataaaattctattatctataataatttacctatccagaataaaatagtagtaacgtgtccttctctttatcttttttgatcaattgaataatcttattatattatcttctccatttgagtgttattataaataacaaaaaagaaagg
>refbc_183048_FJ846278
GACTTTGGTCTGATTGTATAGGAGTTTTTGAACTAAAAAAGGAGCAATAACGCCCTCTTAATAAAACAAGAGGGAAGCTATTGCTCCTATTTTGATTTAGTACTATTTGCCTTCCATAGTTTCTTTAAAAATAACAAGGACTTTTTTGCGTTATTCATTTAGATTATAGGTTTCTATATCATATACTTTTCCCAATCTGTTATGAAGTTTTATTTCCAATTCAATTGAAATTGAAAATAGGTAAAAATGGAAATTTTGCTTATTTATTACTTTTCTTTCTTAAATAAGAAAGAAAAGTAATATGCTTTTTTATGTTAATGGAAAAA
>refbc_468147_GQ982255
AATCTTGGTCTTAATGTATACGAGTTTTTAAACGTAAAGGAGCAATAATTAATTTCTTGTTCTATCAAGAGGGTTAATATTGCTCCTTTACTTTTTAGTAGTTTCATACATCAATTTTGTATTTACTTCAACATTCTTTACCATTGTTTTAAGATAGGAAAAAAATATTGGAGTTTCATACTTTTTGTTTCTTTTTTACTAATTTATTTTATACGTTTTTCCCAGCAATCTTTCTTTATCTTTTGAAATGAAAAAAAAATGAGAAATGAATGTTTTAATTCTAGTCTATTGTATCTTAGAAGACGAGTAAAAACTTCAAAATAATGAAAAAAAGAAGAAAGAATACAAATGGAAATCTCTGTAATTTTTAGATAGTATAGG
>refbc_672198_GU592484
CTAGCATCGTGTTGATGAAGCGTCAGTAGTCGCCACCAGTGCAAGAATTTCATTATTCCCATCCTAGTACTCCGAGTCGTGATTGGGACCGGGGGTAATGGATGATGGATGGGCCACCCCGGAAGGACGACGGCCCCGTGTCGTGTTTCTCCCGGGGCCTGATCCGCTCGGGACGAATAGAAGTAGGAGCTGGCGCGGAAATGGGTAGCGAGTGGGGAGAAGGGGCGGACGT
>refbc_563881_EU846454
GACTTTGGTCTGATTGTATAGGAGTTTTTGAACTAAAAAAGGAGCAATAGCTTCCCTCTTGTTTTATCAAGAGGGCGTTATTGCTCCTTTTTTTATTTAGTGTGTTTTCTCTTTGTATTCATTTATATTATAATATAATCCTTTTCCCAATCTTTTATGAAGTTTTATTTCGAATTCAATTTGAATCTAAAATAGATAAAAATGAGAATTTTGCTTATTTATTACTTTGATTTCAGAAATAAGAAAGAAAAAATATGCTCTTTTTTTCATGTTCATGTAAAAATATAGTAATACTAGATACTAGATAATAGTAGAGGGGC
>refbc_80326_GQ437558
tcggtctttgtgtatacgagtttttgaaaataacggagcaataccaatttcttgcaagagggtcggtattgttccgttattgctatttactagtttttctttagtacttttttctttccatatccttgttttcaacaaaacaaaagtatttttatgcctttgatttagtcccttccttaatatactaataattatagacgaatcgaatatatagagtaatagaaaaaaaacgaatatagaaactagaatcgattagataaaaagataaaagttggaattttatgcctcttggatctgaatttctatcttcataagttaagataaaaaagaatgatgatcnaaaaatgataga
>refbc_165702_EF537214
GATCCCAGTCTAGTCTATAGGAGGTTTTGAAAAGAAAGGAGCAATAATCATTTTCTTGTTTTATCAAGAGGGTGCTATTGCTCCTTTCTTTTTTTCTTTTTATTTTATTTATAATTTACTAGTATTTTACTTACATATACTTTTTTGTTTACATTATAGAAAAAGAAAGAGAGGATATTTGCATGCATTTATTCAGGATTGAGTATTCTATTTTCATTTTGTATGTATTTATTTAAAATTCTAGAAATATAACTTGTTCCTCTTCTTGCTAATGTTACTATATCTTTTTTATTTCATTTCAAAAAAAAATTAATTTTTACTTCAGATTCTGATCTTTGATTCATATTCTTATCTTTGAAATAATAATATCATTCAAATAAGAAAGAAGAGAAATATTCGAACTTGAATCTTTTGTTTTCTAATTTAAATAATGTAAAAATGGAATGTAAGTAGGCGAGGGGGCGGATGTAGCCAAGTGGATCAAGGCAGTGGATTGTGAATCCAC
>refbc_446331_EF419552
TTTGGTTTTAGTGTATACGAGTTTTTGAAAATAAAGGAGCAATAACCAATTTCTTGTTCTATCAAGAGTGTTGGTATTGCTCCTTTATTTAGATTTAGTAGTCTTTTTTTGCGTTACACTTTTTTTTCTTTACATTTACATAAGTTTGTTTTTTCTTTACTTTAACTTTTTTATTTTACCTTATTGATTTCTGATTATCATAAGAAATCAAAAAAAGGATTTTTTAATGAGTTTGATTTCATTTTATTGGATTTGACTTAGTATTATACGTTCGTTATGTAATAATATATTATATATTAACATTAACGAATTTTTTTTTTTATAAAAAAAAAAGTAAAAAAGTTCTTACCAATCTTTTGTTTGGAATTTTCTATATATCTTATCTCAGAAATACGAGAAAAAAAAACGAATGATGAATGATAGAAATTGAGATATTTGAAATATTTAAACAATAAAAAAAAATACTATACTA
>refbc_75704_FN687514
GACTTTTGTAAATGGATAAGACTTTTGTCTTAGTGTGTACGAGCTTTTGAAAAAAAAAAAGGAGCAATCGCCAATTTCTTGTTCTATCAAGAGGGTTGGCATTGCTCCTTAAATAATTTTTTTTTACTTTTGTATTTCTTTCTTATAAGACTTATAAAAAAAGGTTAAATTGAATAGTAAATGTTATAAATTCGAATCTTGGTAATTTGTAAATTTAGGGGCG
>refbc_402115_GQ900154
TACTTAAGACTAGATTTGAACCTTACATAAACTTAAAATTTTTGAAAGGGAATAAAAAACTAAAAAATAATGATCCTTAAGATTAAAATCTTAAGGATCATTATTTGGCTAAAAA
>refbc_191662_EU850234
GATTTCCGTCTTAATGTATTAAGAATCGTTGAAGGAGTCATACCCAATATCTTGTTTTCATAAGATATTGGGTATAGCTCCCTCGCCAATGAATGATAAGTATCTATTTTTTTTCCAATTAATTAACGACGAGATTTATTATCGTTTCTCGCATGTCTCGCGAAAGTCAGAGTAGGCGCGAATTCTCCCAATTTGTGACCTACCATACGATCTGTTATATAAATAGGTAAATGTTCTTTTCCATTATGAACAGCGATTGTATGGCCAATCATTTTGGGTATAATGGTAGATGCCCGAGACCAAGTTACTATTATTTCTTTCTCCTCCCTCATGTTGAGTTTTTCCATTTTTCTCGATAAATGATTAGCTACAAAAGGATTTTTTTTTAGTGAACGTGTCACAGCCGATTACTCCTTTTTTTTACATTTTAAAGATTGGCATTCTATGTCCAATAGAATATCTCGATCTAAGTATGAAGGTAAGAATAAATACAATAATGATGAATGGAAAAAAGAGAAAATCCTTTAGCTGGATAAGGGGCGG
>refbc_264896_EU232436
ttggctacatccgcccctatccttagattatattaactagattctctatttcttttagtaatttagtaccttatttatttgctattttaagtgtttggattttttaatttctcttttgttaagacacaacacaaaatggaatttagctgatttcattattctaaaaaatactactaatttaaaagaaaccaaaggagcaatcaactctttctgatcttcgatcaagggggttgttgctcctttggtttcttttatttctctattctattttctcctatacactaagaacaaatcttatccatttgt
>refbc_176866_AY211452
GACTTCGGTTTTAGTATTAGTATATATGAGTTTTTGAAAATAAAGGAGCAATAATCAACTTCTTGTTCTTTCAAGAGGGTTGCTATTGCTCCTTTATTAGCCTTTTAATTACTATTTAGTTGTCTTTTACTTACATAAGTCTTTTTCTTTCTTTCCTTTAATATACTAAAAAGTATTTGAGTATCATATTTTCGTTATGCAGTAATTCTTTTTATATGTTCTTATCGGTTTTTTGTGAAGTTTTGATTTAGTATTATTATTATATTATTATTATCTTTTTTTTTTTTTAATTATTTAAAACTGAAAAGATAAGGGTTTCAATTTCTTTTCTGTCTCTTGTATCTTAGCAGAAAGGTAAACATGATGAATGGTAGAGATGAAATCCCCATGTAATTTGTACTAAATGGAGTATAGGG
>refbc_380076_DQ869371
GACCGGGTTTTAGTATATACGAGTTTTTTTAAATAAAAAAAAGAAATACCGCCCTCTTGTTCTATCATTGTTCTATCAAGAGGGCGGTATTTCTTTTTTTTATATTTCAGACTGTTTTTTAGATAAACTATTTTTGAATGATCAAAAAGGAATCCTTTGAAATAAAAATAAATAAAAGAAAATTTAAAAGAAAATTGGG
>refbc_703365_GQ163033
GACTTCGGTCTTAGTGTATACGAGTTCTTGAAAGTAAAGGAGCAATAACCAATTTCTTGTTTTCTCAAGAGGATTGGTATTGCTCCTTTATTATGAATAAAATAAAGTTTACATAAGTTTTTTTTTTTTAATTTATACTTATCATAGTATAGGGTAGGG
>refbc_100555_GQ438131
AGTGTATACGAGTTTTTGAAAATGAAAAATAAAGGAGCAATAATAAACCTCTTGTTCTATCAAGAGGTTTATTATTGCTCCTTTATTTTAATAATAAATTATTATTTGTTAGTCTTTTATTTAACATAAGTCCTTTTTCTTTACTTTTTCATATTTTTCGTTATGTAGTAATTTATATATATGTTTTTCTTAATCTTTTATTTTACATTTTAAATAAAATAAATAAATATAAAGGTTTCCATTTATTTTTTGTTGTATTTGATTGTAGAAGAAAAAAACTAAATATGAATGTTGTAAATTGAAGTAGTTCTAATATATAGAAATACTAATTATATTGGGG
>refbc_161115_GU454562
actttcttgtcttagtgtataaggcttaataaataataccaaacctccttattagaggtttggtattattcagtttctattagttagtacattgcaattgtatttttatacataagtatttgttacatttgtcgttttagtaaaaaaaagaaataaaaaagtgaactactttagctaagcttaagtacgggggcggatgtagccaagtggatcaaggcagtggattgtgaat
>refbc_587985_FJ564528
GACTTTTGTATTCCTATATATATGTGTATGTATATGAATTTTTGAAGATAGCAATCCCCCAATATATTGGGGGATTGCTATCTTGTTGGTGTTGGTTTCATATATTCATATATTTCGTTCTTTATCATAAAAGTTCTCCCCCGCCAATGAATGATAAGTGCCTAGGTGAAGTATAGTATAAGATAAGTCAGAAAAGTCTAAGTCTTATGAAAAATAAATAGACCTATACTCTTACTATAAGCTATAAGATAAAGACTCTTAAGTCTAAATACTATTAAGATAAGGCTTTTCACATGAATATTTAGTAGAACGACTAACGACGAGATTTATTATCGTTTCTCGCGTGTCTCACGAAAGTTATAGTAGGTGCAAATTCTCCCAATTTGTGACCGACCATACGATCTGTGATATAAATAGGTAAATGTTCCTTTCCATTATGAATAGCGATTGTATGGCCAATCATTGTGGGTATAATGGTAGATGCCCGAGACCAAGTCACTATGATTTCTTTCTCCTCCCTCCTGTTGAGTTTTTCAATTCTTCCCGATAAATGATTAGCTACAAAAGGATTTTTTTTGAGTGAACGTGTCACGGCTGATTACTCCTTTTTTTACATTTTTTCAATTGGCATTCTATGTCCAATATCTCGATCTTAATCTGAAGTATAATGATGAATGGAAAAAAGATAAA
>refbc_71626_GQ435357
TACTCTGATGGATTGTTATCGTGTATTGCTTAATTGAAGCATACCAAGCCTTTCAATAAAATGAAAGGCTTGGTATGCTTCAATTGTTTGTTGTTATTCTTCATACTTCTTCCCCCATTCCATCAATAATGGATATGTGCAGTTCCCCTGCATCCAGCAGGAATTGAACCCGCGAGTTCGCCAATTATGAGTTGGGCGCTTTAACCATTCAGCCATGGATGCTGGATTATGAGTATAGACTCAGATCTAAAATGGGTTAGTTCGGGATCGGGACCCATTTACATTCTTTCTCTCATACTTGATTCATGTCAAATATTATCAATAGACATTCAAATAACATTTCATCGAATGAATTTGATAATAAGCCGAACAACTTGTTCGAGAGTTGGGAGTTAGTCATCGATCTTGCTTTGATCCCCTATCAGAGTCACCGACCCACATACGAACAAACGTTAGCTCGTTTTTTCTTCTTGGGAGAAATGACTGTAGATAGATAAATTGGCTTGTTTTTCCGGG
>refbc_282241_EU827946
CCTCTATGATTACTATTAAAAATTATCTAGTAAGAATTAAGATTTTATTGATTTTATTTTCGACCATTTCATTACGATTTTTCTATAACAAAATGAGCAAATATCTTCTTTATTTCTGAGATATTCTTTTCTTACTAAAAAAAAATTAATCAAAAAGTAGAATTGTCAAAACTTCCCAACCTTTTGACAAGAAATTAGATAAATGAAAATAGAAAAAAAAAAATTACAGAAAAAAAGAATAATATTCAATTATGAATCAAAAATAAAAAAGAGTTATTCCTTCCTTTTCTGTAAAGGAAAGAAAAAAGAAAAGGCAAGTACAATACTCCTAATTGATAATTGAAAAGAAAATAAAGGAGCAAAAACCCCTCTTGATAGACCAAGAAAGAGTTTATTGCTCCTTATATTATTCTAT
>refbc_436756_EF200396
TTCTGTGGAGCTCCATCTATAAATGGATAATACTTTTGTATGTATGTGAATCTTTTAAGATAAAAATCCTCCAATATCTTGTTATAAAAACAAGATATTGGGGGATTGCTATCTTGTTGGATTTGGATTCTTGGATTCAGGGGCTAACACTTTTGCTTCTCTATCCGAATTTTCGTTCTTTATCATAAAAGTTCTCCCCCGCCAATGAATGAAATGAATGATAAGTGCCTAGGTGAAGTATAGTATAAGATAAGTCAGAAAAGTCTAAGTCTTAGTATATTAGTATACTAGAAAAAGAAATATACCTATACTCTTACTATAAGATAAAGACTCTTAAGTCTAAATACTATTAAGATAAGGCTTTTCACATGAATACTTATGAATACTTAGTAGAACGACTAACGACGAGATTTATTATCGTTTCTCGCGTGTCTCACGAAAGTTAGAGTAGGTGCGAATTCTCCCAATTTGTGACCGACCATACGATCTGTGATATAAATAGGTAAATGTTCCTTTCCATTATGAATAGCGATTGTATGGCCAATCATTGTGGGTATAATGGTAGATGCCCGAGACCAAGTCACTATGATTTCTTTCTCCTCCCTCCTGTTGAGTTTTTCAATTCTTCCCGATAAATGATTAGCTACAAAAGGATTTTTTTTTAGTGAACGTGTCACGGCTGATTACTCCTTTTTTTCCATTTTTTAAATTG
>refbc_653376_FJ597302
ACTAGAGAACGCTATTAATATAATTATTAATTAATATAATTAATATTTTTTAATTTGAGAAATACTAAATATACCCAATATATTAGTCTAAAAAACTAATATATTGGGCTCCCAATTTGTGACCTTTCATAGAATCTGTTATATAAATAGGTATATGTTCCTTTCCATTATGAATACCGATTGTATGGCCAACCATTGAGGGTATAATAGTTGATGCCCGAGACCAAGTAACTATTATTTCTCTCTCCTCCCCCTTTTTGATTTTCTCAAATGTTTCCGATAAATGCTTAGCTACAAATCTTTTCTTTACTACAATCCTTTTTTTGACAATCCTTTTTTTGACAATCCTTCTTTTTTCACCTATCACAGCTGATTACTCCTTTTTTTGCATTGAAAATATTGTCATTCTATGTCCAATAGAATGATCTAAGTATCGAGGTCAGAATCAATAATTCGGAATGGAAAAAAGAAAAAATACTTTCTTTAGCTAGATAAGGG
>refbc_264890_EU242665
ACAAATGGATAAGATTTGTTCTTAGTGTATAGGAGAAAATAGAATAGAGAAATAAAAGAAACCAAAGGAGCAATCAACTCTTTCTGATCTTCGATCAAGGGGGTTGTTGCTCCTTTGGTTTCTTTTAAATTAGTAGTATTTTTTAGAATAATGAAATCAGCTAAATTCCATTTTGTGTTGTGTCTTAACAAAAGAGAAATTAAAAAATCCAAACACTTAAAATAGCAAATAAATAAGGTACTAAATTCTTAAAAGAAATAGAGAATCTAGTTAATATAATCTAAGGATAGGGGCGGATGTAGCCAA
>refbc_316266_AY792641
GACTTGGTCTTAGTGTATAGGAGTTTTTGAAAATAGAATAGATAAATATAAGGAGCAATAAACTCTTTCTTGTTTTATCAAGAGGGGTTATTGCTCCTTAATTTTCTTTTGAATTACTTTTTTTCTTTCCATTACAGGATTCAGAAAAAGAAAGAAGAAAAAAATGATTTTAATTCAATTGATTTTGCATTTTAAAGTAAATTCATTTTCATTATAGTAATAGTAGAGGGGCGGATGTAGCCAAGTGGATCAAGGCAGTA
>refbc_357745_FM253722
GAAGTTCCATCTATAAATGGATAAGATTTCTGTATTAATGTATACGAATCGTTGAAGGATCCATGCCCGATATCTTGTTTTAGTAAGATATTGGGCATGGATCCCCCACCAATATTTGTGATCCTCGTTAAAAATTAACGACGAGATTTATTATCGTTTCTCGCATGTCTCGCGAAAGTCAGAGTAGGCGCGAATTCCCCCAATTTGTGACCTACCATACGATCTGTTATATAAATAGGTAAATGTTCCTTTCCATTATGAATAGCGATTGTATGGCCAATCATTGTGGGTATAATGGTAGATGCCCGAGACCAAGTTACTATTATTTCTTTCTCCTCCCTCATGTTGAGTTTTTCCATTTTTCCCGATAAATGATTGGCTACAAAAGGATTTTTTTTTAGTGAACGTGTCACAGCTGATTCCTCCTATTTTAAAGATTGGCATTCTATGTCCAATAGAATATCTCGATCGAAGTATGAAGGTAAGAATAAATACAATAATGATGAATGGAAAAAAGAGAAAATCCTTTAGCTAGATAAGGGGCGGATG
>refbc_330183_EU337135
actttggtctgattgtattctataggagtttttgaactaaaaaaggagcaatagcttccctcttgtttttataaagagggcgttattgctcctttttttatgttaatgtaaaaaaattatatagtatagtattactatataataataatagtacttatacttactatatatataatataactagataatagtagagg
>refbc_76276_FJ493263
GACTTTGGTCTGATTGTGATTGTATAGGAGTTTTTGAACTAAAAAAAGGAGCAATAACGGCCTCTTGATAAAACAAGAGGGAAGCTATTGCTCCTTTTTTTTATTTAGTACTTTTTGTTTACAACGAAAATTTTGTTTATTTATTACTTTGCTTTTCTAAAAAATAAATAAATTTTATGCTTTTTTTTGTTATATGTTAATGGAAAAATCTAGTAATTATACTAGATAACTATACTAGATAAATAATAGTAGAG
>refbc_261436_EU850243
GATTTCCGTCTTAATGTATTAAGAATCGTTGAAGGAGTCATACCCAATATCTTGTTTTCATAAGATATTGGGTATAGCTCCCTCCCCCGCCAATGAATGATAAGTATCTATTTTTTTCAAATTAATTAACGACGAGATTTATTATCGTTTCTCGCATGTCTCGCGAAAGTCAGAGTAGGCGCGAATTCTCCCAATTTGTGACCTACCATACGATCTGTTATATAAATAGGTAAATGTTCTTTTCCATTATGAACAGCGATTGTATGGCCAATCATTTTGGGTATAATGGTAGATGCCCGAGACCAAGTTACTATTATTTCTTTCTCCTCCCTCATGTTGAGTTTTTCCATTTTTCTCGATAAATGATTAGCTACAAAAGGATTTTTTTTTAGTGAACGTGTCACAGCCGATTACTCCTTTTTTTTACATTTTAAAGATTGGCATTCTATGTCCAATAGAATATCTCGATCTAAGTATGAAGGTAAGAATAAATACAATAATGATGAATGGAAAAAAGAGAAAATCCTTTAGCTGGATAAGGGGCGGATGTAGCCA
>refbc_122552_GU046621
GACTTTTGTCTGATTGTAATTGTATAGGACTTTTTGAACTAAAAAAGGAGCAATAGCTTCCCTCTTGTTTTATCAAGAGGGCGTTATTGCTCCTTTTTTTTATTTAGTAGTATTTGCCATACCTAGTTTCTTTAAAAAGAGTAACGGCTTTTTTTATACTTTCGTTTGATTAGCCTGTTCTCTCTTTGTATTAATTTAGAAGTTTATATATCCTTTTCCCAATTTTTTATGAAGTTTGATTTCCAATGGAATTTCAATCTAAAATAGATAAAAACGATAATTTTGATTTTTTTT
>refbc_463177_EU096432
AACTTCGGTCTTAGTGTATCCGAGTTCTTGAAAGTAAGGGAGCAATAACCAATTTCTTGTTTTATCAAGAGGATTGGTATTGCTCCTTTATTATGAAAAAATTTTATATAAGTTTTTTTTTTTTTTTGCGAATTTCTACTTCTACATAGTAGAGGGTAGGGGGGCGGATGTAGCCAAGTGGATCAAGGC
>refbc_462292_EF537237
GATCCCAGTCTAGTCTATAGGAGGTTTTGAAAAGAAAGGAGCAATAGCACCCTCTTGATAAAACAAGAAAATGATTATTGCTCCTTTCTTTTTTTCTTTTTATTTTATTTAGTAATTTCCTAGTATTTTACTTACATATACTTTTTTGTTTACATTATAGAAAAAGAAAGAGAGGATATTTGCCTGCATTTATTCAGGATTGAGTATTCTATTTTCATTTTGTATGTATTTATTTAAAATTGTAGAAATATAACTTGTTCCTCTTCTTGCTAATGTTACTATATCTTTTTTATTTCATTTCAAAAAAAAAATGGAATTTTGACTTCATATTCTTATCTTTGAGTCATATTCTTATCTTTGAAATAATAATATCATTCAAATAAGAAAGAAGAGAAATATTCGAACTTGAATCTTTTGTTTTCTAATTTAAATAATGTAAAAATGGAATGTAAGTAGGCGAGGGGGCGGATGTAGCCAAGTGGATCAAGGCAGTGGATTGTGAATCCAC
>refbc_124765_DQ006132
AATTTCGTTTTTAGTTTAGTATAGATGAGTTATTGAAAGTTAAAGGAGCAATGCCGTTTTCTTGTTTTGTCAAGAAATTGGTTATTGCTCCTTTATTAGTACTAGTCAGTTTTTTTTTTAATTCAAAATGGATTCAAGATTTAATCAAAGGCAAGTTCTGAATACTGAACTTAGAAATAAATTCCGAATTTTAGGTAGGGGGCGGATGTAGCCAAGTGGATCAAGG
>refbc_223224_EF394254
AATACTTTTTTCTTAGTGTATACGAGTTTTTAAAAATAAAGGAGCAATATCAATTCTCTTGATATAAAAAGAGATTGGTTATTGCTCCTTTAATAGTAATTTTGCTTACATAAGCATAAGGTTTTTATTTTTTTACTTCAATTTCATAAAAAAAAATATTATTAATTTATGTATTGTTTTTTACGTTTTTTAACTTTACTAATAATATATATATTATATGCTCTGAAATTTTTTTTTATTAATTTTTAATATCTAAAAAAGTAAATATTATAGGGGCGGATGTAGCCAAGTGGATCAAGGCAGTGGATTTGTGAATCCAC
>refbc_330183_EU337296
actttggtctgattgtattctataggagtttttgaactaaaaaaggagcaatagcttccctcttgtttttataaagagggcgttattgctcctttttttatgttaatgtaaaaaaattatatagtatagtattactatataataataatagtacttatacttactatatatataatataatataactagactatactagataatagtagagg
>refbc_657466_GQ223650
ACTAGAGAAGGCTATTAATATTATTAATTATTAATATAATTAATATTATTTAATTTGAGAAATACTCAATATACCCAATATATTAGTCTAAAAAACTAATATATTGGGAATTTGTGACCTTTCATAGAATCTGTTATATAAATAGGTATATGTCCTTCCATNNNNNNNNNNNNNNNNNNNNNNNNNNNNNNNNNNNNNAATAGTTGATGCCCGAGACCAAGTAACTATTATTTCTCTCTCCTCCCCCTTTTTGATTTTCTCAAATGTTTCCGATAAATGCTTAGCTACAAATCTTTTCTTTACTACAATCCTTTTTTTGACAATCCTTTTTTTGACAATCCTTTTTTTTTCACCTATCACAGTTTATAACTCCTCTTTTTGCATTGAAAAGATTGATTGTCATTCTATGTCCAATAGAATGATCTAAGTATCGAGGTCAGAATCAATAATTCGGAATGGAAAAAAGAAAAAATACTTTCTTTACCTAGATAAGGGGCGGATGT
>refbc_380074_DQ869369
GACCGGGTTTTAGTATATACGAGTTTTTTGAAATAAAAAAAAGAAATACCGCCCTCTTGATAGAACAATGATAGAACAAGAGGGCGGTATTTCTTTTTTTTATATTTCAGACTGTTTTTTAGATAAACTATTTTTGAATGATCAAAAAGGAATCCTTTGAAATAAAAATAAATAAAAGAAAATTTAAAAGAAAATTGGG
>refbc_239685_GQ337799
GATTTAGGTCTTGGTGCATGTCTGGCTTAGTGTATATGAGTCATTGAAGTTGCAGGAGCAATACCCAGCCTCTTAACAGAACAAGAAATTGGGTATTGCTCCTGCATTTTTTTGTATTAAGTAAAAATTTGACTTTAACAGATTGGTGTTGGTTTGGTGAATTCTAGATTATTAGACTATTATGATTATATGATTATGTTCCTCAAAAAATTTTTTTATTTGATAAAGCAGAG
>refbc_80755_AY211454
GACTTCGGTTTTAGTATTAGTATATATGAGTTTTTGAAAATAAAGGAGCAATAATCAACTTCTTGTTCTTTCAAGAGGGTTGCTATTGCTCCTTTATTAGCCTTTTAATTACTATTTAGTTGTCTTTTACTTACATAAGTCTTTTTCTTTCTTTCCTTTAATATACGAAAAAGTATTTGAGTATCATATTTTCGTTATGCAGTAATTCTTTTTATATGTTCTTATCGGTTTTTTGTGAAGTTTTGATTTAGTATTATTAATTATTATTATCTTTTTTTTTTTAATTATTTTAAAATGAAAAGATAAGGGTTTCAATTTATTTTCTGTCTCTTGTATCTTAGCAGAAAGGTAAACATGATGAATGGTAGAGATGAAATCCCCATGTAATTTGTACTAAATGGAGTATAGGG
>refbc_183048_FJ846112
GACTTTGGTCTGATTGTATAGGAGTTTTTGAACTAAAAAAGGAGCAATAACGCCCTCTTAATAAAACAAGAGGGAAGCTATTGCTCCTATTTTGATTTAGTACTATTTGCCTTCCATAGTTTCTTTAAAAATAACAAGGACTTTTTTGCGTTATTCATTTAGATTATAGGTTTCTATATCATATACTTTTCCCAATCTGTTATGAAGTTTTATTTCCAATTCAATTGAAATTGAAAATAGGTAAAAATGGAAATTTTGCTTATTTATTACTTTTCTTTCTTAAATAAGAAAGAAAAGTAATATGCTTTTTTATGTTAATGGAAAAA
>refbc_336258_DQ124704
GACTTTTGTCTTAATGTATATGAATCGTTGAAGGAGCAATATCCAATATCTTGTTTGAGCAAGAAGTTTGGTATTGCTCCCCCCTTTTTTTTGTTTGTTTGATTTAACTGTGTGTATTGTATACCGCAAGACAGAAGACAGTGGATTACTCCTTTATTTTTTACTTACATTTTAAAGATTGGCATTCTATGTTCAATATCTCGATCTAATAAGGTAAGAATAAATATAAATACAATAATGATGAATGGAAAAAAGAGAAAATCCTTTAGCTAGATAAG
>refbc_44685_GQ435405
GACCCGGTCTTAGTGTATACGAGTTTTTTGAAATAAAAAGGAGCAATAACCTCTTTCTTGTTCTATCAAGAGGGCGGTATTGCTCCTTTTTTTATTTAGTAGTATTTGACTTACCTAGTTTCTTTAAATAAATTTAAAAAAACGTCGTTTTATTTTTATCGGTTGGCTCATGAGTGAGTATCATGCTTTCGTTCTGTATTAATCATTAATCTAGAATTTAGCTACTTCTTCCCAATCTTTATCTTTTGGGAAGTGTTTTTTAAAAAGAAAAGATAAAAATGTTGGACTTTTTACTTAGTTAATACTTAATATTTTTATCTCGAAAATAAGAAAGATAAGAAAGAAATAATGATGAATGGTAAAAATTTAATCTTTTGAAACGTAAGGAAAAGAATAGTAGGG
>refbc_241515_EU240016
GTTGAATCTCCTTCTATAAACGGGTAATATCCGTTTGGTTATGCAGCACAAGCTGATACCAGATCTCTCCCCTTCAGAGGGGGAGATTTGGTGTCCAATGAAGTAAAGGTTTGTGCGATAGAACGTATGGAAAAGAGGATAACAGCTTGTCACAATTTTATGATTCTAAGTATCTAACCTTGAATTTTGAAAAGCATTTGGAATATCCCTCTGGGACTTACTAAATTACTTCGTAATCTACTCCGATTTGCGGAATGATAGCAACCCATCACCCCATTTGTATAAATGGATGTGAGAGTGTATTCCTCATTTCAAATATTTACTATTGTCTTGTTATATACATACAGTCAATATGTATGTCTACCAATTGAAGAACCTATCTAGCTTTCTTAACAGATAGATTTCGTTCCCGTCCGGCAGGGGGGGGCCATATAAATCAACAGAGGGGGCGGACGTAGCCAAGTGGATCAAGGCAA
>refbc_393609_EU930410
AATTTCGTTCGTAGTTTAGTGTATACGAGTTATTGAAAGTAAGGGGGCAATACCTGTTTCTTGACAGACCAAGAAATTGGTTATTGCTTCTTTACTAGTTAGTCTTTTTTTTTTTAGTTTATGATTAATTCAAGTATTTTATTTTTTTATTTATTAGTCTAAAACGTATAAATTTTTATTTATTATTAAATGAAATAATATAATTTCTATATGATATCTTTTTTATTTATTTATAAATTTTTATAATAACTTTTTGAGTTTTCAGGGATCTAATTGAAATGTTGAATTTCAATTAAGAATTAACCAAAGGCAATAAAGAATTAATTATGAATAGTTGATTTTTAAAGAAATCAAAAATAGTAAAGG
>refbc_594549_FJ031834
ttgtataggagtttttgaactaaaaaaggagcaatagcttccctcttgtttatcaagagggcgttattgctccttttttttatttagtactatttgccttacatagtttctttaaaaataagaaggtctttttatagtttggttcaattagcgtgttttctctttgtattaatttatattataatattataggtttatatatccttttcccagtcttttattaatttttatttcctttccaatctaaaatagataacaattataattttgcttatttattacattacttctttcccatgttaatggaaaaatatatcaatactagataatagtaga
>refbc_264888_EU242612
ACAAATGGATAAGATTTGTTCTTAGTGTATAGGAGAAAATAGAATAGAGAAATAAAAGAAACCAAAGGAGCAATCAACTCTTTCTGATCTTCGATCAAGGGGGTTGTTGCTCCTTTGGTTTTTTTTAAATTAGTAGTATTTTTTAGAATAATGAAATCAGCTAAATTCCATTTTGTGTTGTGTCTTAACAAAAGAGAAATTAAAAAATCCAAACACTTAAAATAGCAAATAAATAAGGTACTAAATTATTAAAAGAAATAGAGAATCTAGTTAATATAATCTAAGGATAGGGGCGGATGTAGCCAA
>refbc_654836_GQ163018
GACTTCGGTCTTAGTGTATACGAGTTCTTGAAAGTAAAGGAGCAATAACCAATTTCTTGTTTTCTCAAGAGGATTGGTATTGCTCCTTTATTATGAATAAAGTTTACATAAGTTTTTTTTATAATTTCTACTTATCATTTATAATTTCTACTTATCATAGTATAGGGTAGGG
>refbc_154670_FJ564669
TACTTTTATATTCCTATATAGATGTATATGTATATGAATTTTTGAAGATAGCAATCCCCCAAGATATTGGGGGATTGCTATCTTGTTGGATTCAGGTGCTTTTTGCTTCTCTATCCGAATTTTCGTTCTTTATCATAAAAGTTCTCCCCCGCCAATGAATGATAAGTGCCTAGGTGAAGTATAGTATAAGATAAGTCAGAAAAGTCTAAGTCTTATGAAAAAGAAAATAAATATACCTATACTCTTACTATAAGATAAAGACTCTTAAGTCTAAATACTATTAAGATAAGGTTTTTCACATGAATATTTAGTAGAACGACTAACGACGAGATTTATTATCGTTTCTCGCGTGTCTCACGAAAGTTATAGTAGGTGCAAATTCTCCCAATTTGTGACCGACCATACGATCTGTGATATAAATAGGTAAATGTTCCTTTCCATTATGAATAGCGATTGTATGGCCAATCATTGTGGGTATAATGGTAGATGCCCGAGACCAAGTCACTATGATTTCTTTCTCCTCCCTCCTGTTGAGTTTTTCAATTCTTCCCGATAAATGATTAGCTACAAAAGGATTTTTTTTGAGTGAACGTGTCACGGCTGATTACTCCTTTTTTTACATTTTTTAAATTGGCATTCTATGTCCAATATCTCGATCTTAATCTGAAGTATAATGATGAATGGAAAAAAGAGAAA
>refbc_264896_EU232350
ttggctacatccgcccctatccttagattatattaactagattctctatttcttttaataatttagtaccttatttatttgctattttaagtgtttggattttttaatttctcttttgttaagacacaacacaaaatggaatttagctgatttcattattctaaaaaatactactaatttttaaaaaaccaaaggagcaacaacccccttgatcgaagatcagaaagagttgattgctcctttggtttcttttatttctctattctattttctcctatacactaagaacaaatcttatccatttgt
>refbc_264888_EU242569
ACAAATGGATAAGATTTGTTCTTAGTGTATAGGAGAAAATAGAATAGAGAAATAAAAGAAACCAAAGGAGCAATCAACTCTTTCTGATCTTCGATCAAGGGGGTTGTTGCTCCTTTGGTTTCTTTTAAATTAGTAGTATTTTTTAGAATAATGAAATCAGTTAAATTCCATTTTGTTTTGTGTCTTAACAAAAGAGAAATTCAAAAATCCAAACACTTAAAATAGCAAATAAATAAGGTACTAAATTTCTAAAAGAAATGGAGAATTTAGTTAATATAATCTAAGGATAGGGGCGGATGTAGCCAA
>refbc_399630_EU489271
ATAAGGCTTTTCTGCTAACATATAGGAATTTTTGAAGAAAGCAAAGCCAGAAATACCCAATATCTTGTTTCGGCAAGATATTCGGTATTTCTTTGTTTTTTTATTCTGAATCTTTCTATTCTGAATTCAGTTAACGACGAGATTTAGTATCCTTTCTTGAGTTTTCATAACTCGTGAAATGCCGAGTAGGCACGAATTCCCCCAATTTGCGACCCACCATAGGATTTGTTATGTAAATAGGTATATGTTCCTTTCCATTATGAATCGCGATTGTATGGCCAACCATTGTGGGTAGAATGCTAGATGCCCGAGACCACGTTACTATTGTTTCTTTCTCCTCCTTCATATTGACCTTTTCGATTTTTGCCAATAAATGATGAGCTACAAAAGGATTCGTTTTTTTTCGTGTCACAGCTGATTACTCCTTTTTTTTCCTTTTTAAAGAGTGGCATTCTATGTCCAATATCTCGATCGAAGTATGGAGGTCAGAATAAATAGAATAATGATGAATGGAAAAAAGAGAAAAATCCTTTAGCTGGAT
>refbc_662781_GQ337787
GATTTAGGTCTTGGTGCATGTCTGGCTTAGTGTATATGAGTCATTGAAGTTGCAGGAGTAATACCCTATTTCTTGTTCTGTTAAGAGGCTGGGTATTGCTCCTGCATTTTTTTGTATTAAGTAAAAAATTGACTTTAACAGATTGGTGTTGGTTTGGTGAATTCTAGATTATTAGACTATTATGATTATATGATTATGTTCCTCAAAAATTTTTTTTATTTGATAAAGCAGAG
>refbc_690729_GQ139872
acttcagccttagtgttagtgtatacgagttgatgaaggatcagatcaatgccaacttattccatcaaatcaataagttggcattgatctgtttgattcagtagtctttataatcacataagcattttttctatttttttcgatgaaaaaaaaaaaaatagattatttctggcgggttcatggtcgaaccacctatttttgttctgtattgatctgtactagaatttatgtatatttcttaaaatcgttttattttataaaataaaatttagtatagtttatagaattggcctttctatctttcattctatctcgtattttatggagagtctattatctatatctatatatatagatag
>refbc_185002_EU036251
AGACTTGTTCTTCGTGTACTTAGTGTATAGGAGTTTTTGAAAATAGAATAGAGAAAATAAAGGAGCAATCAACTCTTTCTTCTTTGATCTTTGATCGAGGTAAGGAAAGATATTGCTCCTTTATTTTCTTTTAAATTCGTAATAGTCTTTTCTTATTTGATTAGAATAATCAAATAAAAATAAAAAAATCTTTTAAAAAAGACAGTTTCAAAAATTCAAGAAACTACTAAAAAAAATGAATAGACTTCTAGAATAAGTTCTATATTCTATTTTTCTATATTCTAGTTCTATATTCTAGTTATAGTAAGTTATAGGAGTTTAGGGATAGGGGCGGATGTAGCCAAGTGGATCAAGG
>refbc_75745_EU750437
atttcgatctttgtgtatacgagtttttgaaaataacggagcaatgccgatcctcttccaataaatcggtattgctccgttatttattaggttttttttttcaatttgttatttttgtccttttttcacttcttttgacttcaacaaaacacaaagtttttttatgcctttttatttagtatcatattattactacgtgctaatatacgtgctaataattaaattcgcctttcgttattatgactttacagtttattattttgagtcaattttctattttctatataatataaaaaagtttggaaatttatgcctcttgtctcttcatttgtatcttcataattaaggtaagataaaaaaagatgattaatggtagaaatttcaatctttttattttgtaattttgtagctagtgggggg
>refbc_703368_GQ163038
GACTTCGGTCTTAGTGTATACGAGTTCTTGAAAGTAAAGGAGCAATAACCAATTTCTTGTTTTCTCAAGAGGATTGGTATTGCTCCTTTATTATGAATAAAGTTTACATAAGTTTTTTTTCTAATTTATACTTATCATAGTATAGGGTAGGG
>refbc_13614_FM205097
CTCTGGATCTAGCTGCTGTTGAAGCTAATTCTATAGACGGCTAATTATTCAGATGGATTGTTATTGTCTTTCAATGTAAAAAAGAAAGCAGTACCAAACCTTTCGGTTTTGGTACTGCTTTTTTTGTCTAATTTTTTCTTTTTTTTTTTAAGTTATTGCGAGCAGAGCACAATAACTGTTTACTGTGCATCCAGCAGGAATTGAACCCGCGACTTCCCAATTATGAGTTGGGTGCTTTTACCATTCAGCCATGGATACATAATGTTAATAATGTTAATTATTAGTATCGGCTCAGATCTTAAATTGAATATCCAAAACTATTTATAAAAAAAAAATGTCACTAACTTGTGCGAGAGTTGCATTGCAAGATTTTTGCACAGAAAAATACTAAAATGAATAATCTAATAGTTTGAATAATCTAATAGTTTCATTATTAGTTTATTTTCGGGAACCATTCATCCTGAAATGGAATGACCGTAGACAGAGACTGCCAATTAGTTTGGGGCGACGT
>refbc_642278_FJ380626
TATTTAAGGCGATCTATTTCGACCTGAAATCATAATTTTTGGGAGAAATAACTAGAAAAAATGACCTTTAAGATTTGAAGTCTTAAAGGTCATTTACAAAAAAATTATTACA
>refbc_619240_GU216574
GACTTTGGTCTGATTGTATAGGAGTTTTTGAACTAAAAAAGGAGCAATAACGCCCTCTTAATAAAACAAGAGGGAAGCTATTGCTCCTTTTTTTTATTTTTATTTAGTACTATTTGCCTTCTATTGTTTCTTTAAAAATAACAAGGACTTTTTTTAGTTTGGTTCGATTTGCTTGTTTTTTCTTTGTATTCATTTAGATTATAGGTTTCTATATCATATACTTTTCCCAATCTTTTATGAAGTTTTATTTCCAATTCAATTTCAATCGAAAATAGGTAAAAATTGAAATTGTGCTTATTTATTACTTTTCTTTCTTATTTAAGAAAGAAAAGTAATATGCTTTTTATAGTAAAGTAATAAATTAAATAGCAGAG
>refbc_212678_FN394284
GACTTTAGTCTGATTGTAATTGTATAGGAGTTTTTGAACTAAAAAGGAGCAATAGCTTCCCTCTTGATAAAACAAGAGGACGTTATTGCTCCTTTTTTTTATTTAGTAGTATTTGCCTTACATAGTTTTTTTAAAAATAAGAAGGGCTTCTTTTATAGTTTGGTTCGATTAGCGTGTTTTCTCTTTGTATTAATTTAGAGGTTTATATATCCTTTTCCCAATGTTTTATGAAGTCTGATTTCCAATTGAATTTCAATCGAAAATAGATAAAAAGGATAATTTTTCTTATTTATTATTATTACTTTGATTTCAGAAAAAAGAAGGAAATAATATGCTCTTTTTTTTCATGTTAATGGAAAAATATATAAATACTAGATAATACTAGATCATAGGAGAG
>refbc_296850_DQ125125
TNTTANGCATGAACGTAATGCTCACNACTTCCCTCTAGATCTAGCTGCTGTAGNAGTCCCGTCTACAAATGGATAATACTTCATTTCAGTGTTAGTGTATATGAGTTGTTGAAGGATCAGATCAATGCCAACTTATTCTATTTCTACCAATAAGTTGGCATTGATCTGTTCGATTCAGTAGTTTTTTAATCACATAAGCATTTTTTCTATTTTTTTTCGAAAAAAAGATTATCTCTGGCGAGTTCATGGTCGAATCACCTATTTTTGTTCTGTATTGATCTGTACTAGAATTTATGTATATTTCTTAAAATCGTTTTATTTTCTAAAATTTAGTAGAGTTTATAGGATTGGCCCTTCTATCTTTCATTCTATCTTGCATTTTATGGAAAGTCTCTTTTCTATACTCTCTTATATTTATAGAAAGAGAGTAGGGGCGGATGTASCCAAGTGGCTCAAGGCAGTGGATTNGTGAATCCACCATGCGC
>refbc_136983_EU213868
AGCTCCATATATAAATGGATAAGACTACTGTCTTAGTGTAGTATATACGAATTGTTGAAGAGCAATATCAAACCTTTTGTTTTATAGCAAAGGGTTTGATATTGCTCTTTTGTTTGCTTTGATTTTCAATAAGTCCTTTTTTTACATTTTAAAAATTGGCATTCGATGTCCCTAAGTATGAAGGTAAGAAAAAATACAATAATGAATGATGAATGGAAAAAAGAGAAAATCCTTTAGCTAGATAAGGAAGGG
>refbc_190735_EF643858
AATCTTTGTCTTAATGTATACGAGTTTTTGAACGTAAAGGAGCAATAATTCATTTCTTGTTCTATCAAGAGGGTTGATATTGCTCCTTTACTTTTTATTAGTTTTTTTCTTCATACATCAATTTTGTATTTACTTCAACATTCTTTACCATTATTTTAAGATAAGAAAAAAGATATTGGTGTTTCATACTTTTTGTTTCTTTTTTACTAATTTATTTTATACGTTTTTCTCATCAATCTTTGTTTATCTTTTGTTTTGAAATGTAAAATAAAAAAATGAGAAATTAATGTTTAAATTATAGTTTATCGTATCTTAGAAGACGAGTAAAAACTTTCAAAATAATGAAAAAGAAAGAATACAAATGGAAATATCTATAATTGTTAGATAGTCTATAATTGTTAGATAG
>refbc_426460_EF394289
AATACTTTTTTCTTAGTGTATACGAGTTTTTAAAAATAAAGGAGCAATATCAATTCTCTTGATATAAAAAGAGATTGGTTATTGCTCCTTTAATAGTAATTTTGCTTACATAAGCATAAGGTTTTAATTTTTTTACTTAAATTTCATAAAAAAAATATTCTTAATTTATGTATTGTTTTTTACGTTTTTTAACTTTACTAATAATATATATATTATATGCTCTGAAATTTTTTTTTATTAATTTTTAATATCTAAAAAAGTAAATGTTATAGGGGCGGATGTAGCCAAGTGGATCAAGGCAGTGGATTTGTGAATCCAC
>refbc_72368_FJ808543
GATTTTGGTCTTAATGTATACGAGTTTTTGAACGTAAAGGAGCAATAATTAATTTCTTGTTCTATCAAGAGGGTTGATATTGCTCCTTTACTTTTTAACTTTTTAGTAGTCTTTTTCTTCATACATCAATTTTGTATTTACTTCAACATTCTTTAATTCTTTACCATTATTTTAATATTTTAAGTATTTTAAGATAAGAAAAAAATCTTGGAGTTTCTTGTTTCTTTTTTACTAATTTATTTTATATTTATTTTATATGTTTTTCTCATCAATCTTTCTTTATCTTTTGAAATGTAAAATAAAAAATGAGAAATTAATGTTTAAATTATAGTCTATTGTATCAAATTATAGTCTATTGTATCATAGAAGACGAGTAAAAACTTCAAAAAAAAAATGGAAATCTCTGTAATTTTTAGATAGTATGAAATTTTTAGTAAG
>refbc_3652_EU096375
GACTTCGGTCTTAGTGTATCCGAGTTCTTGAAAGTAAGGGAGCAATAACCAATTTCTTGTTTTATCAAGAGGATTGGTATTGCTCCTTTATTATGAATAAATTTTATAGAAGTTTTTTTTTTGCGAATTTCTACTTCTACATAGTAGAGGGTAGGGGGGCGGATGTAGCCAAGTGGATCAAGGC
>refbc_264888_EU242578
ACAAATGGATAAGATTTGTTCTTAGTGTATAGGAGAAAATAGAATAGAGAAATAAAAGAAACCAAAGGAGCAATCAACTCTTTCTGATCTTCGATCAAGGGGGTTGTTGCTCCTTTGGTTTCTTTTAAATTAGTAGTATTTTTTAGAATAATGAAATCAGCTAAATTCCATTTTGTGTTGTGTCTTAACAAAAGAGAAATTAAAAAATCCAAACACTTAAAATAGCAAATAAATAAGGTACTAAATTATTAAAAGAAATAGAGAATCTAGTTAATATAATCTAAGGATAGGGGCGGATGTAGCCAA
>refbc_80326_GQ437735
tcggtctttgtgtatacgagtttttgaaaataacggagcaataccaatttcttgcaagagggtcggtattgttccgttattgctatttactagtttttctttagtacttttttctttccatatccttgttttcaacaaaacaaaagtatttttatgcctttgatttagtcccttccttaatatactaataattatagacgaatcgaatatatagagtaatagaaaaaaaacgaatatagaaactagaatcgattagataaaaagataaaagttggaattttatgcctcttggatctgaatttctatcttcataagttaagataaaaaagaatgatgatcnaaaaatgataga
>refbc_376113_FJ793049
AGACAGAAATACCCAATATCTTGCTAGAACAAGATATTGGGTATTTCTGTCTTTTCTTTTTCTTCTTAATCTTTCTATTCAGAATTCAGTTAACGACGAGATTTAGTATCCTTTCTTGCATTTTCATAACTCGTGAAATGCCGAGTAGGCACGAATTCCCCCAATTTGCGACCTACCATAGGATTTGTTATGTAAATAGGTATATGTTCCTTTCCATTATGAATCGCGATTGTATGTCCAACCATTGTGGGTAGAATGCTAGATGCCCGGGACCACGTTACTATTGTTTCTTTCTCCTCCTTCATATTGACCTTTTCTATCTTTGCCAATAAATGATGAGCTACAAAAGGATTCGTTTTTTTTCGTGTCACAGCTGATTACTCCTTTTTTCCTTTTTAAAG
>refbc_391250_AM282995
GACTTCTATTCTGTCTTAATGTATAGGAATCGTTGATGGAGCAATACCCATATCTTGTTCTAGATATGGGTATTGCTCCTTTTTTTGTTTGATTCAATAAGATAAAGATAAATAAGATAAATGATTAGCTACAAAAGGATTTTTTTTTATTGAACGTGTCACAGCGGATTACTCCTTTATTACTATTTATTACATTTTAAAAATTGGCATTCTATGCCCAATATAATATATTGATCTAAGTATGAAGGTAAGAATAAATACAATAATGATGAATGGAAAAATAAAATCCTTTAGCTAGATAAG
>refbc_3885_FJ951227
attttgatcttaatttaaaaaagtagacgagtttttgtttgaaaataaaggagcaatatcaactttgttaatattgctcctttattttggattagtaatcttttttttagatttatacataggtttttgatttatttcatgattccttatctttttttccttttttagaaagaaaaaaaggatattgaaagggtagaatttcagatatagatagatcatttttagatagtataag
>refbc_100555_GQ438108
AGTGTATACGAGTTTTTGAAAATGAAAAATAAAGGAGCAATAATAAACCTCTTGATAGAACAAGAGGTTTATTATTGCTCCTTTATTTTAATAATAAATTATTATTTGTTAGTCTTTTATTTAACATAAGTCCTTTTTCTTTACTTTTTCATATTTTTCGTTATGTAGTAATTTATATATATGTTTTTCTTAATCTTTTATTTTACATTTTAAATAAAATAAATAAATATAAAGGTTTCCATTTATTTTTTGTTGTATTTGATTGTAGAAGAAAAAAACTAAATATGAATGTTGTAAATTGAAGTAGTTCTAATATATAGAAATACTAATTATATTGGGG
>refbc_296924_EF429393
TATTTTAGTTATATTTTTGTAAAATAAATTTATCTAAAATAGGATAACAACTTGAAAAACAATGACCTTAGGACTTAAAGTCCTAAGGTCATTGTTTTTTTTTATAATTCAATTCTAACAAGGGCGGACGTGGCCAAGTGGATTAAGGCAGTGGATTGTGGATCCACCATGCGCGGN
>refbc_203002_FJ794339
AACTTCGGTATTAGTCTATACGAGTTTTTGAAAATAAAGGAGAAATAACCAATTTCTTGGTTATTTCTCCTTTATTGTGTAACCTTTTACTTAATAGTTTTTGAAACTGCTAGAGTTTATAATTTTTTAATCCAATTTTATGAAATGTAAGAGTTTTTATTTACTGCATTTTTTTATAAGAAAAACCGGTCAAACTTCAAACTGATAAATTTTGTTATATATAGACTAGGGGCGGATGTAGCCAAGTGGATCAAGGCAGT
>refbc_350115_DQ994742
CGGATAAGCACTTGGTCTTAGTGTATAGGGGTTGTTGAAAATAAAGGAGCAATAATCGCTTTCTTGTTCTCTACAAGATGGCGGGATTGCTCCTTTAGTTATTTTAGTCATTTTTAGAATCGACTATTTTTTATTGGAATGATCTATTAAGATTTTCATTCAATTATTATCAAACTAGAATATATAGAAACGAATCGAAAGATAGATAGAAAAAATATAAAGAATATACAATAGAGAAAAATAGATATCGAAATCCATATTTCTATTAATAATTAATAAACTTAAATTAATAAACTTAATAAACGAATTAAACGAAAAAAAAAAAAATAGAACATAGTCTGGGGGCGGATGTGGCCAAGTGGATTAAGG
>refbc_662779_GQ337755
GATTTAGGTCTTGGTGCATGTCTGGCTTAGTGTATATGAGTCATTGAAGTTGCAGGAGTAATACCCTATTTCTTGTTCTGTTAAGAGGCTGGGTATTGCTCCTGCATTTTTTTGTATTAAGTAAAAATTTTACTTTAACAGATTGGTGTTGGTTTGGTGAATTCTAGATTATTATACTATTATTATGATTATGTTCCTCAATTTTTTTTTTATTTGATTAAAGCAGAG
>refbc_264922_AY721791
acttggctacatccgcccctatccttagattatattaactagattctctatttcttttagtaatttagtaccttatttatttgctattttaagtgtttggattttttaatttctcttttgttaagacacaacacaaaatggaatttagctgatttcattattctaaaaaatactactaatttaaaagaaaccaaaggagcaacaacccccttgatcgaagatcagaaagagttgattgctcctttggtttcttttatttctctattctattttctcctatacactaagaacaaatcttatccatttgtagatggggggagccttcga
>refbc_39530_EU850237
GATTTCCGTCTTAATGTATTAAGAATCGTTGAAGGAGTCATACCCAATATCTTGTTTTCATAAGATATTGGGTATAGCTCCCTTTAATTAACGACGAGATTTATTATCGTTTCTCGCATGTCTCGCGAAAGTCAGAGTAGGCGCGAATTCTCCCAATTTGTGACCTACCATACGATCTGTTATATAAATAGGTAAATGTTCTTTTCCATTATGAACAGCGATTGTATGGCCAATCATTTTGGGTATAATGGTAGATGCCCGAGACCAAGTTACTATTATTTCTTTCTCCTCCCTCATGTTGAGTTTTTCCATTTTTCTCGATAAATGATTAGCTACAAAAGGATTTTTTTTTAGTGAACGTGTCACAGCCGATTACTCCTTTTTTTTACATTTTAAAGATTGGCATTCTATGTCCAATAGAATATCTCGATCTAAGTATGAAGGTAAGAATAAATACAATAATGATGAATGGAAAAAAGAGAAAATCCTTTAGCTGGATAAGGGGCGG
>refbc_279758_FJ036877
TATTTTAGTTATAAGTTTATTATTATAAATTTATATAAAATAGGATAACAACTTGAAAATAATGACCTTAGGAATTAAATTCCTAAGGTCATTATTTTTTTATTAAATTAAAAAA
>refbc_165350_AY721767
tactgccttggatccacttggctacatccgcccctatccttagattatattaactagattctctatttcttttagtaatttagtaccttatttatttgctattttaagtgtttggattttttaatttctcttttgttaagacacaacacaaaatggaatttagctgatttcattattctaaaaaatactactaatttaaaagaaaccaaaggagcaacaacccccttgatcgaagatcagaaagagttgattgctcctttggtttcttttatttctctattctattttctcctatacactaagaacaaatcttatccatttgtagatgggagcttcgaa
>refbc_659593_GU934923
acgagtcattgaacttgcaggagaaatacccaccatctttacataacaagagttggggtattcctcctgcatttagtttgagtagttttttactcacatctcacaataagcatttttcgtttttctttcttattctatgcaacttaagtaaaaaagcattactacttaagtaaaaaagcattactacaactataaactatagcgggggttttcattttgaattctagattttcatactttttttgttttgtgtagttatttactctactctaaatgtaatttctagattttctcaaaatcttttaattgttcttcctacttcctcttttaattgttcttcctacttcctaagggtttcagtttttttaatcaaaatgtaaatagatatttttttttagaaccaagattacatattctatttattttctatacaagtagaaaaaatttaat
>refbc_80326_GQ437592
tcggtctttgtgtatacgagtttttgaaaataacggagcaataccaatttcttgcaagagggtcggtattgttccgttattgctatttactagtttttctttagtacttttttctttccatatccttgttttcaacaaaacaaaagtatttttatgcctttgatttagtcccttccttaatatactaataattatagacgaatcgaatatatagaataatcgaaaaaaaacgaatatagaaactagaatcgattagagaaaaagataaaagttggaattttatgcctcttggatctgaatttctatcttcataagttaagataaaaaagaatgatgatcnaaaaatgataga
>refbc_84188_FJ914067
atcccagtctagtctataggaggttttgaaaagaaaggagcaataatcattttcttgttctatcaagaaggtgctattgctcctttcttttttctttttatattattaatttactagtattttacgtctatagacttttttttacattatagaaaaagaaggagagggtatttgcctgcatttattcatgattgaatattctatttttattttttatttattttaaattgtagaaatataacttgttcctcttgttgctaatgttactatatcttttttatttcatctcaaaaaaaatctaatttttacttcatattcttatctttgaaataataatatcattgaaataagaaagaagagatattttcgaactttaatcttttgttttataatttaaataatgtaaaaatggaatgtaagtacgcgagg
>refbc_323107_AY772914
GATCCCAGTCTAGTCTATAGGAGGTTTTGAAAAGAAAGGAGCHATAATCATTTTCTTGTTCTATCAAGAGGGTGCTATTGCTCCTTTCTTTTTTTGTTTTTATTTACTAGTATTTTACTTACATAAACTTTTTTGTTTACATTAAAGAAAGAAGGAGAGGTTTTTTGCCTGCAGTTATTCGTGTTTGAGTATTCTATTTTTATTTTGTATTGATTTAAAATTTGTAGAAATATAACCTGTTCCTCTTGTTGTTAATGCTACTATATCTTTTTTTTCAGTCATTTCAAAAAAAAAAATCAAATTTTTACTTCATATTCTTATCTTTGAAATAACAGAGAAGCAAAATATTCGAACTTGAATCTTTTGTTTTCTAATCTCAAAAATGTAAAAATGGAATGTAAGTAGGCG
>refbc_203655_EF011777
TATTAAAAAAAAAAACGATATATCTTTCAACTTGGTCTAATAAGAAAAAACTAGACTTGAATGACCTTTAAGATTATAAATGTCTTAAAGGTCATTTATAACAAATTATTTATTATC
>refbc_251585_EU769854
GATCCACTTGGCTACATCCGCCCCCTTACTCTACTATTTACATTATAAAGGATTCAATTTCAAGCATTCATCATTATTTCGTTCTTATTTCGGAAATAAAAATATTAAGTAAAATTAAATAAAAATGAAAAAATTTCCCTTTTAAAGGGAAAAAAAGAATTTCACAAAAGTATTTAAATTCTAAATTAATATAGAACGAAAAGACGATACTTAATCATGAAACAACCCATACAAAAAAACCTATTCGTTTTACCCATAATAATTTTTTTTTGTAACGAAAAAAATATATGTAAATACTACTAATAAATAAGAGAAAGTAAAGGAGCAATAACGCCCTCTTGATAGAACAAGAAATTGTTTATTGCTCCCTTACTTTCAAAAACTCGTATACACTAAGACCAAAATCTTATCCATTTGTAGATGGAGCTTCGATAGCAGCTAGGTCTAGAGGGAAGTTATGAGCATTACGTTCATGCATAACTTCCAGTACCAAGGTTAGCGCGGTTAATGATATCAGCCCAGTATTAATTACACGGCCTTGACTATCAAGCTACAGATTGGTTGAAATTGGAAACCATTTAGGTTGAAAGCCATA
>refbc_128292_FJ039036
taatgctcataacttccctctagacctagctgctatagatgctccatctataaatggataagatgttagtcttattgtataagagttattgaaaaataaaggagcaataatttccttcttgttctattaagagggcgttattgctcctttattttctttttatgtcttttttatttagttattttagtagtacttgtacttaaatatagacatttttttaaaaagtaaggaaaatgttcgaaacgaaatttttgacatgaaatattaaataaatagaatatgaaataaaaaaacataaaaaatttgaaattagagtagaggggcggatgtagccaagtggatcaaggcagtggattgtgaa
>refbc_416301_EF127149
taataatttttcctcatttagcattacttgtaagataaaatacaacctacattgaaaactttattcttttttttttttttctaaaaaaaaaaaaagaataaaacaaataaaacaaatagttaagtaataactaaaaaaatactaaaactaatatagtaaaggagcaataacaaacctcttgatataacaagaaattttttattactcctttactttcaagaactcatatatattaggaccaaagtcttatcca
>refbc_662779_GQ337754
GATTTAGGTCTTGGTGCATGTCTGGCTTAGTGTATATGAGTCATTGAAGTTGCAGGAGTAATACCCTATTTCTTGTTCTGTTAAGAGGCTGGGTATTGCTCCTGCATTTTTTTGTATTAAGTAAAAATTTTACTTTAACAGATTGGTGTTGGTTTGGTGAATTCTAGATTATTATACTATTATTATGATTATGTTCCTCAATTTTTTTTTTATTTGATTAAAGCAGAG
>refbc_13731_EF374278
GTTTTTGAACTAAAAAAGGAGCAATAACGCCCTCTTGATAAAAAAAGAGGGAAGCTATTGCTCCTTTTTTTATTTAGTATTATTTGCCTTACATAGTTTGTTTAAAAATAACAAGGGCTTTTTATAGTTTGGTTCGATTAGCGTGTTTTATCTTTGTAGTAATTTAGAGGTTTATATACTCTTTTCCCAATCTTTTATGAAGTTTGATTTCCCATTTAATTTCAATTTAAAATAGATAAAAATGAGAATTTTGTTTATTTATTACTTTGATTTAAGAAATAAGAAAGAAATTATATGTTCTTTTTTTTTTCATGTTAATGGAAAAATAAAGAAATACTAAATAATACTAAATATTATATAACATAACAGAAGGGCGGA
>refbc_194253_GQ437004
GACTTCTATACTATAATTAGTGTATACGAGTTTTTGAAAATGAAAATAAAGGAGCAATGATAAACCTCTTGTTCTATCAAGAGGTTTATCATTGCTCCTTTATTTTCATTTTATAATAAAATAAATTATTATTTATTAGTCTTTTACTTAACATAAGTCTTTTTTTCTTTACTTCTTCATACTTTTAATACTTTCATTATTTTCGTTATGTAATAATTTATATAGATATGTTTTTAGATAGGTTTTTCTTAATCTTTTTTTTTTTTTTATTTTATAAAAAAAAAAAATAGAAATAGAATATTCTAATATTAAATATTAAGGGTTTCATTCATTTTTTGTTGTATTTAATTGTAGAAGAATAAAAAAAAGATGAATGTTGTAAATTGAAGTAGCTT
>refbc_402628_GQ900111
TACTTAATAATAGGTTCGAACCTTACAGAAACTCAAAATTTTTGAAGAGGGAAGAAAAAACTAAAAAAAAATGATCCTTAAGATTTAAATCTTAAGGATCATTATTTTAATAAAAAAGG
>refbc_39862_AY949841
CTTCTTAAAAAAAAGAAAAGAAAAAAAGAAAAAGAAAAGACGAATTGCCATAATAAGACTTTTTAAAAGTCGTTTTATAAGGATGGATTATAGTAAAGAAATAACAAAATTTAAATTATATAAAAAAACTAACTAGTAAAGGGGCAATACTAGTTTCTTGATTAAAAAAGAAATTTTTTATTGCCCCTTTACTTTCAAAAAACCCGTATATACAGAACTTAAAAAGACATTTTA
>refbc_233710_DQ344115
cgaagctccatctacaaatggatcgaagctccatctacaaatggataagacttttgtcttagtgtatacgagtttttgaaagtaagggagcaataacccatttcttgttctatcaagagggcgttattgctcctttattactttttattttttttattattattaatatattaatattattattttattatattattcttattattagtagattagtcttattagtaatattttatttacatatactttatactttttttcgtcacaagaaacagaatcttatggatcaaaagaaaaagatttttatggttgggggttagttcatgattgagtatcgtcttttcgttctctattaatatagaatttatatacctataccttttcaaatttatatacctttgtgaaattttttcttaatcttaatatttttatcttagaaaaaaaaaaaagaaaaaatgagaaattgttaaaattgaatccactataatgaaatagtggagtaaagggaaaggggcggatgtagccaagtggatcaaggcagt
>refbc_170354_AM939405
CCTTGATCCACTTGGCTACATCCGCCCCTCTACTCTATTTTTATATTTTTTTATTTAATATTCGAGCATTTTCTTTTACTTTTCTTTAAATCTTTAACATTAAAACATTAAAAAAAAAAAAATCTATCTATATTTAAGTACAATTACTACTAAAATAACTAAATAAAATAAAAAATAAAGGAGCAATAAGGCCCTCTTATCTTAATAGAACAAGAAGGAAATTATTGCTCCTTTATTTTTCAATAACTCTTAGACAATAAGACGTTAGTCTTATCCATTTACAGACGGAGCATCTATAGCAGCTAGGTCTAGAGGGAA
>refbc_264894_EU232410
ttggctacatccgcccctatccttagattatattaactagattctctatttcttttagtaatttagtaccttatttatttgctattttaagtgtttggattttttaatttctcttttgttaagacacaacacaaaatggaatttagctgatttcattattctaaaaaatactactaatttaaaagaaaccaaaggagcaacaacccccttgatcgaagatcagaaagagttgattgctcctttggtttcttttatttctctattctattttctcctatacactaagaacaaatcttatccatttgt
>refbc_34317_GQ248303
ATAACTTCCCTCTAGACCTAGCTGCTGTCGAAGTTCCATCTACAAATGGATAAGACTTTGGTCTTAGTATAAGTCTAGTGGAATTTTTGATTTGAAAGGAGCAATAACCAACACTCTTGATAGAAAAAGAAATTGGTTATTGTTCCTTTATTTAGTGCTCTTTTCTTTACATAAGTTTTTCTTTACTTCAACATAAGAAAAAGTATTCTAGTCTTAGGGATTGCTTTATAATTGCTTATCATACTTTTTTCCTTAGATATGAATTTATCTACATTCTTTTCAACCCTTTGTAAGGCTTTGTGAGATTATTATCTTCTAGTTTTTTTTTCAAATAAAATAGAAAGGTTATAATTTTCTGCTTCTTCTATCTCCTAATTAAGATAGAAAAATGTTAAAAATTAACAATCGAATGAAATATTTTCCATTATGAATTTCTTTTTTTTATTTCATTAAAAATGGAATATTCTTTTTTTAAATGGATTAAAAAGAAAAAAATATTAGTAGTAGTGGGGGCGGATGTAGCCAAGTGGATCAAGGCAG
>refbc_4217_AF129838
GACTTTGGTCTGATTGTATAGGAGTTTTTGAACTAAAAAAGGAGCAATAGCTTCCCTCTTGTTTTATCAAGAGGGCGTTATTGCTCCTTTTTTTATTTAGTAATATTTACCTTACATAGTTTCTTTAAAAATAACAAGGGGGTTTTATAGTTTGGTTCGATTAGCGTGTTTTATCTTTGTATTAATTTCTATTATAGGTTTATATATCCTTTTCCCAATCGTTTATGAAGTTTTATTTCCAACTCAATTTCAATCTAAAATAGATAAAAATTCTAATTTTGATTATTTATTGCTTTTATTTCAGAAATAAGAAAGAAATAATATGTTCTTTTTTTTATGTTAATGGAAAAATAAAATATAGTAATAGTAGATAATACTAGATAATAG
>refbc_183048_FJ846218
GACTTTGGTCTGATTGTATAGGAGTTTTTGAACTAAAAAAGGAGCAATAACGCCCTCTTAATAAAACAAGAGGGAAGCTATTGCTCCTATTTTTGATTTAGTACTATTTGCCTTCCATAGTTTCTTTAAAAATAACAAGGACTTTTTTGCGTTATTCATTTAGATTATAGGTTTCTATATCATATACTTTTCCCAATCTGTTATGAAGTTTTATTTCCAATTCAATTGAAATTGAAAATAGGTAAAAATGGAAATTTTGCTTATTTATTACTTTTCTTTCTTAAATAAGAAAGAAAAGTAATATGCTTTTTTATGTTAATGGAAAAA
>refbc_343301_DQ861779
TACTTCAGCCTCAGTGTTAGTGTATACGAGTTGTTGAAGGGTCAGATCAATGCCAACTTATTGATAGAATAAGTTGGCATTGATCTGTTCGATTCAGTAGTCTTTTAATCACATAAACATTTTTCTATTTTATTTTTTCCATCCAATGACAGATTATTTCTGTCTGGTTCACGACCGAACCACCTATTTTTATTTTGTACTGATCTGTACTAGAATTTATGTATATTCCTTATTTAGTATATAACTTAATAGTATTTTACTAAATACTTTTTAGTTTTAGTAGAAAATAGAGGATTGGCTTTTCTATCTTCTATCTCTCATTTTATAGAGAGTCCATTTTTTATAGAGAGTGGGGGCGGATGTAGCCAAGTGGCTCAAGGCAGTGGATTTGTG
>refbc_254777_FJ493308
GACTTTAGTCTTATTTTTTATTGTATAATAAGCATAGGAGTATTTTAAAAATAAAATAAAGTAGCAATAAGAACCTCTTATTGCTACTTTATTTTATTTTTCTTATTTTACATTTATTTATAATACTTTAATTTGTATTTAAATACGGTTTTAAAGTTTGTAAAGTTTAAAGAAAGCAAAATTTCCGATATTTTTTTATAGTAAAACATTCAAAAGTGAAGTA
>refbc_100555_GQ438206
AGTGTATACGAGTTTTTGAAAATGAAAAATAAAGGAGCAATAATAAACCTCTTGATAGAACAAGAGGTTTATTATTGCTCCTTTATTTTAATAATAAATTATTATTTGTTAGTCTTTTATTTAACATAAGTCCTTTTTCTTTACTTTTTCATATTTTTCGTTATGTAGTAATTTATATATATGTTTTTCTTAATCTTTTATTTTACATTTTAAATAAAATAAATAAATATAAAGGTTTCCATTTATTTTTTGTTGTATTTGATTGTAGAAGAAAAAAACTAAATATGAATGTTGTAAATTGAAGTAGTTCTAATATATAGAAATACTAATTATATTGGGG
>refbc_139010_FJ808518
AATCTTGGTCTTAATGTATACGAGTTTTTGAACGTAAAGGAGCAATAATTAATTTATTGTTCTATCAAGAGGGTTAATATTGCTCCTTTACTTTTTAGTAGTTTCATACATCAATTTTGTATTTACTTCAACATTCTTTACCGTTGTTTTAAGATAAGAAAAAAATATTGGAGTTTCATACTTTTTGTTTCTTTTTTACTAATTTATTTTATACGTTTTTCTCAGCAATCTTTCTTTATCTTTTGAAATGAAAAAAAATGAGAAATGAATGTTTTAATTCTAGTCTATTGTATCTTAGAAGACGAGTAAAAACTTCAAAATAATGAAAAAAAAAAAAAAAA
>refbc_223749_GQ167470
CATTTTTTGAAGGAAAAATAAAGGGGCAATACCAAAAGAGGATTGGTATTGCTCCTTTATTTTATTTTTAATAGTCTTTCTTTTATTTACCTAAGTTTTTTCTTTATCTTAACTTTATCATAACAAAAAAAAAAGGAAAGGGTCATTTTTATAGGTTTGGTTTAGTATCATACCTTTGTTTTGTACTCATATATATATATATATACAAAATTTCTATAAATGGATCAGTCCTTACCAATCTTTTGTGAAATTCTTATTTTACTGTTTTCAATTTAAATCAAAGCGAACCCTAATATTATATAAAAAAGAG
>refbc_251585_EU769870
CCCTGATCCACTTGGCTACATCCGCCCCCTTACTCTACTATTTACATTATAAAGGATTCAATTTCAAGCATTCATCATTATTTCGTTCTTATTTCGGAAATAAAAATATTAAGTAAAATTAAATAAAAATGAAAAAATTTCCCTTTTAAAGGGAAAAAAAGAATTTCACAAAAGTATTTAAATTCTAAATTAATATAGAACGAAAAGACGATACTTAATCATGAAACAACCCATACAAAAAAACCTATTCGTTTTACCCATAATAATTTTTTTTTGTAACGAAAAAAATATATGTAAATACTACTAATAAATAAGAGAAAGTAAAGGAGCAATAACGCCCTCTTGATAGAACAAGAAATTGTTTATTGCTCCCTTACTTTCAAAAACTCGTATACACTAAGACCAAAATCTTATCCATTTGTAGAT
>refbc_179117_EU750454
actttgtcttagtgtagacgagttcttgaaagtaaaggggcaataaccaatttcttgttctatcaagatcaagagagtggtattgctcctttatttttatttagtagtcttttacttgcatatacctttttttttacataaaaagaaaaaggattcttatagattgattcatgattgagtattgtgctttacttctttagtaatttttaatttatatatcttatccctaatgttaagttgttattttacattgaaaataacagatgaaattgcttaatatttttatctcagaattaaaaataagaaagaaataatgatgaatggtcgaaattaaatcttttgtaatgtaaatagtagtatagggg
>refbc_594549_FJ031725
ttgtataggagtttttgaactaaaaaaggagcaatagcttccctcttgttttatcaagagggcgttattgctccttttttttatttagtactatttgccttacatagtttctttaaaaataagaaggtctttttatagtttggttcaattagcgtgttttctctttgtattaatttatattataatattataggtttatatatccttttcccagtcttttattaatttttatttcctttcaaatctaaaatagataaaaattataattttgcttatttattacattacttttttttcatgttaatggaaaaatatattaatactagataatagtaga
>refbc_80326_GQ437764
tcggtctttgtgtatacgagtttttgaaaataacggagcaataccaatttcttgcaagagggtcggtattgttccgttattgctatttactagtttttctttagtacttttttctttccatatccttgttttcaacaaaacaaaagtatttttatgcctttgatttagtcccttccttaatatactaataattatagacgaatcgaatatatagagtaatagaaaaaaaacgaatatagaaactagaatcgattagataaaaagataaaagttggaattttatgcctcttggatctgaatttctatcttcataagttaagataaaaaagaatgatgatcnaaaaatgataga
>refbc_463181_EU096421
GACTTCGGTCTTAGTGTATCCGAGTTCTTGAAAGTAAGGGAGCAATAACCAATTTCTTGTTTTATCAAGAGGATTGGTATTGCTCCTTTATTATGAATAAATTTTATATAAGTTTTTTTTTGCGAATTTCTACTTCTACATAGTGGAGGGTAGGGGGGCGGATGTAGCCAAGTGGATCAAGGC
>refbc_243967_EU096322
GACTTCGGTCTTAGTGTATCCGAGTTCTTGAAAGTAAGGGAGCAATAACCAATTTCTTGTTTTATCAAGAGGATTGGTATTGCTCCTTTATTATGAAAAAATTTTATATAAGTTTTTTTTTTTTTTTGCGAATTTCTACTTCTACATAGTAGAGGGTAGGGGGGCGGATGTAGCCAAGTGGATCAAGGC
>refbc_175228_AY138108
GACTTCGGTCTTAGTGTATACGAGTTCTTGAAAATAAAGGAGCAATAACCAATTCTTGTTCTATCAAGAGGTTTGGTATTGCTCCTTTATTTTGTTTACATAAGTTTTAAATTTCTTTGTTTCCACTTAGGAAAATGATTCTTATGAGTTGGTTTAGTATTAAGTATCCAATTAAGTTATGTACTAATATATTCGCTAATTTATATATATATTATGTTCTTTACCATAAAAAAAAAGAAATTATGGGATTGGAAATTTCTGACTAATATTTGTATCTCAGAACTAAGAATGAATGGTATAACACTCGTTTTTTAAGAATTTAGAAATACTATAATAAAAAATAGAATAGTATAG
>refbc_319178_EU939256
GACTTCTATTCTGTCTTAGTGTATAGGAATCGTTGATGGAGCAATACCTAATATCTTGGTTCTAGATATTGGGTATTGCTCCTTTTTTTGTTTGATTCAAAAAAATAAATGATTAGCTACAAAAGGATTTTTTTTTATTGAACGTGTCACAGCGGATTACTCCTTTATTACTATTACATTTTAAAAATGGGCATAGAATGCCCAATATAAGATATCGATCTAAGTATGAAGGTAAGAATAAATACAATAATGATGAATGGAAAAATCAAATCCTTTAGCTAGATAAGG
>refbc_594549_FJ031690
ttgtataggagtttttgaactaaaaaaggagcaatagcttccctcttgttttatcaagagggcgttattgctccttttttttatttagtactatttgccttacatagtttctttaaaaataagaaggtctttttatagtttggttcaattagcgtgttttctctttgtattaatttatattataatattataggtttatatatccttttcccagtcttttattaatttttatttcctttcaaatctaaaatagataaaaattataattttgcttatttattacattacttttttttcatgttaatggaaaaatatattaatactagataatagtaga
>refbc_703376_GQ163049
GACTTCGGTCTTAGTGTATACGAGTTCTTGAAAGTAAAGGAGCAATAACCAATTTCTTGTTTTCTCAAGAGGATTGGTATTGCTCCTTTATTATGAATAAAGTTTACATAAGTTTTTTTTTATAATTTCTACTTATCATAGTATAGGGTAGGG
>refbc_251585_EU769759
CCCTGATCCACTTGGCTACATCCGCCCCCTTACTCTACTATTTACATTATAAAGGATTCAATTTCAAGCATTCATCATTATTTCGTTCTTATTTCGGAAATAAAAATATTAAGTAAAATTAAATAAAAATGAAAAAATTTCCCTTTTAAAGGGAAAAAAATAATTTCACAAAAGTATTTAAATTCTAAATTAATATAGAACGAAAAGACGATACTTAATCATGAAACAACCCATACAAAAAAACCTATTCGTTTTACCCATAATAATTTTTTTTTTGTAACGAAAAAAATATATGTAAATACTACTAATAAATAAGAGAAAGTAAAGGAGCAATAACGCCCTCTTGATAGAACAAGAAATTGTTTATTGCTCCCTTACTTTCAAAAACTCGTATACACTAAGACCAAAATCTTATCCATTTGTA
>refbc_40320_EF537199
GATCCCAGTCTAGTCTATAGGAGGTTTTGAAAAGAAAGGAGCAATAATCATTTTCTTGTTTTATCAAGAGGGTGCTATTGCTCCTTTCTTTTTTTCTTTTTATTTTATTTAGTAATTTACTAGTATTTTACTTACATATACTTTTTTGTTTACATTATAGAAAAAGAAAGAGAGGATATTTGCATGCATTTATTCAGGATTGAGTATTCTATTTTCATTTTGTATGTATTTATTGAAAATTCTAGAAATATAACTTGTTCCTCTTCTTGCTAATGTTACTATATCTTTTTTATTTCATTTCAAAAAAAAAATTAATTTTTACTTCAGATTCTGATCTTTGATTCATATTCTTATCTTTGAAATAATAATATCATTCAAATAAGAAAGAAGAGAAATATTCAAACTTGAATCTTTTGTTTTCTAATTTAAATAATGTAAAAATGGAATGTAAGTAGGCGAGGGGGCGGATGTAGCCAAGTGGATCAAGGCAGTGGATTGTGAATCCAC
>refbc_32243_DQ100202
tcacaatccactgccttgatccacttggctacatccgccccttgtactattacaaattataccaaatatttccaccatttaacattacttgtaagagaaaatacaacataaattgaaaccttttatttcaatcttttttttattttaatcttttagtaaaaaaacaaaaaaaaattactccataacgaaagtatgatattcgaatactttttcatatgttgaagtaaagataaagaaaaaacttacgtaatttaaaacggactaaaaaaagaaaatatatatataaaattataaaatagtaagtaaaaaaaaaaatactaatactaaaaagtaaaggagcaataccaaacctcttgatataacaagaaattaattattgctcctttactttcaagaactcgtatatactaagaccaaagtcttatccatttgtagatggaactcgacagcagctg
>refbc_703389_GQ163083
GACTTCGGTCTTAGTGTATACGAGTTCTTGAAAGTAAAGGAGCAATAACCAATTTCTTTCTTGTTTTCTCAAGAGGATTGGTATTGCTCCTTTATTATGAATAAAGTTTACATAAGTTTTTTTAAAAAATTTCTACTTATCATAGTATAGGGTAGGG
>refbc_3222_GQ427993
attttagttatatttttgtaaaagaatttatcaaaaataggataacaacttgaaaaacaatgaccttaaatttttaagttttaaggtcattgtttttttttacaaatggttcaattctgaaaaa
>refbc_172651_AB291789
aatttttgaaaggaagggagcactaacccagttttatcaaagggcgtgagtgctcccttccttttatcttttcttgatttacttttatcttttcttgatttacttttatcttttcttgatttacttttatcttttcttgatttattagtataggagtatttgatttccctacctacaacaagaaaaaaacacgaaaaataaaaaagttcgtggggacaatcgaataaataaaattttgggttgattcatgattgatatcctcttgtagttctctattgatttctaatttatatatttttctaccttaatacatatatatatatatatttttagttgtacctttaaagaaacgttatcattcttatcattaatacaaatacattcataatggatgtgagattgttacattcataatggatgtgagattgtcattaaaaaaacaaagataattttaatttttgtttaataatttcgatcttagaaatcgtcaagaaatgatgatgaatg
>refbc_172651_AB291778
agtttttgaaaggaagggagcactaacccagttttatcaaagggcgtgagtgctcccttccttttctcttttcttgatttattagtataggagtatttgatttccctacctacaacaagaaaaaaacacgaaaaataaaaaagttcgtggggacaatcgaataaataaaattttgggttgattcatgattgatatcctcttgtagttctctattgatttcgaatttatatatttttctaccttaatacatatatatatatatatatttttttagttgtacctttaaagaaacgttatcattcttatcattaatacaaatacattcataatggatgtgagattgtcattaaaaaaacaaagataattttaatttttgtttaataatttcgatcttagaaatcgtcaagaaatgatgatgaatg
>refbc_192771_EU123009
acaaaacggataacagaaatatgtccggttttgcagtctaagttagcctcaaacctttataaactaaaaggtttggggcttagtcgagcttctgtctgatcggataaatgggaacaagactaatactctattttcatgattctacatataagttctcaatcttgaatttgaaagctggtttcaaatactatttgattttagaagtctaatgggttgattactgcactgcaatactacttaatcgtgtagatcgtgtagattgaaaatgcttctttaatcttaatatcctctgaatcgctttaggatcattatcttctacatttaggtaactaaatagtgaaagaaagaaagaagg
>refbc_264922_AY721923
gatccacttggctacatccgcccctatccttagattatattaactagattctctatttcttttaataatttagtaccttatttatttgctattttaagtgtttggattttttaatttctcttttgttaagacacaacacaaaatggaatttagctgatttcattattctaaaaaatactactaattttaaaaaaaccaaaggagcaacaacccccttgatcgaagatcagaaagagttgattgctcctttggtttcttttatttctctattctattttctcctatacactaagaacaaatcttatccatttgtagatgg
>refbc_3696_GU562412
acttttgtaaatggataaggcttttttcttagtgtgtacgagcttttgaaaaaaaaaaaaaggagcaatcgccaatttcttgttctatcaagagggttggcattgctcctaaaataaattttctttttttttttttacttttgtatttctttcttataagacttataaaaaataaaaaaggtcaaattgaatgttaaatgttagaaattcaaatcttggtaatttgtaaatagagtattagggg
>refbc_60861_FJ173532
TAAAATGAAAGGTTTGGTATTTTTCCGTCTAAACGTTTTTTCAAGCTGTAAATCAGAACGGTAAATCTGGACTCTAAATCTAGACTCTAAATCTAGACTTATAGCCCAGACTGGGCTATAAACCCAGACTAGAAATCTGGACTTATAGTTCATACTGGGCTATAAACCCAGACGGTAAATCCGTCGTCCCTTTGAGACTATCTCGGACGGACTCTTCTAAATCATAGAAAAGCTTTCTTTAAATTCACTCGGGCGTTGGCATTGGGTCAACGCCCGAGTGGCTCATGGGGGCGGATTGTAAATCCATTGGCAATATGCCGACGCTGGTTCAAATCCAGCTTGACCCAATATCAACATGATCCATCGGTAATTTTTATGTCAATTATGTCGATTTATCACATCGATGAAAAGGTAATTAGTTATAGAACCCCCCGATATATATATATATAGATAGAGATATATATATATATCTATTACCTGTAGATATAGACACGTCTCTATACTTTCAAGGAAATATCAGAAATAAATAGATATGTGCATCCTGCATCCAGCAAGGATTGAACCTACAACTCTCTAATTATGAGATGAGTTGACTGCTTTGTCCATTCAGCATAAGATGGTGAATATGAACCAATTCAGTCAATAATCTGAGTATAAACTCAGATCCCATTTTGATTTGGGTACCCAAATTCATTCTCTCATATTCAATTCAAGCCAAGTGTATACCCAATAGAAAACAGAGGTATACAACTACTAACTTATTCAA
>refbc_191701_GQ435298
TTAATCAATCCGATGGATTGTTAGTGTGTTTCAATCCTTGAAAAGGGAAAAAAGCAGTACCAAGCCTTAAAAAAAAATGAAAGGTTTGGTACTGCTTTTTTTCCGTCTTCGTCTAAAAGCTATTGCAAGCAGAGAACAATAACTCTGGATTGTTCATCCAACAGGAATTGAACCCCGATTTCCCAATTATGAGTTGGGTGCTTTTACCATCCAGTTCGTTTCCGGGACTTATAAAATTCCTTCATTGGAAGGAATGACCGTAGACAGAGACTGTCTATTGGTTTG
>refbc_137693_FJ395458
ACTTCCCGCTAGACCTAGCTGCTATCCAAGCTCCATCTATCAATGGATAAGATTTTGGTTTTAGTGTAGTCGAGGTTTTGAAATAAAATTGAAATTAAAGGAGCAATAACCAATTTTTTGTTCTATCGAGCGGATTGGTATTGCTCCTTTAATTATATATATTAGATATATAGAGAATATTAGTATGTATGAGTCATAAGTTTTCCTTATCTTCTTTATATTTATAAAAAAAAGGTTGTTTAAGCGATCATTGCATGTTATATTTTCTGTATATTTATGGCAGCAGTCGCATTTGTTCTACCCTCTACGGCCTCTTGGGTATTTTGGTTTGGTGGACTTTTTTTTATTCATTTATATTCAAGTTTCAAATAAAGAACGAAATAGGGGCGGATGTAGCCAAGTGGATCAAGGCAGTGGATTGTGAATCCACCATGCGC
>refbc_194253_GQ437092
GACTTCTATACTATAATTAGTGTATACGAGTTTTTGAAAATGAAAATAAAGGAGCAATGATAAACCTCTTGTTTTATCAAGAGGTTTATCATTGCTCCTTTATTTTCATTTTCTAATAAAATAAATTATTATTTATTAGTCTTTTACTTAACATAAGTCTTTTTTTCTTTACTTCTTCATACTTTTAATACTTTCATTATTTTCGTTATGTAATAATTTATATAGATATGTTTTTAGATAGGTTTTTCTTAATCTTTTTTTTTTTATTTTATAAAATAAAAAAATAGAAATAGAATATTCTAATATTAAATATTAAGGGTTTCATTCATTTTTTGTTGTATTTGATTGTAGAAGAATAAAAAAAAGATGAATGTTGTAAATTGAAGTAGCTT
>refbc_416290_EF127125
taataatttttccgccatttagcattacttgtaagataaaatacaacctaaattgaaaactttattcttttttttttttttactaaaaaaaaaaaaaaataaagaataaaacaaataaaacaaatagttaagtaataactaaaaaaatactaaaactaatatagtaaaggagcaataacaaacctcttgatataacaagaaattttttattactcctttactttcaagaactcatatatattaagaccaaagtcttatcca
>refbc_165350_AY721828
tactgccttgatccacttggctacatccgcccctatccttagattatattaactagattctctatttcttttaataatttagtaccttatttatttgctattttaagtgtttggattttttaatttctcttttgttaagacacaacacaaaatggaatttagctgatttcattattctaaaaaatactactaatttaaaaaaaaccaaaggagcaacaacccccttgatcgaagatcagaaagagttgattgctcctttggtttcttttatttctctattctattttctcctatacactaagaacaaatcttatccatttgtagatggggagcttcgaa
>refbc_561372_EU734459
actttggtcttagtgtagacgagtccttgaaaataaaggagcaataaccaatttcttgttctatcaagagggcggtattgctcctttcctttacttatgtatacttttccttttttacagaaaaaaaaaggatttttatggggtggtgaaggggtgagtatcgtgctttcgttctgtattaatttgtaattaatataccttctccccaatcttttgtaaagtttttattttacatttaaaataaaaagataaaaatttttattttttgcttaatagcttaatatttgtatctcagaaataagataagaatgatgaatggtcgaaattgaatcttttgtttaatttgtaatgtaaatagtagaggggcggatgtagccaagtgataa
>refbc_554381_FM207066
tggataagacccagtcttagtgtatacgagttttttgaaataaaaaggagcaataacctctttcttgttctatcaagagggtggtattgctccttttttatttagtattatttgacttacttagaatttctttaaatagaagtagttttgtaaaagaaaagagaaaaatattggactttttacaacgataagaaagaaaaaatgataaatagtcaaatttgaatcttgaaaagtgtaagtaaaagaatcgtaaggggcgg
>refbc_588005_FJ564647
GACTTTTGTATTCCTATTATAGATGTATAAGAATTTTTAAAGATAGCAATCCCCAAAAATCTTGGGGATTGCTATCTTGTTGTATTCAGATGTTTTTTGCTTCTCTATCCGAATTTTCGTTCTTTATCATAAAAGTTCCCCCCGCCAATGAATGATAAGTGCCTAGGTGAAGTATAGTAGAAGAGAAGTCAGAAAAGTCTAAGTCTTATGAAAAAGAAAATAAATATACCTATACTCTTACTATAAGAGAAAGAATCTTAAGTCTAAATACTATTAAGATAAGGCTTTTTACATGAATATTTAGTAGAACGACTAACGACGAGATTTATTCTCGTTTCTCGCGTGTCTCACGAAAGTTCTAGTAGGTGCAAATTCTCCCAATTTGTGACCGACCATACGATCTGTGATATAAATAGGTAAATGTTCCTTTCCATTATGAATAGCGATTGTATGGCCAATCATTGTGGGTATAATGGTAGATGCCCGAGACCAAGTCACTATGATTTCTTTCTCCTCCCTCCTGTTGAGTTTTTCAATTCTTCCCGATAAATGATTAGCTACAAAAGGATTTTTTTTGAGTGAACGTGTCACGGCTGATTACTCCTTTTTTTCCATTTTTTAAATTGGCATTCTATGTCCAATATCTCGATCTTAATCTGAAGTATAATGATGAATGGACAAAAGAGAAA
>refbc_264922_AY721878
cacttggctacatccgcccctatccttagattatattaactagattctctatttcttttagtaatttagtaccttatttatttgctattttaagtgtttggattttttaatttctcttttgttaagacacaacacaaaatggaatttagctgatttcattattctaaaaaatactactaatttaaaagaaaccaaaggagcaacaacccccttgatcgaagatcagaaagagttgattgctcctttggtttcttttatttctctattctattttctcctatacactaagaacaaatcttatccatttgtagatgggggagcttcga
>refbc_284366_EU554051
GATTTTGGTATTAGTGTAGTCGAGTTTTTTTGATTAAAGGAGCAAGAACCAATTTCTTGTTCTAGCGAGCGGGTTGGTATTGCTCCTTTAATCAAAATTTTTTTGTTTTATAGCCAGCCATTTATATTCAAAAGAGAAAGATTGAAAATTTTTGTAAAAAAAAAGAATAAAAAATTCAATATTCAAAATAAAGTAAAAAAAATGATGAATAGTGAGTTAGTGAATGTAATTTGAATCGTGTTCAAGTAAGGAACATAGGGGCGGATGTAGCCAAGTGGATCAAGGCAG
>refbc_215071_FJ418151
GACTTAGGTCTTAGTGCATGCCTGGCTTAGTTTATATGAGTCGTTGAAGTTGCAGGAGCAATACCCAGTGACAGAACAAGAAATAGGGTATTGCTCCTGCATTTTTTATTTTGTTTCTATTAAGTTTAAGTTCCAAATTTATTTTAACGGATTGGTGTTGGTTTGGTGAATTCTAGATTATTCTACTATTATGATTATATGATATGATTATGTTCCTCCATTTTTTTTTTTCTAAAGCAAAG
>refbc_251585_EU769896
TGACCCTTGGCCACATCCGCCCCCTTACTCTACTATTTTACATTATAAAGGATTCAATTTCAAGCATTCATCATTATTTCGTTCTTATTTCGGAAATAAAAATATTAAGTAAAATTAAATAAAAATGAAAAAATTTCCCTTTTAAAGGGAAAAAAAGAATTTCACAAAAGTATTTAAATTCTAAATTAATATAGAACGAAAAGACGATACTTAATCATGAAACAACCCATACAAAAAAACCTATTCGTTTTACCCATAATAATTTTTTTTGGTAACGAAAAAAATATATGTAAATACTACTAATAAATAAGAGAAAGTAAAGGAGCAATAACGCCCTCTGGATAGAACAAGAAATGGTTTATGGCTCCCTTACTTTCAAAAACTCGTATACACTAAGACCAAAATCTTATCCATTGGTAGGGAATTGGGAGG
>refbc_330183_EU337371
actttggtctgattgtattctataggagtttttgaactaaaaaaggagcaatagcttccctcttgtttttataaagagggcgttattgctcctttttttatgttaatgtaaaaaaattatatagtatagtattactatataataataatagtacttatacttactatatatataatataatataactagactatactagataatagtagagg
>refbc_40320_EF537200
GATCCCAGTCTAGTCTATAGGAGGTTTTGAAAAGAAAGGAGCAATAATCATTTTCTTGTTTTATCAAGAGGGTGCTATTGCTCCTTTCTTTTTTTCTTTTTATTTTATTTAGTAATTTACTAGTATTTTACTTACATATACTTTTTTGTTTACATTATAGAAAAAGAAAGAGAGGATATTTGCATGCATTTATTCAGGATTGAGTATTCTATTTTCATTTTGTATGTATTTATTGAAAATTCTAGAAATATAACTTGTTCCTCTTCTTGCTAATGTTACTATATCTTTTTTATTTCATTTCAAAAAAAAAATTAATTTTTACTTCAGATTCTGATCTTTGATTCATATTCTTATCTTTGAAATAATAATATCATTCAAATAAGAAAGAAGAGAAATATTCAAACTTGAATCTTTTGTTTTCTAATTTAAATAATGTAAAAATGGAATGTAAGTAGGCGAGGGGGCGGATGTAGCCAAGTGGATCAAGGCAGTGGATTGTGAATCCAC
>refbc_264896_EU232457
ttggctacatccgcccctatccttagattatattaactagattctctatttcttttagtaatttagtaccttatttatttgctattttaagtgtttggattttttaatttctcttttgttaagacacaacacaaaatggaatttagctgatttcattattctaaaaaatactactaatttaaaagaaaccaaaggagcaacaacccccttgatcgaagatcagaaagagttgattgctcctttggtttcttttatttctctattctattttctcctatacactaagaacaaatcttatccatttgt
>refbc_183048_FJ846254
GACTTTGGTCTGATTGTATAGGAGTTTTTGAACTAAAAAAGGAGCAATAACGCCCTCTTAATAAAACAAGAGGGAAGCTATTGCTCCTATTTTGATTTAGTACTATTTGCCTTCCATAGTTTCTTTAAAAATAAAAAGGACTTTTTTGCATTATTCATTTAGATTATAGGTTTCTATATAATATACTTTTCCCAATCTGTTATGAAGTTTTATTTCCAATTCAATTTCAATTGAAAATAGGTAAAAATGGAAATTTTGCTTATTTATTACTTTTCTTTCTTAAATAAGAAAGAAAAGTAATATGCTTTTTTATGTTAATGGAAAAA
>refbc_39468_FN687488
GACTTAGGTCTTAGTATATATGAGTTATTGAAAATAAATAAGAAAGGAGCAATAATCAACTTCTTGTTTTATCAAGAGGGTTGACATTGCTCCTTTCTTATTTATTAGCCCTTTAATTATTATATAATTGTAATTACTATTTAGTCGTCTTTTCTTTTACTTTTTTACTTAATAGAATATAATATAAGCTTTTTTTTTATTTTAACTCAAGATACGAAAAAGTATTTGAGTATCCTATTTAACTTATGTAGTAATTTTTATTTTATATATGTTTTTATCGGTGAAGTTTTTATTTATTTATTTAAATAAAAAAGATAAAGCTTTCAATTTATTTTCTGCCTCTTGTCTTTTATCTTATAAGAAAGGGAAACAAAACAAGAGGAATGGTAGAAATTGAAATTTTTGTAATTTATACTACATACAGGGAGTGGGGGGTAGGGGCG
>refbc_80326_GQ437705
tcggtctttgtgtatacgagtttttgaaaataacggagcaataccaatttcttgcaagagggtcggtattgttccgttattgctatttactagtttttctttagtacttttttctttccatatccttgttttcaacaaaacaaaagtatttttatgcctttgatttagtcccttccttaatatactaataattatagacgaatcgaatatatagaataatagaaaaaaaacgaatatagaaactagaatcgattagagaaaaagataaaagttggaattttatgcctcttggatctgaatttctatcttcataagttaagataaaaaagaatgatgatcnaaaaatgataga
>refbc_65535_EU750668
attttagttataatttcattattttaaaattatataaaataggataacaacttgaaaaataatgaccttaggactttagttcctaaggtcattattttctatttagtgaaaatgaatagatttaaaaaaggg
>refbc_58826_EU122997
atctatctggttctacagtctaaccaagtaccgacgcaaaaagttggtacttggtagtagcaagattagaatatcaaaatattaacacttcttgtcataattctattccaattagggtctgcagtggtggcttaaaatatctttccagagataggtactattagaatattattctaatactttttgctgatggcgttccattatgtttttatctccaagtatgactatgaccattcattattcaataaggttcacaggctttgctcatccaaagagaataaaattctattatctataataatttacctatccagaataaaatagtagtaacgtgtccttctctttatcttttttgatcaattgaataatcttattatattatcttctccatttgagtgttattataaataacaaaaaagaaagg
>refbc_279365_DQ088316
GACTTCTGTCTTAGTGTATACGAATCGTTGAAGGAGCAATGCCAAACCTCCTGCTTTAGCAGGAGGTTTGGTATTGCTCCCTTATTTCTTGGATTCAGTCATCTGGACCAAGTTATTATTATTTCTTTCTCTTCCCTCATGTTTATTTTTTCAATTTTTCTCGATAAATGATTAGCTACAAAAGGATTTTTTTTTAGTGAACGTGTCACGGCGGATTCCTCCTTTTTTTACATTATTAAAATGGGTATTCTATGCCCAATATCTCGATCTAAAGTATGGAGGTAAGAATAAATACAATAATGATATGAATGGAAAAAGAAAAAGAGAAAATCCTTTAGCTAGATAAG
>refbc_76578_EF590709
TAAAAGGAGCAATAACCCCCCTCTTCTTCTAGCAAGAGGGAGTTATTGTTCCCCCTCGTTCGTTTTTTGAATTTGTTTTCATTGAGTAGTCTTTGACTTCCCTACTTTCTTTCAAAAAAGGGATTTTGGGGCGTTCATTTGAGTCGTGTGCTTTCCTTTCCTATTTTTTCTATTTCATAATTAAGGAATAGTTTCATTTATCTAGTTAGACCCTCTTCTCACGCTTGTTTGAAGTTTTTTTGACTCTAAAACACAAAGACGTTAGACTCACATTTTTTTGCTTATATGTAAAACCGATTCGAAGGGCGGATGT
>refbc_366470_EU595857
AAGTGAAGGGGCAATAACCAATTTCTTGTTCTATCAAGAGGGTTGGTATTGCTCCTTTATTTAGTAGCCTTTTATTTACATAAGTTTTTTTCACCTTAAGAAAAAGTATTCTTATGGGTTGGTTTATGATTGAGTATCATACTTTTGTTCTGTACTAATTCTTTTTTTCTGTACTAATTTGTTTGTAATTTATATATGTGATGTTCTTCTCAATCTTTTGTAAAGTTCTTATTCTTAACATAAAAAAAGATTGGAATTTTCCGCCTAATATTTGTATCTCAGAAATAAGATAAGAAAGAAATAATGATGAATGGTATAAA
>refbc_375932_FJ031850
ttgtataggagtttttgaactaaaaaaggagcaatagcttccctcttgttttatcaagagggcgttattgctccttttttttatttagtactatttgccttacatagtttctttaaaaataagaaggtctttttatagtttggttcaattagcgtgttttctctttgtattaatttatattataatattataggtttatatatccttttcccagtcttttattaatttttatttcctttctaatctaaaatagataaaaattataattttgcttatttattacattacttttttttcatgttaatggaaaaatatattaatactagataatagtaga
>refbc_139828_GQ900074
TATTTAAGAACAGATTCGAACCTTACAGAAACTCAAAATTTTTGAAGAGGGAAGAAAAAACTAAAAAAAAATGATCCTTAAGATTCAAATCTTAAGGATCATTTTTTTAATAAAAAGG
>refbc_597312_FJ038899
gtcgaagctccatctacaaatggataaaacttctgtataaggtttcggttttaatttaatagataatagatacaagtttttgaaaaaaaaaaggagcaatagccaagtcaatttcctgttctagggagaagattggtattgctccttttttttagtatttttttactttactacttgatgtaaatgagtttttctcgatttctttaaacatagtttttttttatttcaacaaaataatcaaattcttatgggttgggttattattgaggattattggtacgttatttttaaaattgaaatacaaatttagaaggtaaaatttgaaaggtaaaattcaatggtaaatcttcgaaatttaaataaataaattg
>refbc_445233_EF597128
cgaagctccctttacaaatggctaagacttaggtcttagtgtatgctagtcttagtgtatatgagtcgttgaagttgcaggagtaataccccaattcttgttctctcaagaggacgggcattgctcctgcgttttgttttaatagtgttttatttgcattttgcataactatttttttttgaagtaaaaaaaaaataactcgaatggatttattggtgaattcctgattattatactctcattctgtacatatataaaccaatccaatataatatgataatatgttcctaaaaattttgaaacagcttcttgataaagcggaggggcgga
>refbc_378692_EU846394
GACTTTGGTTTGATTGTATAGGAGTTTTTGAACTAAAAAAGGAGCAATAGCTTCCCTCTTTTTTTATCAAGAGGGCGTTATTGCTCCTTTTTTTATTTAGCGTTTTTTATCTTTGTATTCATTTATATTCTAATATTATATATCCTTTTCCCAATCTTTTATGAAGTTTTATTTCCAATTCAATTTGAATCTAAAATAGATAAAAAATGAGAATTTTGCTTATTTATTACTTTGATTTCTGAAACCAGAAAGAAAAAATATGCTCTTTTTTCATGTTAATGTAAAATTATAGTAATACTAGATAATAGTAGAGGGGC
>refbc_325984_DQ131104
GACTTTTGTCTTAATGTATATGAATCGTTGAAGGAGCAACACCCAATATCTTGTTCGAGCAAGAGGTTTGGTATTGCTCCCCTTTTTGATTCAACTGTGTGTATTGTACACCAGCGGATTACTCCTTTTTTTTTTACATTTTAAAGATTGGCATTTTATGTTCAATATCTCGATCTAATAAGGTTAGAATAAAAAATACAATAATGATGAAGAGAAAATCCTTTAGCTAGATAAG
>refbc_588004_FJ564028
TACTTTTGTATTCCTATATAGATGTATATGTATATGAATTTTTGAAGATAGCAATCCCCCAAGATAGTGGGGGATTGCTATCTTGTTGGATTCAGGTGCTTTTTGCTTCTCTATCCGAATTTTCGTTCTTTATCATAAAAGTTCTCCCCCGCCAATGAATGATAAGTGCCTAGGTGAAGTATAGTATAAGATAAGTCAGAAAAGTCTAAGTCTTATGAAAAAGAAAAGAACTATACCTATACTCTTACTATAAGATAAAGACTCTTAAGTCTAAATACTATTAAGATAAGGCTTTTCACATGAATATTTAGTAGAACGACTAACGACGAGATTTATTATCGTTTCTCGCGTGTCTCACGAAAGTTATAGTAGGTGCAAATTCTCCCAATTTGTGACCGACCATACGATCTGTGATATAAATAGGTAAATGTTCCTTTCCATTATGAATAGCGATTGTATGGCCAATCATTGTGGGTATAATGGTAGATGCCCGAGACCAAGTCACTATGATTTCTTTCTCCTCCCTCCTGTTGAGTTTTTCAATTCTTCCCGATAAATGATTAGCTACAAAAGGATTTTTTTTGAGTGAACGTGTCACGGCTGATTACTCCTTTTTTTACATTTTTTAAATTGGCATTCTATGTCCAATATCTCGATCTTAATCTGAAGTATAATGATGAATGGAAAAAAGATAAA
>refbc_270431_GU323831
GAAACTCCATCTACAACCGGATAAGACTTTATCCTTAGTCTATAGTATAGGAGTTTTTCAAAGTAAGGGAGCAATCACCTCTTGTTCTATCAAGAGTGTATTGCTCCTTTTCTTTTTTTTTTATTCATTTTTAATTTCTATACTTTGTGAAATTTTTTTTTATTCAAAAAAAATAGAAAATTTGATTACCGCTCATAATTTCTATCTACGAAATAAGAAAGAAATAATGCTTCGAAATAAGAAAGAAATTATGATGAATGGTTTGAAATTGAAATCAA
>refbc_12991_DQ006158
GACTTTGGTATTAGTGTATACGAGTTTTTGGAAATAAAGGAGCAATAATAAATTTCTTGTTCTATCAAGAAGTTTGGTATTGCTCCTTTATTTTTCTTATTCCAAATTGAAAATTTAAATAATATTATTTAATATTACTATTTATTAGTATTATTATTTATTTTATATTTTATTTTAATAAAAATATAAATTTTAATAAGGGCGGATGTAGCCAAGTGGATTAAGG
>refbc_371859_FJ026613
AATTTCGTTCGTAGTTTAGTGTATACGAGTTATTGAAAGTAAGGGGGCAATACCTGTTTCTTGACAGACCAAGAAATTGGTTATTGCTTCTTTACTAGTTAGTCTTTTTTTTTTTTTAGTTTATGATTAATTCAAGTATTTTATTTTTTTATTTATTAGTCTAAAACGTATAAATTTTTATTTATTATTAAATGAAATAATATAATTTCTATATGATATCTTTTTTATTTATTTATAAATTTTTATAATAACTTTTTGAGTTTTCAGGGATCTAATTGAAATGTTGAATTTCAATTAAGAATTAACCAAAGGCAATAAAGAATTAATTATGAATAGTTGATTTTTAAAGAAATCAAAAATAGTAAA
>refbc_292239_DQ667410
CATTACGAGTATTGAAGGGAGATCTGGATCGACGATAGCTTCGAGGTTGTTTACCGATTCTGAACAAGAATCACACATCCTCAAAAACTTTTATCTGATCTATTTATATTCCTCGTTCTTTGGGAAAAACTATTTTGTTCTTTCCCAAAGAACGAGGAAATAAAAGAAAAGTTAATCCTCGGAAAAAGATATAAAAGATCATCATAACCTGAATGGATCTTAAAAAGAAAGGTAATGTCTTATTTTTTTCTTCTATTTTTTTGCTACCTTTAAGGTAGAAAACAAAATGTTAAAGATTTTTTCAACTTTAACTTTTAACGATTTCATTTTTTTATAAAATTGATATTAAAATAAAAAATTGATATTAAAATAAATATCATCTCCCCGCCTACATCGGTTCACCTAGTTCCGTCACCTAAACAC
>refbc_416299_EU572748
GACTTTGGTCTTAATATATATGAGTTCTTGAAAGTAAAGGAGTAATAAAAAATTTCTTGTTATATCAAGAGGTTTGTTATTGCTCCTTTACTATTTAGTTTTAGTATTTTTTTAGTTATTACTTAACTATTTGTTTTATTCTTTTTTTTTTTTTTTAGTAAAAAAAAAAAGAATAAAGTTTTCAATTTAGGTTGTATTTTATCTTAAATTTAGGTTGTATTTTATCTTACAAGTAATGCTAAATGGCGGAAAAATTATTA
>refbc_154911_FJ564088
TACTTTTATATTCCTATATAGATGTATATGTATATGAATTTTTGAAGATAGCAATCCCCCAAGATAGTGGGGATTGCTATCTTGTTGGATTCAGTTGCTTTTTGTTGCTTCTCTATCCGAATTTTCGTTCTTTATCATAAAAGTTCTCTCCCGCCAATGAATGATAAGTGCCTAGGTGAAGTATAGTATAAGATAAGTCAGAAAAGTCTAAGTCTTATGAAAAATAAAATAACTATACCTATACTCTGACTATAAGATAAAGACTCTTAAGTCTAAATACTATTAAGATAAGGCTTTTCACATGAATATTTAGTAGAACGACTAACGACGAGATTTATTATCGTTTCTCGCGTGTCTCACGAAAGTTATAGTAGGTGCAAATTCTCCCAATTTGTGACCGACCATACGATCTGTGATATAAATAGGTAAATGTTCCTTTCCATTATGAATAGCGATTGTATGGCCAATCATTGTGGGTATAATGGTAGATGCCCGAGACCAAGTCACTATGATTTCTTTCTCCTCCCTCCTGTTGAGTTTTTCAATTCTTCCCGATAAATGATTAGCTACAAAAGGATTTTTTTTGAGTGAACGTGTCACGGCTGATTACTCCTTTTTTTACATTTTTTAAATTGGCATTCTATGTCCAATATCTCGATCTTAATCTGAAGTATAATGATGAATGGAAAAAAGAGAAA
>refbc_363341_FJ564436
GACTTTTGTAGTCCTCTTATAGATGTATTAGATGTATATGAATTTTTGAAGATAGCAATCCCCCAAGATTTTTGGGGATTGCTATCTTGTTGTATTCAGGTGTTTTTTGCTTCTCTATCCGAATTTTCGTTCTTTATCATAAAAGTTCCCCCCGCCAATGAATGATAAGTGCCTAGGTGAAGTATAGTAGAACGACTAACGACGAGATTTATTATCGTTTCTCGCGTGTCTCACGAAAGTTATAGTAGGTGCAAATTCTCCCAATTTGTGACCGACCATACGATCTGTGATATAAATAGGTAAATGTTCCTTTCCATTATGAATAGCGATTGTATGGCCAATCATTGTGGGTATAATGGTAGATGCCCGAGACCAAGTCACTATGATTTCTTTCTCCTCCCTCCTGTTGAGTTTTTCCATTCTTCCCGATAAATGATTAGCTACAAAAGGATTTTTTTTGAGTGAACGTGTCACGGCTGATTACTCCTTTTTTTCCATTTTTTAAATTGGCATTCTATGTCCAATATCTCGATCTTAATCTGAAGTATAATGATGAATGGACAAAAGAGAAA
>refbc_546844_EU827899
CCTCTATGATTACTAGTAAAAATCATCTAGTAAGAATTACTATTTTCTTGATTTTATTTGCGACCATTTCAGTACGATTTTTCGATAACAAAATGAGCCACTATCTTCTTTCTTTCTGAGATATTCTTTTCTTAAAAAAAAAAGAAGAATTGAAAATAAAAAGAAAATAAAAGAAAGGAGCAAAAACACCTCTTGGTAGACCAAGAAAGAGTTTATTGCTCCTTATATTATTCTATTTTCCAAACCTCGGATACACTAAGG
>refbc_13614_FM205110
CTCTGGATCTAGCTGCTGTTGAAGCTAATTCTATAGACGGCTAATTATTCAGATGGATTGTTATTGTCTTTCAATGTAAAAAAGAAAGCAGTACCAAACCTTTCGGTTTTGGTACTGCTTTTTTTGTCTAATTTTTTCTTTTTTTTTTTAAGTTATTGCGAGCAGAGCACAATAACTGTTTACTGTGCATCCAGCAGGAATTGAACCCGCGACTTCCCAATTATGAGTTGGGTGCTTTTACCATTCAGCCATGGATACATAATGTTAATAATGTTAATTATTAGTATCGGCTCAGATCTTAAATTGAATATCCAAAACTATTTATAAAAAAAAAATGTCACTAACTTGTGCGAGAGTTGCATTGCAAGATTTTTGCACAGAAAAATACTAAAATGAATAATCTAATAGTTTGAATAATCTAATAGTTTCATTATTAGTTTATTTTCGGGAACCATTCATCCTGAAATGGAATGACCGTAGACAGAGACTGCCAATTAGTTTGGGGCGACGT
>refbc_42043_AF518976
ttttaattaaagaacacgaaaagacgaattgacataataagacttttgtaaagtcgttttatttttttaaggatttatagtaaagaaataaaatagtaaagaaataaaaaatttttaattatatataaaaactaactagtactaactagtaaaggggcaatactaatttcttgatcgaacaagaaattttttattgcccctttacttttactttcaaaaaaaaaaaactcgtatatac
>refbc_264922_AY721912
gatccacttggctacatccgcccctatccttagattatattaactagattctctatttcttttaataatttagtaccttatttatttgctattttaagtgtttggattttttaatttctcttttgttaagacacaacacaaaatggaatttagctgatttcattattctaaaaaatactactaatttaaaaaaaaccaaaggagcaacaacccccttgatcgaagatcagaaagagttgattgctcctttggtttcttttatttctctattctattttctcctatacactaagaacaaatcttatccatttgtagatgggagcttcgaa
>refbc_80326_GQ437629
tcggtctttgtgtatacgagtttttgaaaataacggagcaataccaatttcttgcaagagggtcggtattgttccgttattgctatttactagtttttctttagtacttttttctttccatatccttgttttcaacaaaacaaaagtatttttatgcctttgatttagtcccttccttaatatactaataattatagacgaatcgaatatatagagtaatagaaaaaaaacgaatatagaaactagaatcgattagataaaaagataaaagttggaattttatgcctcttggatctgaatttctatcttcataagttaagataaaaaagaatgatgatcnaaaaatgataga
>refbc_185002_EU036247
AGACTTGTTCTTCGTGTACTTAGTGTATAGGAGTTTTTGAAAATAGAATAGAGAAAATAAAGGAGCAATCAACTCTTTCTTCTTTGATCTTTGATCGAGGTAAGGAAAGATATTGCTCCTTTATTTTCTTTTAAATTCGTAATAGTCTTTTCTTATTTTCTTAGAATAATCAAATAAAAATAAAAAAATCTTTTAAAAAAGACAGTTTCAAAAATTCAAGAAACTACTAAAAAAAATGAATAGACTTCTAGAATAAGTTCTATATTCTATTTTTCTATATTCTAGTTCTATATTCTAGTTATAGTAAGTTATAGGAGTTTAGGGATAGGGGCGGATGTAGCCAAGTGGATCAAGG
>refbc_210858_GQ435273
CCATCTATCGATGGATAATATTTTGGTCTTAGTATATATGAGTTCGTGACAGTTTTGAAAGTAAAGGAGCAATACTAAATCTCTTGTTATATCAAGAGATTTGGTGTTGCTCCTTTACTATTTTACTATAATACTAATTTACTATATACTAATTTACTATAATACTAATTTACTATATACTAAAAAAAAAATAGTAATAAAGATGAATATTACGCTAATTTAAAATTAAATTAATATTTTAGTACTATTTTTTTTTATTAAAAAATGAAAATAAAAAGGTTTTCATTTATGTTGTATACTTTTTTACAAGTAATGATAAATGGTGGAAATATTTGGAATTTCTATTTTTATTTAATTTTTTGTAATTAGAGTACAAGG
>refbc_494580_FJ564132
TACTTTTGTATTCCTATATAGATGTATATGTATATGTATATGAATTTTTGAAGATAGCAATCCCCCAAGATATTGGGGGATTGCTATCTTCTTGGATTCAGGTGCTTTTTGCTTCTCTATCCGAATTTTCGTTCTTTATCATAAAAGTTCTCCCCCGCCAATGAATGATAAGTGCCTAGGTGAAGTATAGTATAAGATAAGTCAGAAAAGTATAAGTCTGATGAAAAAGAAAATAAATATACCTATACTCTTACTATAAGATAAAGACTCTTAAGTCTAAATACTATTAAGATAAGGTTTTTCACATGAATATTTAGTAGAACGACTAACGACGAGATTTATTATCGTTTCTCGCGTGTCTCACGAAAGTTATAGTAGGTGCAAATTCTCCCAATTTGTGACCGACCATACGATCTGTGATATAAATAGGTAAATGTTCCTTTCCATTATGAATAGCGATTGTATGGCCAATCATTGTGGGTATAATGGTAGATGCCCGAGACCAAGTCACTATGATTTCTTTCTCCTCCCTCCTGTTGAGTTTTTCAATTCTTCCCGATAAATGATTAGCTACAAAAGGATTTTTTTTGAGTGAACGTGTCACGGCTGATTACTCCTTTTTTTACATTTTTTAAATTGGCATTCTATGTCCAATATCTCGATCTTAATCTGAAGTATAATGATGAATGGAAAAAAGAGAAA
>refbc_313931_GQ435130
GACTTTGGTCTGATTGTATAGGAGTTTTTGAACTAAAAAAGGGGCAATAACGCCCTCTTGATAAAACAAGAGGGCGTTATTGCTCCTTTTTTTATTTAGTACTATTTGCCTTACATAGTTTCTTTAAAAATAACAAGGGCTTCTTATAGTTTGGTTCGATTCGCGTGTTTTCTCTTTGTATTCATTTATATTATATGTTTCTATATCCTTTTCCCAATCTTTTATGAAGTTTTATTTCCAATTCAATTTCAATCGAAAATAGATAAAAGTGAAAATTTTGCTTATTTAGTACTTTGATTTCATAAATAATAAAGAAATAATATGTTCTTTTTTTTTTATGTTAATGGAAAAATATAGTAATACTAGATAATACTAGATAATATTAGAGGG
>refbc_246854_FJ038879
gtaatgctcataacttccctctagatctagctgctattgaagctccatctacaaatggataagatttcggtctttgtgtatacgagtttgtgaaaataacggagcaataccgaccctctgccaagaaattggtattgctccgttatcgttatttagtagtttttctttagtagttttttctttccatatctttatcttttttttcaacaaaacaaaagtctttttatgcgtttcatttagtaccttccttaatatatatattatatatagactaataatgaaattcgaattaattaataaattaatatatatatatatatttctattttagaatagaaaagaattttctaatagatttttgaatagatagattaataatgatagaataataatctaatcgaatatatagaataatataaaaaaaaagaatatagaaactagaattagaatcgattagataaaaagataaaacttggaattttatgcctcttggatcttaatttctatcttcataagtaaggtaagataaaaaacaatgatgatccaaaataatgatcaatactagaaatggaatcttttttttatttttttatttaaatcgaaatagtgtag
>refbc_28935_GQ863350
acttcggtcttagtgtatacgagttattgaaaataaaggagcaagaccaaccctcttgataaaacaagaaattgattattgctcctttattatttattagtcttttaatcactatttagtggtctttgacgtacataagtctttttctttccttcaacatacgaaaaagtatttgagtatcatactttcgttctgtagtaatttttactttatatacgttcttcttaatcgtttgtgaagtttttatttcatttttttttgaattaaaagatttaaaaatgaaaagtaaaagataagggtttcaattcattttttgactcttatatcttataaaaaggggtcaaaatgaaaaaaaaaaatagcggaaataaaaatctttgtaaattgagtgagtataggggcggatgta
>refbc_693691_GQ900135
TACTTAAGACTAGATTTGAACCTTACAGAAACTCAAAATTTTTGAAAGGAAAGAAAAAACTAAAAAATAATGATCCTTAAGATTTAAATCTTAAGGATCATT
>refbc_296924_EF429429
TATTTTAGTTATATTTTTGTAAAATAAATTTATCTAAAATAGGATAACAACTTGAAAAACAATGACCTTAGGACTTTAAGTCCTAAGGTCATTGTTTTTTTTTATAATTCGATTCTAACAAGGGCGGACGTGGCCAAGTGGATTAAGGCAGTGGATTGTGAATCCACCATGCGCGGG
>refbc_516546_GQ435080
GACTTTGGTCTGATTGTATAGGAGTTTTTGAACTAAAAAAGGAGCAATAGCTTCCCTCTTGTTTTATCAAGAGGGCGTTATTGCTCCTTTTTTTATTTAGTAGTATTTACCTTACATAGTTTCTTTAAAAATAACAAGGGGGTTTTATAGTTTGGTTCGATTAGCGTGTTTTATCTTTGTATTAATTTCTATTATAGGTTTATATATCATTTCCAATTCAATTTCAATCTAAAATAGATAAAAATTAGAATTTTGATTATTTATTGCTTTTATTTCAGAAATAAGAAAGAAATAATATGCTCTTTTTTTATGTTAATGGAAAAATAAAATATAGTAATAGTAGATAATACTAGATAATAG
>refbc_194253_GQ437188
GACTTCTATACTATAATTAGTGTATACGAGTTTTTGAAAATGAAAATAAAGGAGCAATGATAAACCTCTTGATAGAACAAGAGGTTTATCATTGCTCCTTTATTTTCATTTTATAATAAAATAAATTATTATTTATTAGTCTTTTACTTAACATAAGTCTTTTTTTCTTTACTTCTTCATACTTTTAATACTTTCATTATTTTCGTTATGTAATAATTTATATAGATATGTTTTTAGATAGGTTTTTCTTAATCTTTTTTTTTATTTTATAAAAAAAAAATATAAATAGAATATTCTAATATTAAATATTTAAGGGTTTCATTCATTTTTTGTTGTATTTGATTGTAGAAGAATAAAAAAAAGATGAATGTTGTAAATTGAAGTAGCTT
>refbc_147944_EU125563
ATGAACGTAATGCTCATAACTTCCCCCTAGACTTGGCTTCCATTGAAGCTCCTTCTATAAACGGGTAATATCCGTCTGGTTATGCAGCACAACTGGATACCAGATCTCTCACCTTCAGAGGAGGAGATTTGGTGTCCAATGAAATAAAGGTTTGTGCGATAGAACGAGAACGTATGGAAAAGAGGATAACAGCTTGTCACAATTTTACGATTCTAAGTATCTAACCTTGAAGTTTAAAAAGCATTTGGAATATCCCTCTGGGATTTAATAGATTACTTCGTAACCTACTCCGATTTGCGGAATGCTTGCAATCCATAATCCCCCTTTGTATACTTTGTATAAAAGGGAGTGAGAGTGTATTCCTCATTTCAAAGATTTCCTATTGTCTTGTTATATACATACAGTTAATATGTATGTGTACCAATCGAAGAACCTATCTAGCTTTCTTAACGGATAAATCTCGTTCCCGTCCAGCAGGGGGGGCCAGCTAAATCAACAGAGGGGGCGGACGTAGCCAAGTGGATCAAGGCAATGGATTGTGAATC
>refbc_103762_GU177374
gcttttcccctaacatatagcaaatttgggaggaaggaaagctagaaatacccaatatcttgttccagcaagatattgggtatttcttttttttattttgaatctttctattctgaattcagttaacgacgagatttagtatcttttcttgcactttcataactcgtgaaatgccgagtaggcacgaattcccccaatttgcgacctaccataggatttgttatgtaaataggtatatgttcctttccattatgaatcgcgattgtatggccaaccattgcgggtagaatgctggatgcccgggaccatgttactattgtttctttctcctccttcatattgaccttttctatttttgccaataaatgaagagctacaaaaggattcgttttttttcgtgtcacagctgattactcctttttttccattttaaagagtggcattctatgtccaatatctcgatcgaagtatggaggtcagaataaatagaataatgatgaatggaaaaaagagaaaatcctttagctggataagg
>refbc_212684_FM994947
AAGACTTTAGTCTGATTGTAATTGTATAGGAGTTTTTGAACTAAAAAGGAGCAATAGCTTCCCTCTTGATAAAACAAGAGGACGTTATTGCTCCTTTTTTTTATTTAGTAGTATTTGCCTTACATAGTTTTTTTAAAAATAAGAAGGGCTTCTTTTATAGTTTGGTTCGATTAGCGTGTTTTCTCTTTGTATTAATTTAGAGGTTTATATATCCTTTTCCCAATGTTTTATGAAGTCTGATTTCCAATTGAATTTCAATCGAAAATAGATAAAAAGGATAATTTTTCTTATTTATTATTATTACTTTGATTTCAGAAAAAAGAAGGAAATAATATGCTCTTTTTTTTCATGTTAATGGAAAAATATATAAATACTAGATAATACTAGATCATAGGAGAG
>refbc_459155_GQ428753
GTAAACGAGTTTTTGAAACTAACGGAGTAATACCGACCCCCTTGCAAGGGGGTTGGTTCCGTAAGTTAGTGGGTTTTCTTTAGTAGTTTTTTATTTACATACTTTTTTTACTAAAAGTCTTTTTATGCTTTTGCTTTGATTTAGTATGATATTTTTTTTATGCGCTAATGCTAATATTAATTTTGTGCCAATAGTCAATATAATAATATTAGTTATGTGCTAAGATTACTAATTAAATTCGAATTTTATTAATTCGATTCGAATTTAAAGAATTTACAGTTTTTTTAATATTTTAATATATATAAAAAAAAAAAAAAGAAAGGGGAAAGATTGTAATTTTATA
>refbc_330183_EU337384
actttggtctgattgtattctataggagtttttgaactaaaaaaggagcaatagcttccctcttgtttttataaagagggcgttattgctcctttttttatgttaatgtaaaaaaattatatagtatagtattactatataataataatagtacttatacttactatatatataatataactagataatagtagagg
>refbc_136998_FJ395545
TTGAAAGTAAAGGAGCAATACTAAAATTCTTGTTATATCAAGAGGTTTGGTGTTGCTCCTTTACCATATTACTTTAATTATTAATTAAAATAATTATTAATTAAAATTATTACTATATATTACTATAATTAAATTAGTATTTTAGTACTTTTTTTTTTTACTAAAAGATTAAAATAAAAGGGTTTCCATTTATGTTGTATTCTCCTTTACAAGTAATGATAAATGGKGGAAATATTTGTAATTTYTATTTTTAGTTAAATAGTACAAGGGGCGGATGTAGCCAAGTGGATCAAGG
>refbc_463188_EU096448
GACTTCGGTCTTAGTGTATCCGAGTTCTTGAAAGTAGGAGCAATAACCAATTTCTTGGTTTATCAAGAGGATTGGTATTGCTCCTTTATTATGAAAAAATTTATATAAGTTTTTTTCTAATTGCTACTTCTACATAGTAGAGGGTAGGGGGGCGGATGTAGCCAAGTGGATCAAGGC
>refbc_42043_AY629291
ATAAAATTTATTTTTTAGTTTAGTATATACGAGTTTTTTTTTTTGAAAGTAAAAGTAAAGGGGCAATAAAAAATTTCTTGTTCGATCAAGAAATTAGTATTGCCCCTTTACTAGTTAGTACTAGTTAGTTTTTTTATTTTTTTATGTAATTAAAATTTTTTTATTTCTTTACTATTTTATTTCTTTACTATAAATCCTTAAAAAAATAAAACGACTTTACAAAAGTCTTATTATGTCAATTCGTCTTTTCGTGTTCTTTAATTAAAATAAGAAGTAGTTTTTTACCTAACTATAAAAGGGGGCGGATGT
>refbc_642337_FJ380649
TATTTAAGGCGATCTATTTCGACTTGAAATTAAAATTTTTGAGAGAAATAACTAGAAAAAATGACCTTTAAGACTTCAAATCTTAAAGGTCATTTACGAGAAAATTATTACA
>refbc_579918_FJ456107
GACTTTGGTCTGATTGTATAGGAGTTTTTGAACTAAAAAAGGAGCAATAAACGCCCTCTTAATAAAACAAGAGGGAAGCTATTGCTCCTTTTTTTTTTTTTTTTTTTTTGTATTCATTTAGATTATAGGTTTCTATATCATATACTTTTCCAAATCTGTTATGAAGTTTTATTTCCAATTCAATTTCAATTGAAAATAGGTAAAAATGGAAATGTTGCTTATTTATTACTTTTCTTTCTTAAATAAGAAAGAAAAGTAATATGCTTTTTTATGTTAATGGAAAAA
>refbc_460743_EF556386
GACTTTGGTCTGATTGTATACGAGTTTTTGAACTAAAAAAGGAGCAATAGCTTCCCTCTTGTTTTATCATATCAAGAGGGCGTTATTGCTCCTTTTTTTTATTTAGTACTATACTATTTGCCTTACATAGTTTCTTTAAAAATAACAAGGGCTTTTTATAGTTTGGTTCGATTAGCGTGTTTTCTCTTTGTATTAATTGATATTGATATTCTAATTAGAATATTATTATTATAGGTTTATATTTATATATCCTTTTCCCAATCTTTTATGAAGTTTTATTTCCAATTCAATTTCAATCTAAAATAGATAAAAATGATAATTTTGCTTATTTATTACTTTTTAATGTAAAAATATAGTAATACTATTAATACTAGATAATAGTAGAGGGGCGGATGTAGCCAAGTGGATCAAGGCAGTGGATTTG
>refbc_588035_FJ564103
TACTTTTGTATTTCTATTTCCTATATAGATGTATATGTATATGAATTTTTGAAGATAGCAATCCCCCAAGATATTGGGGGATTGCTATCTTGTTGGATTCAGGTGTTTTTTGCTTCTCTATCCGAATTTTCGTTCTTTATCATAAAAGTTCTCCCCCGCCAATGAATGATAAGTGCCTAGGTGAAGTATAGTATAAGATAAGTCAGAAAAGTCTAAGTCTTATGAAAAAGAAAATAAATATACCTATACTCTTACTATAAGATAAAGACTCTTAAGTCTAAATACTATTAAGATAAGGCTTTTCACATGAATATTTAGTAGAACGACTAACGACGAGATTTATTATCGTTTCTCGCGTGTCTCACGAAAGTTATAGTAGGTGCAAATTCTCCCAATTTGTGACCGACCATACGATCTGTGATATAAATAGGTAAATGTTCCTTTCCATTATGAATAGCGATTGTATGGCCAATCATTGTGGGTATAATGGTAGATGCCCGAGACCAAGTCACTATGATTTCTTTCTCCTCCCTCCTGTTGAGTTTTTCAATTCTTCCCGATAAATGATTAGCTACAAAAGGATTTTTTTTGAGTGAACGTGTCACGGCTGATTACTCCTTTTTTTACATTTTTTAAATTGGCATTCTATGTCCAATATCTCGATCTTAATCTGAAGCATAATGATGAATGGAAAAAAGAGAAA
>refbc_642094_FJ918153
GACTTTGGTCTTAGTGTATACGAGGTCGTGAAAGTAAAAATAAAGGAGCAATAACCAATTTCTTGTTCTATCAAGAGGGCGGTATTGCTCCTTTATTTTTTATTTTACTTACCTTTCCCTTACATATACCTTTTTTACAGAAAAAAAGGATTCTTATGGCTTAGTTAATGATTGAGTATCGTACTTTCTTTCTGTATTCATTTTGAATTTATATACCATATCTTTTCCCGAATCTTTTCTATTGAACTTTTTTGCCTACTATTAGTATTTCACTAATAAGATAAGAAAGAAATAATAATGAATGGTAAAAATGGAATCTTTTCTAATCTAAGAAGAGGAAAATAGTCGAGGGGCGGATGTAGCC
>refbc_98330_FJ572523
attttagttatatttttgtaaaagaatttatcaaaaataggataacaacttgaaaaacaatgaccttaaaacttaaaaatttaaggtcattgtttttttttacaaatagttcaattctgaaaaa
>refbc_109059_FJ844496
AATAAAGGAGCAATAATCAACTTCTTGTTCTCTCAAGAGGATTGCTATTGCTCCTTTATTAGCCCTTTAATTACTATTAATTAATTTAATTAATTACTATTTAGTTGTCTTTTACTTACATAAGTTTTTTTATTTCTTTACTTTAACATGCAAAAAAGTATTTGAGTATCCTATTTTCGTTATGTAGTAATTTTTTTTTACATGTTCTTATCGGTTTTTTGTGAAGTTTTTATTTATTATTCTCTTTTTTTATTTGAAAAATTATTTCAAAATTAAAAGATAAAGGTTTCAATTTCTTTTATGTCTCTTGTATCTTAGAAGAAAGGTAAACATGATGAATGGTAGAGATGAAATCTCCATGTAATTTGTACTACATGGAGTATAG
>refbc_38700_EU489251
GGCTTTTTTGCTAACAAATAGGAATTTTTGAGGAAAGGAAAGACAGAAATACCCAAAATTTTGTTCCAGCAAGATATTGGGGATTTTTTTGTTTTTTTTTTTTTTTATTCTGAATCTTTCTATTCTGAATTCAGTTAACGACGAGATTTAGTATCCTTTCTTGCATTTTCATAACTCGTGAAATGCCGAGTAGGCACGAATTCCCCCAATTTGCGACCTACCATAGGATTTGTTATATAAATAGGTATATGTTCCTTTCCATTATGAATCGCGATTGTATGGCCAACCATTGCGGGTAGAATGCTAGATGCCCGGGACCACGTTACTATTGTTTCTTTCTCCTCCTTCATATTGACCTTTTCTATTTTTGCCAATAAATGATGAGCTACAAAAGGATTCGTTTTTTTTTGTGTCACAGCTGATTCCTCCTTTTTTTCCTTTTTAAAGAGTGGCATTCTATGTCCAATATCTCGATCGAAGTATGGAGGTCAGAATAAATAGAATAATGATGAATGGAAAAAAGAGAAAAATGCTTAGCTGGAT
>refbc_125680_EF187708
ACAATTTCCCTCTAGACTTAGCTGCTATTGAAGCTCCATCTACAAATGGATAAGACTTTGGTCTAATTGTATAGGAGTTTTTGAACTAAAAAAGGAGCAATAGCTTCCCTCTTGATAAAACAAGAGGGCATTATTGCTCCTTTTTTTATTTACTTAGATTAGATTTACTTAGATTAGATAATTTTTTATTTACAAAATAGAATAAAATTTCTTTAAAAGTAACAAGTACTTTTTATAGTTTGGTTGGATTCGCGTATTTTCTCTTTGTATTTTTTCATTTATATTATAGGTTTCTATTCTATTTCTATTCTATATCCTTTTCTTAATCTTTTATGAAGTTTTATTTCCAATTCAATTTCAATCGAAAATAGATAAAAATTTTTAATTTTTCTTATTTATTATTCTATTATTAATTATTAATTATTATTACTTTTATTTTTAAATTTATTTATAAATAAGAACTAGAAAATAGTAGAGGGGGCGGATGTAGCCAAGTGGATCAAGGCAGT
>refbc_746015_GU070831
ttttttttagtaacggagcaataaaaactttcttattctatcaagaaaggagtattgctccgttattcgctagttttttatataattaaatttttttttatttctttactccaatccttagttttaaaatctttttcttttaaagtattatttgttaagtaaagagggcggatg
>refbc_157220_AM922077
TATTCTTCAAAAGCTTAAAAAATCATAAAAAATATTGATTATTTTAGTCATTAATTTAAAAACTAAAAATTTTTAAACAAGGAAAAAACTAAAAAATAATGACCTTTGAGACTTGAAATCTTAAAGGTCATTATTTTTTTTTAATAGAAACAAAAA
>refbc_357088_DQ344134
agacttttgtcttagtgtatacgagtttttgaaagtaagggagcaataaccaatttcttgttctatcaagagggcgttattgctcctttattactttttattttttttttattattattaatataataatattaatattattattttattatattattcttattattattagattattcttattagtaatattttatttacatatactttatactttttttcgtcacaagaaacagaatcttatggataaaaagaaaaggatttttatggttgtgggttagttcatgattgagtatcgtcttttcgttctctattaatatagaatttatatacctataccttttcaaatttatatacctttgtgaaatttttgtgaagttgttattttccattaaaaaaaaaaaattggaattttttcttaatcttaatatttttatcttagaaaaaaaaaaaaaaagaaaaaaaaatgagaaaaaaattgaatcctttataattataatgaaatagtggagtaaagggaaaggggcggatgta
>refbc_703614_GU372815
CAACTACTGCTGTGAAGCTCCATCTACAAATGGATAAGACTTATGTCTTAGTGTATACGAATCATTAAAGGAGCAATACCCAATATCTTGTTCTAGCAAGATATGGGGTATTGCTCTCTTGTTCGTGTACTGGAACGCAAGTTATTTCTCTTTATTCATAAGGGCTATCCCCTATTGAAAAGAAAAATGCTTCAAGTGTACGCTGATATGTTGAATTTGTATGTTTCTCTTTGATAATATCAATTATTAATTAATAATAATATATTAATTTAATTGAATTTAACATTACACGACGAGATTTGATTATCGTTTCTTTGCATGTCTTTGCGAAAGTTAGAGTAGGCGCGAATTCTCCCAATTTATGACCTACCATACGATCTGTTATATAAATAGGTAAATGCTCCTTTCCATTATGAATAGCGATTGTATGGCCAATCATTGTGGGTATAATGGTAGATGCCCTAGACCAAGTTACTATTATTTCTTTCTCCTCCCTCATGTTGAGTTTTTTTTAATTTTTTCCGCATAAATGATTAGCTACAAAAGGATTTCTTTCTTTTATTGAACGTGTCAACAGCGGATTAACATCCTTTTTTTACATTTTTACAAATTACGCATTCCATGTTCCAATATCTCCCAACTAAGTATAAAGGTAAGAAAAAATACAATAATGATGAATGGAAAAAGAAAAAAGATAAAATCCTTTAGCTAGATAAGGGGCGGATGTAGCCAAGTGTC
>refbc_65535_FJ572549
attttaattataattttattattttaaaattatataaaataggataacaacttgaaaaataatgaccttagggctttaattcctaaggtcattattttttatttagtggaaatcaataaatgaaaaa
>refbc_183048_FJ846148
GACTTTGGTCTGATTGTATAGGAGTTTTTGAACTAAAAAAGGAGCAATAACGCCCTCTTAATAAAACAAGAGGGAAGCTATTGCTCCTATTTTGATTTAGTACTATTTGCCTTCCATAGTTTCTTTAAAAATAACAAGGACTTTTTTGCGTTATTCATTTAGATTATAGGTTTCTATATCATATACTTTTCCCAATCTGTTATGAAGTTTTATTTCCAATTCAATTGAAATTGAAAATAGGTAAAAATGGAAATTTTGCTTATTTATTACTTTTCTTTCTTAAATAAGAAAGAAAAGTAATATGCTTTTTTATGTTAATGGAAAAA
>refbc_142613_GQ153536
TACTTTTGTATGTATATGAATTTTTGAAGGTAGCAATCCCCCAATATCTTGTTCTTAGAACAAGATATTGGGGGATTGCTACCTTGTTGGATTTGCATTCTTGGATTCAGGGGTCTTTTGCTTCTCTATCCGAATTTTCGTTCTTTATCATAAAAGTTCTCCCCCGCCAATGAATGATAAGTGCCTAGGTGAAGTATAGTATAAGATAAGTCAGAAAAGTGAGTATATTAGTATACTAGAAAAAGAAATATACCTATACTCTTACCTATACTCTTACTAGAAGATAAAGACTCTTAAGTCTAAATACTATTAGAAATACTATTAAGATAAGGCTTTTCACATGAATACTTAGTAGAACGACTAACGACGAGATTTATTATCGTTTCTCGCGTGTCTCACGAAAGTGAGAGTAGGTGCGAATTCTCCCAATTTGTGACCGACCATACGATCTGTGATATAAATAGGTAAATGTTCCTTTCCATTATGAATAGCGATTGTATGGCCAATCATTGTGGGTATAATGGTAGATGCCCGAGACCAAGTCACTATGATTTCTTTCTCCTCCCTCCTGTTGAGTTTTTCAATTCTTCCCGCTAAGTGATTAGCTACAAAAGGATTTTTTTTTAGTGAACGTGTCACGGCTGATTACTCCTTTTTTTCCATTTTTTAAATTGGCATTCTATGTCCAATATCTCGATCTTAATCTGAAGTATAATGATGAATGGAAAAAAGAGAAAATCCTTTAGCTAGATAAGGGAAG
>refbc_194253_GQ437139
GACTTCTATACTATAATTAGTGTATACGAGTTTTTGAAAATGAAAATAAAGGAGCAATGATAAACCTCTTGTTCTATCAAGAGGTTTATCATTGCTCCTTTATTTTCATTTTATAATAAAATAAATTATTATTTATTAGTCTTTTACTTAACATAAGTCTTCTTTTCTTTACTTCTTCATACTTTTAATACTTTCATTATTTTCGTTATGTAATAATTTATATAGATATGTTTTTAGATAGGTTTTTCTTAATCTTTTTTTTTATTTTATAAAAAAAAAAGATATAAATAGAATATTCTAATATTAAATATTAAGGGTTTCATTCATTTTTTGTTGTATTTGATTGTAGAAGAATAAAAAAAAGATGAATGTTGTAAATTGAAGTAGCTT
>refbc_576368_FJ036869
TATTTTAGTTATAAGTTTATTATTATAAATTTATATAAAATAGGATAACAACTTGAAAATAATGACCTTAGGAATTAAATTCCTAAGGTCATTATTTTCTTATTAAATTAAAAAAA
>refbc_3672_GQ162976
GACTTCGGTCTTAGTGTATACGAGTTCTTGAAAGTAAAGGAGCAATAACCAATTTCTTGTTTTCTCAAGAGGATTGGTATTGCTCCTTTATTATGAATAAAGTTTATATAAGTTTTTTTTTTAATTTCTACTTATCATAGTATAGTATAGGGTAGGG
>refbc_81760_FJ423291
GACTTCCGTCTTAATGTATTGTATTAAGAATCCTTGAATTCAAGGAGCTATCTCCAATATTTTACGAAAACAAGCTATTGGGGATAGCTCCTGCCAATGTAAGTATCTATTTTTTTTTTATTCCAAATTAAATTAACGACGAGATTTATTATCGTTTCTTGCATGTCTCGCGAAAGTCAGAGTAGGCGCGAATTCTCCCAATTTGTGACCCACCATACGATCTGTTATATAAATAGGTAAATGTTCCTTTCCATTATGAATAGCGATTGTATGGCCAATCATTTTGGGTATAATGGTAGATGCCCGAGACCAAGTTACTATTATTTCTTTCTCCTCCCTCATGTTAAGTTTTTCAATTTTTCTAGATAAATGATTAGCTACAAAAGGATTTTTTTTTAGTGAACGTGTCACAGCTGATTACTCCTTTTTTTACATTTTAAAGATTGGCATTCTATGTCCAATAGAATATAATATCCCGATCTAAGCTATGAAGGTAAGAATAAATACAATAATGATGAATGGAAAAAAGAGAGAATCCTTTAGCTAGATAAG
>refbc_94328_EU552521
GACTTTTGTCTTAGTGTATCTGAATTGTTAAAGAAATGTAGCAATATCCTGAAATAACAATAACCCATATCTCGCTTAAGCGGGGTATGGGGTATTGTTATTTTGTTTGATGCAATGAATGTTAAGCACTTCTTTTTTTTATTTATTTTTTGCGTATAGCATACATATTTATTTATATTGTATAACATATTTAGATATTTAGATTGTATATATGTATATTAAATACAAATACATAAGTATATAAAGTATAAGAAATGAACTTAACGACGAGATTTATTATCGTTTCTTGCGTGTCTCGTAAAAGACAGAGTAGGTGCAAATTCTCCCAATTTGTGACCCACCATACGATCCGTTATATAAATAGGTAAATGTTCCTTTCCATTATGAATAGCGATTGTATGGCCAATCATTGTGGGTATAATAGTAGATGCCCGAGACCAAGTTACTATTATTTCTTTCTCTTCCCTCGTGTTGAGTTTTTCAATTTTTGCCGATAAATGATTAGCTACAAAAGGGTTTTTTTTTAGTGAACGTGTCATGTCACAGTGTATTACTCCTTTTTTTTACATTTTTTATTTTAAAGATTAGCATTCTATGTCCAATATCTCGATCTAAGTTAAGTATGGAGGTCAGAATAAATACAATAATGATGAATGGAAAAAAGAGAAAATCCTTTAGCTAGAAAAGGGGCGGATGTAGCCAAGTGGATCAAGGCAG
>refbc_426462_EU240623
TACTTTTTTCTTAGTGTATACGAGTTTTTAAAAATAAAGGAGCAATATCAATCCTCTTTATATAAAAAGAGATTGGTTATTGCTCCTTTAATAGTAATTTTGCTTACATAAGCATAAGGTTTTTATTTTTTTACTTAAATTTCATAAAAAAAAATATTCTTAATTTATGTATTGTTTTTTACGTTTTTGAACTTTACTAATAATATATATATTATATGCTCTGAAATTTTTTTTTTATTAATTTTTAATATCTAAAAAAGTAAATATTATAGGGGCGGATGTAGCCAAGTGGATCAAGGCAGTGGATTTGTGAATCCACCATGCGCG
>refbc_313893_DQ104299
GGTTTTTCTCTAACATATAGGAATTTTTGAAGGAAGGAAAGCCAGAAATACCCAATATCTTGTTTCAACAGGATATTGGGTATTTCTTTGTTTATTCTGAATCTTTCTATTCTGAATTCAGTTAACGACGAGATTTAGTATCCTTTCTTGCACTTTCATAACTCGTGAAATGCCGAGTAGGCACGAATTCCCCCAATTTGCGACCTACCATAGGATTTGTTATGTAAATAGGTATATGTTCCTTTCCATTATGAATCGCGATTGTATGGCCAACCATTGCGGGTAGAATGCTAGATGCCCGGGACCACGTTACTATTATTTCTTTCTCCTCCTTCATATTTACCTTTTCGATTTTTGCCAATAAATGACGAGCTACAAAAGGATTCGTTTTTTTTCGTGTCACAGCTGATTACTCCTTTTTTCATTTTAAAGAGTGGGATCCTATGTCCACTATCTCGATCGAGGTATGTAGGTCAGAATAAATAGAATAATGATGAATGGAAAAAAGAGAAAATCCTTTAGCTGGATAAGGGGCGGATGTAGCCAAGTGGATCAAGGCAGT
>refbc_29719_EU627573
CTCTACTACTGCTTCGAGCTCCACAAATGGCTAAGACTTGTTCTTAGTGTGTAGGAGTTTTTGAAAATAGACTAGATAAATATAAGGAGCAAGAAACCCTTTTTTGATAAAACAAGAAAGGGTTTCTTGCTCCTTTATTTTCTTTTCAATTAGGAGCCCTTTTCTATATTTTCTATTTTCTAGTAGTATTGGACTTGCCTAGAATTTTTCTTTCCATTACAGAATAAAAAAAGAAGATAAAAAAACGATGGAAATTCCATCTTTTGTTTTTCAATTTCTAAAAAAGTTGAAATTGAAAATTGCTAAAGTAAAAAAATATTTTAACTATAATTTTATTTATAGTAGAGGGGCGGATGTAGCCAAGTGGATCAAGGCAG
>refbc_270431_GU323822
GAAACTCCATCTACAACCGGATAAGACTTTATCCTTAGTCTATAGTATAGGAGTTTTTCAAAGTAAGGGAGCAATCACCTCTTGTTCTATCAAGAGTGTATTGCTCCTTTTCTTTTTTTTTTATTCATTTTTAATTTCTATACTTTGTGAAATTTTTTTTTATTCAAAAAAAATAGAAAATTTGATTACCGCTCATAATTTCTATCTACGAAATAAGAAAGAAATAATGCTTCGAAATAAGAAAGAAATTATGATGAATGGTTTGAAATTGAAATCAA
>refbc_693386_GU135375
tatggaagttatgcatgaacgtaatgctcataacttccctctagacctagctgctatcgaagctccatctacaaatggataagatctcagtctagtctataggaggttttgaaaagaaaggagcaataaccattttcttgttttatcaagaggatgctattgctcctttctttttttctttttctttattaatttcctagtcttttattgacatagacttttttttacattcatagaaaaagaaggagagggtatttggctgcatttattcatgattgagtattcgatttttattttctatttatttatttaaaattgtcgaaatataacttgttcctcttgttgttaatggtactatattttttctatttcatttcacaaaaaatcgaattttgacttcatattcttatctttgaaataataatcgaaataatactatcattgaaataagaaagaagagaaatattagaacttgaatcttttgttttctaatttaaataatgtcaaaatggaatgtcagtaggcgagggggcggatgtag
>refbc_183048_FJ846233
GACTTTGGTCTGATTGTATAGGAGTTTTTGAACTAAAAAAGGAGCAATAACGCCCTCTTAATAAAACAAGAGGGAAGCTATTGCTCCTATTTTTGATTTAGTACTATTTGCCTTCCATAGTTTCTTTAAAAATAACAAGGACTTTTTTGCGTTATTCATTTAGATTATAGGTTTCTATATCATATACTTTTCCCAATCTGTTATGAAGTTTTATTTCCAATTCAATTTCAATTGAAAATAGGTAAAAATGGAAATTTTGCTTATTTATTACTTTTCTTTCTTAAATAAGAAAGAAAAGTAATATGCTTTTTTATGTTAATGGAAAAA
>refbc_507520_EU350353
AGACTTCGGTCTTAATGTGTACGAGTTCTTGAAATAAAAAAGAAGCAACCCCAACCTTTTTCTTCTACTAAGAGGGTTGGGATTGCTTATTTTTTAGTACTATTTCTTTGACTTTACAGAAATAAGTTATGTTTTTACTTCAACATAAGAAAAAGTATTTTTATGGTTTGATTTAGGATTAAGTATTTAATCTATATATATCTATATATCAAATGTATTCATTTTCTATTTATTCTATTTAGATATTTTCTTTTTAATCTTTTGTTTTGTCAAGTTGTTAAATATAGAATTTTTATAGAATTTTTTATCTTTTTTATTTTTTTTTTATTTCGATCTTAGAACTATAAGTATTTGTCTCTTATAGCTTTTAAGAAAAAAATGGAATGATAAAT
>refbc_210372_GQ435290
GACTTTTGTCTTAGTGTATATGATTTTTTGAAAGGAAAAAAAGTAAAGGGGCAATAACCAATTTCTTGTTTTACCATTCCCAAGAGGATTGGTATTGCTCCTTTATTTCTTTTAGTAGTCTTTTATTTACTTAGGTTTTTTTCTTTACCTTAACTCAACTTTACTATAACAAAATAGGAAAAGGTGGTCTTAATGAGTTTGGTTTAGTATCATACCTTAAATTAGTCCTTACCAATCTTTTGTGAAGTTCTTATTTTCTTTTACTGTTTTAAATGAAAGTGAAAAAATAGACTAATATTCATAAAAGTGGAG
>refbc_50176_EF660670
GTTATGCATGAACGTAATGCTCATAACTTCCCTCTGGATCTAGCTGCTGTTGAAGCTAATTATATAGACGGCTAATTACTCAATCCGCTGGACTGTTAGCGTGTTTCAATCCTTGAAAAGGGAAAAAAGTACCAAGCCTTTTAATAAATGAAAGGTTTGGTACTCTTTATCCTGCATCCAGCAGGAATTGAACCCGCGACTTCCCAATTATGAGTTGGGTGCTTTTACCATTCAGCCATGGATGCTAGATAAATAAAAAAAAACAAGTTGATTCTATACTAAGATTCTATACTATTAATAATAAGTACCAACTTAGATCTTCAATTGGTATTCAATATCATTCTCTCATAGGTAATTCATACCTATTGCTTTCAATAAACAAATATTGAAATAGATAAATACGACTCAGTTGTTCGAGAGTTGCTTGAAGGTTATTGATCTTGCATCACTTTGATGCCCGGTCAGAGCTTACCAACCGAACTGACGAAATAATATTTGATATTAGTCCATTTCGGTCGGGACTTAGAAACTTTTTTCTTGGAAGGAATGACCGTAGACAGAAACTTCTATTATTTGGGGCGGACGTAGCCAAGTGGTCCAAAGGCAGTGGATTGTGAATCCACCATGCGC
>refbc_351339_DQ846217
GACTTTGGTCTGATTGTATAGGAGTTTTTGAACTAAAAAAGGAGCAATAGCTTCCCTCTTGTTTTATCAAGAGGGCGTTATTGCTCCTTTTTTTATTTAGTAGTATTTACCTTACACAGTTTCTTTAAAAAAAAGAAGGGGCTTTTCTAGTTTTTGGTTCGATTAGCGTGTTTTATCTTTGTATTAATTTCTATTATAGTCCTTTTCCCAATCGTTTATGAAGTTTTATTTCCAATTCAATTTCAATCTAAAATTGATAAAAATTATAATTTTTATTATTTATTGCTTTTATTTTAGAAATAAGAAAGAAATAATATGCTCTTTTTTTATGTTAATGGAAAAATAAAATATAGTAACAGTAGATAATACTAGATAATAG
>refbc_13429_EU153948
CATGGATAATACTTTGGTATTAGTGTATACGAGTCGTTGAAGGATCAATAACCAACTTCTTGTTCTATTAAGAAGTTTGGTATTGATCCATTTGGTTCAGTAGTGTTTTATTCACATAATCGTTTTTCATTTTCATTTCTTTTATTCAACTTATGAAAACCGCTGGTTATTTCATGATCGAATATCGTAGTTTCTTCTGTACCAACCTGCATTTTATATATTCTTATTCTTCAAAATAATTTGATTTTTTGAAAAAATCAAAGCATTTTTCTTTTTTTTTTTTTACGTACAACATTTTGTCTTATGTACAATATCTGTATTTCAGCAGGAAGGAGAGTGAAGTAATAAAGACTAAATCAAAAAATAATGAATGGTGAAAATGGAATCCTTTTGAGAGAGGAGGGGCGGATGTAGCCAAGTGGAATTCAGGCAGT
>refbc_693696_GQ900163
TATTTAAGACTAGATTTGAACCTTACAGAAACTCAAAATTTTTGGAGGGGGAGAAAAAACTAAAAAATAATGATTCTTAAGATTTAAATCTTAAGAATCATTATTTAGCTAAAAA
>refbc_84056_DQ122708
actttcattctgtaaatggataagactttcattctgtcttagtgtatacgaatccttcgatggagcaatatctttgtatcttgctaaagatattgctccctttttttggccaatcattgtgggtataatggtagatgccctagaccaagttactattatttctttctcctcccttatgtttagtttttcaatttttgccgataaatgattagctacaaaaggatttttttttattgaacgtgtcacaggggattactcctttattacattacatttttaaaattggcattctatgcccaatatatcgatctaagtatgaaggtaagaataaatacaataatg
>refbc_594549_FJ031720
ttgtataggagtttttgaactaaaaaaggagcaatagcttccctcttgttttatcaagagggcgttattgctccttttttttatttagtactatttgccttacatagtttctttaaaaataagaaggtctttttatagtttggttcaattagcgtgttttctctttgtattaatttatattataatattataggtttatatatccttttcccagtcttttattaatttttatttcctttcaaatctaaaatagataaaaattataattttgcttatttattacattacttttttttcatgttaatggaaaaatatattaatactagataatagtaga
>refbc_3483_DQ004542
CAATCCACTGCCTTGATCCCTTGGCTACATCCGCCCCTATATTAAATATTAAACAAAATTTTTTTAGTTTATTTGAATAGATTTCAATTTTAGACAAGATAAAAGAAATTGAAACCTTTATTTTTATTTAATATCGAAATAATAAAATAAAAAAGAGAAGGATAAACTGATAGAAATGAATATATTAATTATAAAAATATATTGAATCTTGAAGGAAAGAAAAAAACTTATGTAACTAAAAAAAAAAAA
>refbc_494543_FJ564375
TACTTTTATATTCCTATATAGATGTATATGTATGTGAATTTTTGAAGATAGCAATCCCCCAAGATAGTGGGGATTGCTATCTTGTTGGATTCAGTTGCTTTTTGTTGCTTCTCTATCCGAATTTTCGTTCTTTATCATAAAAGTTCTCCCCCGCCAATGAATGATAAGTGCCTAGGTGAAGTATAGTATAAGATAAGTCAGAAAAGTCTAAGTCTTATGAAAAATAAAATAACTATACCTATACTCTTACTATAAGATAAAGACTCTTAAGTCTAAATACTATTAAGATAAGGCTTTTCACATGAATATTTAGTAGAACGACTAACGACGAGATTTATTATCGTTTCTCGCGTGTCTCACGAAAGTTATAGTAGGTGCAAATTCTCCCAATTTGTGACCGACCATACGATCTGTGATATAAATAGGTAAATGTTCCTTTCCATTATGAATAGCGATTGTATGGCCAATCATTGTGGGTATAATGGTAGATGCCCGAGACCAAGTCACTATGATTTCTTTCTCCTCCCTCCTGTTGAGTTTTTCAATTCTTCCCGATAAATGATTAGCTACAAAAGGATTTTTTTTGAGTGAACGTGTCACGGCTGATTACTCCTTTTTTTACATTTTTTAAATTGGCATTCTATGTCCAATATCTCGATCTTAATCTGAAGTATAATGATGAATGGAAAAAAGAGAAA
>refbc_81759_FJ423348
GACTTCCGTCTTAATGTATTGTATTAAGAATCCTTGAATTCAAGGAGCTATCCCCAATATTTTACGAAAACAAGCTATTGGGGATAGCTCCTGCTTAAGTATCTATTTTTTTTTTATTCCAAATTAACGACGAGATTTATTATCGTTTCTTGCATGTCTCGCGAAAGTCAGAGTAGGCGCGAATTCTCCCAATTTGTGACCCACCATACGATCTGTTATATAAATAGGTAAATGTTCCTTTCCATTATGAATAGCGATTGTATGGCCAATCATTTTGGGTATAATGGTAGATGCCCGAGACCAAGTTACTATTATTTCTTTCTCCTCCCTCATGTTAAGTTTTTCCATTTTTCTAGATAAATGATTAGCTACAAAAGGATTTTTTTTTAGTGAACGTGTCACAGCTGATTACTCCTTTTTTTACATTTTAAAGATTGGCATTCTATGTCCAATAGAATATAATATCCCGATCTAAGCTATGAAGGTAAGAATAAATACAATAATGATGAATGGAAAAAAGAGAGAATCCTTTAGCTAGATAAG
>refbc_507520_EU350334
AGACTTCGGTCTTAATGTGTACGAGTTCTTGAAATAAAAAAGAAGCAACCCCAACCTTTTTCTTCTACTAAGAGGGTTGGGATTGCTTATTTTTTAGTACTATTTCTTTGACTTTACAGAAATAAGTTATGTTTTTACTTCAACATAAGAAAAAGTATTTTTATGGTTTGATTTAGGATTAAGTATTTAATCTATATATATCTATATATCAAATGTATTCATTTTCTATTTATTCTATTTAGATATTTTCTTTTTAATCTTTTGTTTTGTCAAGTTGTTAAATATAGAATTTTTATAGAATTTTTTATCTTTTTTATTTTTTTTTTATTTCGATCTTAGAACTATAAGTATTTGTCTCTTATAGCTTTTAAGAAAAAAATGGAATGATAAAT
>refbc_85363_GQ337745
GATTTAGGTCTTGGTGCATGTCTGGCTTAGTGTATATGAGTCATTGAAGTTGCAGGAGCAATACCCAATTTCTTGTTCTGTTAAGAGGCTGGGTATTGCTCCTGCATTTTTTTGTATTAAGTAAAAATTTGACTTTAACAGATTGGTGTTGGTTTGGTGAATTCTAGATTATTAGACTATTATGATTATATGATTATGTTCCTCAAAAAATTTTTTTATTTGATAAAGCAGAG
>refbc_81759_FJ423325
GACTTCCGTCTTAATGTATTGTATTAAGAATCCTTGAATTCAAGGAGCTATCCCCAATAGCTTGTTTTCGTAAAATATGGGGGATAGCTCCTGCTAATGTAAGTATCTATTTTTTTTTTATTCCAAATTAACGACGAGATTTATTATCGTTTCTTGCATGTCTCGCGAAAGTCAGAGTAGGCGCGAATTCTCCCAATTTGTGACCCACCATACGATCTGTTATATAAATAGGTAAATGTTCCTTTCCATTATGAATAGCGATTGTATGGCCAATCATTTTGGGTATAATGGTAGATGCCCGAGACCAAGTTACTATTATTTCTTTCTCCTCCCTCATGTTAAGTTTTTCCATTTTTCTAGATAAATGATTAGCTACAAAAGGATTTTTTTTTAGTGAACGTGTCACAGCTGATTACTCCTTTTTTTACATTTTAAAGATTGGCATTCTATGTCCAATAGAATATAATATCCCGATCTAAGCTATGAAGGTAAGAATAAATACAATAATGATGAATGGAAAAAAGAGAGAATCCTTTAGCTAGATAAG
>refbc_373484_AM231760
CGTAATGCTCATAATTTCCCTCTAGACCTAGCTGCTATAGAAGCTCCATCTATCAATGGCTAAGACCTCCAGTCTTAGTGTATAGGAGTTATTGAAAAAGAAAGGAGCAATAATCACTTTCTTGTTCTATCAAGAGGTCTATATTGCTCCTTTCTTTTTATTTGTTCCATTATCAAAAATGGAAATATCTGACAAATAATAAAGAAAATGGTCGAAACAAAATTCTAAATTCTAAATAAAATACAAAATAGAATTCAAAATTAAATAGTAAATATTCTAAATAAATTAGAATAGGAAAGAAATAAATAGAAATAGTGTGAGGGGGCGGATGTAGCCAAGTGGATCAAGGCAGTGGATTTGTG
>refbc_351339_DQ846216
GACTTTGGTCTGATTGTATAGGAGTTTTTGAACTAAAAAAGGAGCAATAGCTTCCCTCTTGTTTTATCAAGAGGGCGTTATTGCTCCTTTTTTTATTTAGTAGTATTTACCTTACACAGTTTCTTTAAAAAAAAGAAGGGGCTTTTCTAGTTTTTGGTTCGATTAGCGTGTTTTATCTTTGTATTAATTTCTATTATAGTCCTTTTCCCAATCGTTTATGAAGTTTTATTTCCAATTCAATTTCAATCTAAAATTGATAAAAATTATAATTTTTATTATTTATTGCTTTTATTTTAGAAATAAGAAAGAAATAATATGCTCTTTTTTTATGTTAATGGAAAAATAAAATATAGTAACAGTAGATAATACTAGATAATAG
>refbc_159424_AY219290
GACTTTGGTCTTAGTGTGTACAAGTTCATGAAATAAATAAAGGAGCAATAACAATCTTCTTGATATAACAAGAAATTGGCTATTGCTCCTTTATTCATATTTTTTTATTTAGTACTTTTTTTTAGCCTTGAGTTTAAATAATTTTTTTTCTTTTAGTTCTTTCCATTTTTTCAGAAATAAAAAATGGAATTCGAAATACTAGAAATGGAAATTCTGGTAATTTTTAGTGGTAATTTTGACGTAGTTTTCAAATAGAGTTTTG
>refbc_357745_FM253732
GAAGTTCCATCTATAAATGGATAAGATTTCTGTATTAATGTATACGAATCGTTGAAGGATCCATGCCCGATATCTTGTTTTAGTAAGATATTGGGCATGGATCCCCCACCAATATTTGTGATCCTCGTTAAAAATTAACGACGAGATTTATTATCGTTTCTCGCATGTCTCGCGAAAGTCAGAGTAGGCGCGAATTCCCCCAATTTGTGACCTACCATACGATCTGTTATATAAATAGGTAAATGTTCCTTTCCATTATGAATAGCGATTGTATGGCCAATCATTGTGGGTATAATGGTAGATGCCCGAGACCAAGTTACTATTATTTCTTTCTCCTCCCTCATGTTGAGTTTTTCCATTTTTCCCGATAAATGATTGGCTACAAAAGGATTTTTTTTTAGTGAACGTGTCACAGCTGATTCCTCCTATTTTAAAGATTGGCATTCTATGTCCAATAGAATATCTCGATCGAAGTATGAAGGTAAGAATAAATACAATAATGATGAATGGAAAAAAGAGAAAATCCTTTAGCTAGATAAGGGGCGGATG
>refbc_218853_GU732680
acttaggtcttagtgtatgctagtcttagtgtatatgagtcgttgaagttgcaggagtaataccccaattcttgttctgtcaagaggccgggcattgctcctgcgttttgttttaatagtgttttatttgcattttgcataatgattttttctttttttgaagtaattaaatttgaagtaaaaaaaaaaaatgactcgaatggaggattggttggtgaattcttgattatcatactctcgttctgtacatatataaaccaatccaatataatatgttcctaaaaatttggaaacaatttatttgagaaagcggaggggcggatgtagccaagtggatcaaggcagtggattgtgaatccaccatgcgcgggttcaattcccgtcgttcgcccactatattttagctactagataatatagctataaaaaaaaaaaaagaaaaggttttttttaataaacctcccgttgtgtatatttcaattatggtttttatctaattctgatagaattaggggactctgggacggaaggattcg
>refbc_223224_EU240620
TACTTTTTTCTTAGTGTATACGAGTTTTTAAAAATAAAGGAGCAATATCAATTCTCTTGATATAAAAAGAGATTGGTTATTGCTCCTTTAATAGTAATTTTGCTTACATAAGCATAAGGTTTTTCTTTTTTTTACTTCAATTTCATAAAAAAAAATATTATTAATTTATGTATTGTTTTTTACGTTTTTTAACTTTACTAATAATATATATATTATATGCTCTGAAATTTTTTTTTATTAATTTTTAATATCTAAAAAAGTAAATATTATAGGGGCGGATGTAGCCAAGTGGATCAAGGCAGTGGATTTGTGAATCCACCATGCGCG
>refbc_264922_AY721942
gatccacttggctacatccgcccctatccttagattatattaactagattctctatttcttttagtaatttagtaccttatttatttgctattttaagtgtttggattttttaatttctcttttgttaagacacaacacaaaatggaatttagctgatttcattattctaaaaaatactactaatttaaaagaaaccaaaggagcaacaacccccttgatcgaagatcagaaagagttgattgctcctttggtttcttttatttctctattctattttctcctatacactaagaacaaatcttatccatttgtagatgg
>refbc_407202_AB277834
ctggctacatccgcctttactcgactatgtacattacgaattcgattcgaattctatctattcaaattcgatctaattcgaatctaaaatcaaagattccagttcaagcattcatcatcatttcttgacgatttctaaaatcgaaattattaaacaaaaattaaaattatctttatttttttaataacaatctcacatccattattaatggatttaatgataagaatgataatgtttcttttctttaaggtatggtattggtataatattggtataaatatatgaaaaaggtataaatatatatatatatgaaaggtataaaaatatataaattagaaatcaatagagaactacaagaggatatcaatcatgaatcaacccaaaattttatttattcgattgtccccaagaacctttttatttttcctgtttttttcttgttctcgttgtaggtagggaaataaaatactcctctcctatactaataaatcaagaaaagataaaaggtaagggagcactcacaccctttgataaaactgggttagtgc
>refbc_3885_FJ951209
attttgatcttaatttcaaaaagtagacgagtttttgtttgaaaataaaggagcaatatcaactttgttaatattgctcctttattttggattagtaatcttttttttagatttatacataggtttttgatttatttcatgattccttatctttttttccttttttagaaagaaaaaaaggatattgaaagggtagaatttcagatatagatagatcatttttagatagtataag
>refbc_111144_AY082192
AACTTCGGTATTAGTCTATATGAGTTTTTGAAAATAAAGGAGAAATAACCATTTCTTGGTTATTTCTCCTTTATTGTCTAACCCTCTACTTAAATTTACTATTTACTACTTTTCAACTAAAAACTTATAGAGTTTTCTCTTTATTAAAGCTAATTTTAATTTACTATATTTTTTACATAAGAAAAGAAACTAAAACTTATTTCTCATTTTTTATAAATAGAAATTTATATATATACATCTATATAAGATGGGGGCGGATGTAGCCAAGTGGATCAAGGCAGTGGATTGTGAATCCA
>refbc_313940_EF210980
GACTTTGGTCTGATTGTATAGGAGTTTTTGAACTAAAAAAGGAGCAATAATGCCCTCTTGTTTTATCAAGAGGGCATTATTGCTCCTTTTTTTTATTTAGTACTATTTGCCTTACATAGTTTCTTTAAAAATAACAAGGGCTTCTTATAGTTATAGTTTCGTTTGATTGGCGTGTTTTCTCTTTGTATTCATTTACATTATAGGTTTCTATATCCTTTTCCCAATCTTTTATGAAGTTTTATTTCAAATTTAATTTCAATCTAAAATAGATAAAAATGAAAATTTTGCTTATTTATTACTTTGATCGTATTTCATAAATCAGAAAGAAATAATATGATATCCTCTTTTTTTATGGAAAAATATAGTAATACTAGATAATACTAAATAATAGTAGAGGGGCGGATGTAGCCAAGTGGATCAAGGCAGTGGATT
>refbc_746804_GU441084
tttttttagaacggagcaatacaaactttcttgtttatcaagaaaggagtattgctccgttattcgctagttttttatataatttaaaattttttttatttctttactccaatccttagttttaaaatctgtttcttttaaagtttatttttaagtaactagaaagagggcggatg
>refbc_202152_EU311869
GACTTCTTCGGTCTTAGTGTATACGAATCGTTGACAGAGCAATACCCAATATCTTGTTCTAGCAAGATATTGGGTATTGTCCCTTTTTTTGTTTGATTCACTAGTTTTGTAACATAACACATTAACATAACACATTAACATTAAGTAGACCAAGTTACTATTATTTCTTTCGCCTCCCTTATATTTAGTTTTACAATTTTTTCCGATAAATCATTAGCTACAAAAGGATTTTTTTTTATTGAACGTGTCACAGCGGATTACTCCTTATATTACTATTACATTTTAAAAATTGGCATTCTATGCCCAATATATTGATCTAAGTATGAAGGTAAGAATAAATACAATACGGAAAAAGAAAATCCTTTAGCTAGATAAGGGGCGGATGTAGCCAAGTGGATCAAGGCAGTGGA
>refbc_147629_FJ744175
GACTAGGTCTTAGTGTATGTCAGTCTTAGTGTATATGAGTCGTTGAAGTTGCAGGAGTAATACCCTATACCTCTTGTCTGAACAAGAAGTGGGGTATTACTCCTGCATTTTGTTTTTTTTTTTTTTTACTTGCGTAGAGCATAAGTCTTTTTCCTTTTTTTCTTACTTAAGTTTAAGTGAAAAAATGACTTCAATTGAGTTGGTGAATTCTTTATTCTTAGACTTTTTTTTGTACATAACATAGGTTTATGTTCCTAAAAAAAACTCCAATTAATTAGAGTGGATTTGATAAAGCAATAAAGC
>refbc_57933_GQ384955
GACTTCCATCTATCGATGGATAATATTTTGGTCTTAGTATATATGAGTTCGTGAAAGTTTTTGAAAGTAAAGGAGCAATACTAAATTTCTTGTTATATCAAGAGGTTTGGTGTTGCTCCTTTACTATAATTACTTTAAAAATTACTTTAAATTACTTTAATTAAAATTACTTTAGTAAAAAATATTACTATTACGCTTACGCTAATTAAATTAATATTTTAGTACTTTTTTTTATTAAAAAATGAAAATAAAAAAGGTTTTCATTTATGTTGTATACTTTTTTACAAGTAATGATAAATACAAGTAATGATAAATGGTGGAAATATTTGGAATTTCTATTTTTATTTCATTTTTTTTGTAATTAGAGTACAGG
>refbc_653370_FJ597278
ATTAGAGAAGGCTATTAATATAATTATTAATGAATATAATTAATACTATTTAATTTGAGAAATACTCAATATACCCAATATATTAGTCTAAAAAACTAATATATTGGGCTCCCAATTTGTGACCTTTCATAGAATCTGTTATATAAATAGGTATATGTTCCTTTCCATTATGAATACCGATTGTATGGCCAACCATTGAGGGTATAATAGTTGATGCCCGAGACCAAGTGACTATTATTTCTCTCTCCTCCCCCTTTTTGATTTTCTCAAATGTTTCCGATAAATGCTTAGCTACAAATTTTTTCTTTACTACAATCCTTTTTTTAACAATCCTTTTTTTGACAATCCTTCTTTTTTCACCTATCACAGCTGATTACTCCTTTTTTTGCATTGAAAAGATTGTCATTCTATGTCCAATAGAATGATCTAAGTATCGAGGTCAGAATCAATAATTCGGAATGGAAAAAAGAAAAAATACTTTCTTTAGCTAGATAAGGG
>refbc_3225_FJ572520
attttagttatatttttgtaaaagaaacttatctaaaataggataacaacttgaaaaacaatgatcttagaacttaaagttctaagatcattgttttttttctacaagtaatcacattattaaaaa
>refbc_154678_EU213737
TGGATAAGAGAATATAGGGATTTTGGAAGATAGCATCCCCCAATAAATTGGGGGATTGCTATATTGCTATCTTGTTGGACACAGACATAAATATATGTTGTCTAAACACTTTTGCTTCTCTATCCGAATTTTTGTTCTTTATCATAAAAGTTCTCCCCCGCCAATGAATGATAAGTGCCTAGGTGAAGTATAGTGTAAGATAAGTAAGAAAAGTCTAAGTCTTCTGAAAAATAACAGAAATATACCTATACTCTGACTATAAGATAAAGACTCTCAAGTCTAAATACTATTAAGATAAGGCTTTTCACATGAATATTTAGTAGAACGACTAACGACGAGATTTATTATCGTTTCTCGCGTGTCTCACGAAAGTTATAGTAGGTGCAAATTCTCCCAATTTGTGACCGACCATACGATCTGTGATATAAATAGGTAAATGTTCCTTTCCATTATGAATAGCGATTGTATGGCCAATCATTGTGGGTATAATGGTAGATGCCCGAGACCAAGTCACTATGATTTCTTTCTCCTCCCTCCTGTTGAGTTTTTCAATTCTTCCCGATAAATGATTAGCTACAAAAGGATTTTTTTTGAGTGAACGTGTCACGGCTGATTACTCCTTTTTTTACATTTTTTAAATTGGCATTCTATGTCCAATATCTCGATCTTAATCTGAAGTAGAATGATGAATGGAAAAAAGAGAAAATCCTTTAGCTAGATAAGG
>refbc_63779_GQ434995
ATAATTTCCCTCTAGACCTAGCTGCATTTGAAGCTCCATCTACAAATGCATAAAATTTTTATTCTAGTGTATATGAGTTTTTGAAAGTAAGGGAGCAATAACGTCCTCTTGGTAGAACAAGAAAATAATTATTGCTCCTTTTTTTCCTAATATCGGAAAACTTTCTTTACTTTTTATTTACTTTAAATAAAAGATAAGCTTTAAATATAAATAAAAGATAAGATCTGAAAGAAATACTTATGAATATTCGAGATTTCTTTTATTCGAATAAAAATTTTGAACAAAAACAAAGGG
>refbc_146995_AB234762
GACTTTTGTCTGATTGTATAGGAGTAGTTTTTGAACTAAAAAAGGAGCAATAGCTTTCCTCTTGTTTTATCAAGAGGGCGTTATTGCTCCTTTTTTTATTTAGTACTATTTGCCTTACACAGTTTCTTTAAAAATATTTTATAGTTTGGTTCGATTCGCGTGTTTTCTCTTTGTATTCATATTCATTTATATTATAGGTTTGTATATTCTATTCCAAATTTTTTATGAAGTTTTATTTCCAATTCAATTTCAAACCAAAATATATAAAAATTGCATTTTTGCTTATTTATTACTTTGATTTCATAAATAAAAAAGAAATAATATGCTCTTTTTTATGTTGAGGTAAAAATATAGATAATGCTAGATAGATATATAGTAGAG
>refbc_349479_AB525306
agaatgaaggagcaatagcaaccctttttataaaaaagggaattggttgttgctccttcattcttattttttatttagtaatcttgtacttaggataagtttttgatttatgttttattgatgtttatttgttaatttgtttgtaataataggacagcacaggaaacttgcaattacactgcaattacatacaaaaaatgttctttatccttttgttttctattacaaaaaaaaaaaaagataaaaatttgatacaaaatgatgaagtgaaaatgaaaatagtccaaacttaaacttttagaattcttaactaagaaaataagaaggataagggcggatgtagcca
>refbc_330182_EU750566
actttggtctgattgtattctataggagtttttgaactaaaaaaggagcaatagcttccctcttgtttttataaagagggcgttattgctcctttttttatgttaatgtaaaaaaattatatagtatagtattactatataataataatagtacttatacttactatatatataatataactagataatagtagagggg
>refbc_372726_FJ038974
atgctcataacttccctctagacctagctgctattgaagttccatctacaaatggataagacttgagtcttagtgtatacgagtttttgaaagtaagggagcaataaacaatttcttgttctatcaagagggcgttattgctccttttttttattattttaattatttattattttatattattattttctttttttattttaattactatactattagtagtattttatttagtaatatttttttttacctaaaaacgatttttctgggttagttcatgatttaggatcatcttttctttatataggaatttataatttctatacttttgtgaaattgttattgtccatttaaatgtttaaatggttgaaataaaatttttaaaaatgtaaataggagtaagggggcggatgtagccaagtggtttaaggcagtggattgtgaa
>refbc_99806_DQ888579
GTTTATGCAATGAACGTAATGCTCACAACTTCCCTCTGGATCTAGCTGCTGTTGAAGCTAATTCTATAGACGGCTAATTAATCAATCCGATGTATTGTTAGCGTATTTAAATCCTGGAAAATAAAAACAGTACCAAACCTTTTTGAAAGGCTTGGTACTGTTTTTTACGTCTAAACATTTATTGCAAACAGAGCATAATCTTATTATGCATCCAGCAGGAATTGAACCCGCGACTTCCCAATTATGAGTTGGGTGCTTTGACCATTCAGCCATGGATGCTAGATAAAGCAAATAAAGTTTATACTATTTATATATATAATATATCTATATATATTATCTTATATTAGGTACCCAATCTGATTCTCTTATTATTCGATTCATGCCTATTGCTTTCAATATACTATTTAGATATAATATATCTATATATATTATCTTATATTAGGTACCCAATCTGATTCTCTTATTATTCGATTCATGCCTATTGCTTTCAATATACTATTTAGATATAATATATCTATATATATTATCTTATATTAGGTACCCAATCTGATTCTCTTATTATTCGATTCATGCCTATTGCTTTCAATAAATAAAGCAATACGACTCACTTGTTCGAGAGTTGCAAGAAGGTTATCGATCTTGCAAAACTTTGATGTCCGGTCAGAACTTGTCAGCTTAACTGATCAACTAATATTATTAGTTAGTTTTTAGTTTTTTTTGGGGACTTAGAAACTTTCATTCTTGGAAGTAATGACTGTAGACAGAGACTGTCTATTGGTTTGGGGCGGACGTAGCCAAGTGGTCCAAAGGCAGTGGATTGTGAATCACC
>refbc_267582_EF375911
GGACTCGGTCTTAGTGTATAGGAGTTTTTGAAAATAAGGGAGCAATAACCGCCTTCTTGTTCTAAACAAGATGAGGGATTGCTCCCTTATTTCTATTTTCTATTGATTTTTTTATTCAATTTTCGAATTAAAAAATTTGGGTTTTTCTTTTGATTTGGAAATGAAGTTGAAATAAGTTAATAAAGAAGAGAATATTGAATGAATGATAATATTGAATATAATTTCAATTCAATTCAAAATAAAAAATAGATATTATATGAAAATTTTTATAGAATATGTTTGAAATATTCAAGAATTATAAATAGACTAATTCTATAAAAATTTATAGAATTATGAATTAGAAAAAAAAAGAAATAAAATGAAAAAATATAACATAGTCTG
>refbc_549645_FM201450
TTTTTCCATTCATCATTATTGTATTTATTCTTACCTTCATACTTGGATCGAGATATTGGACATAGAATGCCAATCTTTAAAATGTAAAAAAAGGAGTAATCCGCTGTGACACGTTCACTAAAAAAAAATCCTTTTGTAGCTAATCATTTATCGAGAAAAATTGAAAAACTCAACATGAGGGAGGAGAAAGAAATAATAGTAACTTGGTCTAGGGCATCTACCATTATACCCACAATGATTGGCCATACAATCGCTATTCATAATGGAAAGGAACATTTACCTATTTATATAACAGATCGTATGGTAGGTCACAAATTGGGAGAATTTGCGCCTACTCTGACTTTCGCGAGACATGCGAGAAACGATAATAAATCTCGTCGTTAATGAAAATTCAAAAAAGAATCAAACAATGGAGGGGACCCCTATCTTATTTTAGCAAGATAGGGGGCTACTTCAACGATTCGTATACATTAATTTTATATTTAATATAGAAGTCTTATCCATTTATAGT
>refbc_722790_FN669015
ATTTTCGTTCGTAGTTTAGTGTATACGAGTTATTGAAAGTAAGGGGGCAATACCTGTTTCTTGACAGACCAAGAAATTGGTTATTGCTTCTTTACTAGTTAGTCTTTTTTTTTTAGTTTATGATAAACTTTTCAATTAACAGTTAACAGTATTTTTTTTTTTTATTAAAAAAGAACTAATTATGAATAGTTTCTTTTTTAATAAAAAAAAAATAGGAAAGGAAGG
>refbc_100555_GQ438155
AGTGTATACGAGTTTTTGAAAATGAAAAATAAAGGAGCAATAATAAACCTCTTGTTCTATCAAGAGGTTTATTATTGCTCCTTTATTTTAATAATAAATTATTATTTGTTAGTCTTTTATTTAACATAAGTCTTTTTTTCTTTACTTTTTCATATTTTTCGTTATGTAGTAATTTATATATATGTTTTTCTTAATCTTTTATTTTACATTTTCAAAAAAATAAATAAATATAAAGGTTTCCATTTATTTTTTGTTGTATTTGATTGTAGAAGAAAAAAACTAAATATGAATGTTGTAAATTGAAGTAGTTTTAATATATAGAAATACTAATTATATTGGGG
>refbc_99020_EF507899
gctttatgattgcttatcatacttttttccttagatatgaatttagatacattcttttcaaccctttgtaaggctttgtgagattattatcttctagtttttttttatcaaataaaatagaaaggttataattttctgcttcttctatctcataattaagatagaaaaatgttactcataattaagtatagaaaaatgttaaaaattaacaatcgaatgaaatattttccattatgaatttcttttttttatttcattaaaaatggaatattcttttttttctttttaaatggattaaaaagaaaaaaaagaatattagtagtagtggg
>refbc_330183_EU337183
actttggtctgattgtattctataggagtttttgaactaaaaaaggagcaatagcttccctcttgtttttataaagagggcgttattgctcctttttttatgttaatgtaaaaaaattatatagtatagtattactatataataataatagtacttatacttactatatataatataactagactatactagataatagtagagg
>refbc_53005_FJ572512
attttagttataaatttattatataaatttatataaataggataacaacttgaaaataatgaccttagggaataaatccctaaggtcattatttttttatttgttgagaatagataaataaattagaaaaaaa
>refbc_662773_GQ337777
GATTTAGGTCTTGGTGCATGTCTGGCTTAGTGTATATGAGTCATTGAAGTTGCAGGAGCAATACCCAATTTCTTGTTCTGTTAAGAGGCTGGGTATTGCTCCTGCATTTTTTTGTATTAAGTAAAAATTTGACTTTAACAGATTGGTGTTGGTTTGGTGAATTCTAGATTATTAGACTATTATGATTATATGATTATGTTCCTCAAAAAATTTTTTTATTTGATAAAGCAGAG
>refbc_224909_FJ039021
caacaaatggctaatatttcggtattagtgtatacgagtaattgaaggatcagatcaatacccacttctgggtattgatctggttcagtagtggtttactcacataagatttctttttttttttagaaaatattcattatttgtttcatgatcgaacatcatacctttttcttttttattttaactgatcttcagtttatgttcattcctaaaatgcattttttcctattgtcaattttctaaagggtagaaattagtatgaaaaaaataagaaagactagtaatctaaaattttttttttctttagaaaaagacaaggg
>refbc_372429_DQ383915
CAAATGGATAAGACTTTGGTCTGATTGTATAGGAGTTTTTGAACTAAAAAAGGAGCAATAGCTTCCCTCTTGTTTTATCAAGAGGGCGTTATTGCTCCTTTTTTTATTTAGTAATTTGTCTTACATAGTTTCTTTAAAAATCAAAATTTTGATAGTTTGGTTCGATTTGCGTGTTTTTTCTTTGTATTCATTTATATTATAGGTTTCTATATTCTATATCATATACTTTTCCCAATCTTTTATGAAGTTTTATTTACAATTCAATTTCAATCTAAAATAGATAAAAATGAGAATTTTGCTTATTTATTACTTTGATTAATTAAATAAAAATAAGAAATAAATAATATGCTTTTTTTATGTTAATGGAAAAATATAGTAATACTAGATAATAGTAGAGGGGCGGATGTAGACA
>refbc_264922_AY721770
atccacttggctacatccgcccctatccttagattatattaactagattctctatttcttttaataatttagtaccttatttatttgctattttaagtgtttggattttttaatttctcttttgttaagacacaacacaaaatggaatttagctgatttcattattctaaaaaatactactaatttaaaaaaaaccaaaggagcaacaacccccttgatcgaagatcagaaagagttgattgctcctttggtttcttttatttctctattctattttctcctatacactaagaacaaatcttatccatttgtagatggggagcttcgaa
>refbc_147003_AB234744
GACTTTTGTCTGATTGTATAGGAGTAGTTTTTGAACTAAAAAAGGAGCAATAGCTTTCCTCTTGTTTTATCAAGAGGGCGTTATTGCTCCTTTTTTTATTTAGTACTATTTGCCTTACACAGTTTCTTTAAAAATATTTTATAGTTTGGTTCGATTCGCGTGTTTTCTCTTTGTATTCATATTCATTTATATTATAGGTTTGTATATTCTATTCCAAATTTTTTATGAAGTTTTATTTCCAATTCAATTTCAAACCAAAATATATAAAAATTGAATTTTTGCTTATTTATTACTTTGATTTCATAAATAAAAAAGAAATAATATGCTCTTTTTTATGTTGAGGTAAAAATATAGATAATGCTAGATAGATATATAGTAGAG
>refbc_642105_FJ918196
CGAGGTCGTGAAAGTAAAAATAAAGGAGCAATAACCAATTTCTTGTTCTATCAAGAGGGCGGTATTGCTCCTTTATTTTTTATTTTACTTACCTTTCCCTTACATATACCTTTTTTACAGAAAAAAAGGATTCTTATGGCTTAGTTAATGATTGAGTATCGTACTTTCTTTCTGTATTCATTTTGAATTTATATACCATATATTTTCCCGAATCTTTTCTATTGAACTTTTTTGCCTACTATTAGTATTTCACTAATAAGATAAGAAAGAAATAATAATGAATGGTAAAAATGGAATCTTTTCTAATCTAAGAAGAGGAAAAT
>refbc_323110_AY772903
GATCCCAGTCTAGTCTATAGGAGGTTTTGAAAAGAAAGGAGCAATAATAATTTTCTTGTTCTATCAAGAGGGTGCTATTGCTCCTTTCTTTTTTTGTTTTTATTTACTAGTATTTTACTTACATAGACTTTTTTGTTTACATTAAAGAAAGAAGGAGAGGTTTTTTGCCTGCAGTTATTCGTGTTTGAGTATTCTATTTTTATTTTGTATTGATTTAAAATTTGTAGAAATATAACCTGTTCCTCTTGTTGTTAATGCTACTATATCTTTTTTTTCAGTCATTTCAAAAAAAAAATCAAATTTTTACTTCATATTCTTATCTTTGAAATAACAGAGAAGCAAAATATTCGAACTTGAATCTTTTGTTTTCTAATCTCAAAAATGTAAAAATGGAATGTAAGTAGGC
>refbc_293751_AB450186
ATAACTTCCCTCTAGACCTAGCTGCTATCCAAGCTCCATCTATAAATGGGTAAGATTTAGGTCTTAATGTAGTCGAGTTTTTGAAAGTAAAGGGGTACTAACCAATTGTTTGTTAAAACAAAGAGTTGGTATTGCTCCTTTACTTTTCTTTTTTACTTACATAACTTTCGTATGCTTTATTCTTTTTTTTGTTAATTGATCATTGAGTATTGTCTTTTTTTATCTTTATGAATAAATGCTTTTTTTATATACTACTTTACTTTTTTTCATTGCTATAGAAATAGTGGAGGGGGCGGATGTAGCCAAGTGGATCAAGGC
>refbc_416982_EF139290
GACTTAGGTCTTAGTGTATGCTAGTCTTAGTGTATATGAGTCGTTGAAGTTGCAGGAGTAATACCCCCATTCTTGTTCTCTCAAGAGGCCGGGGATTGCTCCTGCGTTTTTTTTTTATTGGTGAATTCTTGATTATTATACTCTCGTTCTGTACATATATAAACCAATCCAATATAATATGTTCCTAAAAATTAGGAAACAATTTCTTTGATAAAGCGGGGGGGGGCGGATGT
>refbc_597401_FJ039028
tgcatgaacgtaatgctcataacttccctctagacttagctgctgtcgaaactccatctataaacggttaagactcccgtattggtgtataccagtttttttaagtgaaggagcaataatcaactttatcaatagggttggtattgcgcccttagtattcttttattttttttttatttcttttgttatttttcatttttcttactatttcttattttatatttattattaatattaagtattaagaaatagtaagtatttttatggattcattcatgattaactattatactttcgtttcttttatgaggttctaattttacatttttacatataacatagaatataacatataataaaaaaaatataataaaaaaaaagattgaactaatactaatatatgtgtatttcagaaataagaaagaaacgaaataatgatgaataaagaatttgtgatttttaaataaaataaacaatcaatcattagtagtggaggggcggatgtagccaaatggttcaaggcagtggattgtgaat
>refbc_109063_FJ844557
AATAAAGGAGCAATAATCAACTTCTTGTTCTCTCAAGAGGATTGCTATTGCTCCTTTATTAGCCCTTTAATTACTATTAATTTTAATTAATTACTATTTAGTTGTCTTTTACTTACATAAGTTTTTTTATTGCTTTACTTTAACATACAAAAAAGTATTTGAGTATCCTATTTTCGTTATGTAGTAATTTTTTTTATATATTCTTATCGGTTTTTTGTGATGTTTTTATTTATTATTCTCTATTTATTATTCTCTTTTTTTATTTGAATTAAAAATGAAAAGATAAAGGTTTCAATTTCTTTTATGTCTCTTGTATCTTACAAGAAAGGTAAACATGATGAATGGTAGAGATGAAATCTCCATGTAATTTGTACTACATGGAGTATAG
>refbc_662742_FJ861541
AAAAGGAGCAACAGCTTCCCTCTTGTTTTATCAAGAGGGCGTTATTGCTCCTTTTTTTATTTAGTACTATTTGCCTTACATAGTTTCTTTAAAACTAAAAAGAATATGGGCTTTTTCTAGTTTGGTTCGATTCGCATGTTTTCTCTTTGTGTTCATTTATATTATAGGTATAGGTTTCTATATCTTTTTCCCAATCTTTTATCAAGTTTTATTTCCAATTCAATTTCAACTGAAAATAGATAAAAATGAAAATTTTGCTTATTTATTACTTTAATTTCCTAAATAAGAGATTTCAGAAATAAGAAAGAAATAATATGCTTTTTTATATTAATGGAAATTGATAATACTGGATAATAGTAGAAATAATACTAGATAATACTAGATAATAGTAGAGGGGCGGATGTAGCCAAGTGGATCAA
>refbc_549645_FM201441
TTTTTCCATTCATCATTATTGTATTTATTCTTACCTTCATACTTGGATCGAGATATTGGACATAGAATGCCAATCTTTAAAATGTAAAAAAAGGAGTAATCCGCTGTGACACGTTCACTAAAAAAAAATCCTTTTGTAGCTAATCATTTATCGAGAAAAATTGAAAAACTCAACATGAGGGAGGAGAAAGAAATAATAGTAACTTGGTCTAGGGCATCTACCATTATACCCACAATGATTGGCCATACGATCGCTATTCATAATGGAAAGGAACATTTACCTATTTATATAACAGATCGTATGGTAGGTCACAAATTGGGAGAATTTGCGCCTACTCTGACTTTCGCGAGACATGCGAGAAACGATAATAAATCTCGTCGTTAATGAAAATTCAAAAAAGAATCAAACAAGGGAGGGGACCCCTATCTTATTTTAGCAAGATAGGGGGCTACTTCAACGATTCGTATACATTAATTTTATATTTAATATAGAAGTCTTATCCATTTATAGT
>refbc_552647_EU939232
GACTTCTATTCTGTCTTAGTGTATAGGAATCGTTGATGGAGCAATATCCAATATCTTGGTTCTAGATATTGGATATTGCTCCTTTTTTTGTTTGATTCAATAATATAAATGATTAGCTACAAAAGGATTTTTTTTTATTGAACGTGTCACAGTGGATTACTCCTTTATTACTATTACATTTAAAAAATTGGCATTCTATGCCCAATATAATATATCGATCTAAGTATGAAGGTAAGAATAAATACAATAATGATGAATGGAAAAATAAAATCCTTTAGCTAGATAAGG
>refbc_594549_FJ031790
ttgtataggagtttttgaactaaaaaaggagcaatagcttccctcttgttttatcaagagggcgttattgctccttttttttatttagtactatttgccttacatagtttctttaaaaataagaaggtctttttatagtttggttcaattagcgtgttttctctttgtattaatttatattataatattataggtttatatatccttttcccagtcttttattaatttttatttcctttcaaatctaaaatagataaaaattataattttgcttatttattacattacttttttttcatgttaatggaaaaatatattaatactagataatagtaga
>refbc_212678_FM994977
AAGACTTTAGTCTGATTGTAATTGTATAGGAGTTTTTGAACTAAAAAGGAGCAATAGCTTCCTCTTGTTTTATCAAGAGGGAAGCTATTTCTCCTTTTTTTTATTTAGTAGTATTTGCCTTACATAGTTTTTTTTAAAATAAGAAGGGCTTCTTTTATAGTTTGGTTCGATTAGCGTGTTTTCTCTTTGTATTAATTTAGAGGTTTATATATCCTTTTCCCAATGTTTTATGAAGTCTGATTTCCAATTGAATTTCAATGGAAAATAGATAAAAAGGATAATTTTTCTTATTTATTATTATTACTTTGATTTCAGAAAAAAGAAGGAAATAATATGCTCTTTTTTTTCATGTTAATGGAAAAATATATAAATACTAGATAATACTAGATCATAGGAGAG
>refbc_323114_AY772924
GATCCCAGTCTAGTCTATAGGAGGTTTGGAAAAGAAAGGAGCAATCAATCATTTTCTTGTTCTATCAAGAGGGTGCTATTGCTCCTTTCTTTTTTTGTTTTTATTTACTAGTATTTTACTTACATAGACTTTTTTGTTTACATTAAAGAAAGAAGGAGAGGTTTTTTGCCTGCAGTTATTCGTGTTTGAGTATTCTATTTTTATTTTGTATTGATTTAAAATTTGTAGAAATATAACCTGTTCCTCTTGTTGTTAATGCTACTATATCTTTTTTTTCAGTCATTTCAAAAAAAAAATAAAATTTTTACTTCATATTCTTATCTTTGAAATAACAGAGAAGCAAAATATTCGAACTTGAATCTTTTGTTTTCTAATCTCAAAAATGTAAAAATGGAATGTAAGTAGGCGAGGGGGCGGATGTAGC
>refbc_507414_EU338201
AATGCTCATAATTTCCCTCTAGATCTAGCTGCTGTTGAAGCTCCATCTACAAATGGATAACACTTTGGTGTTAGTGTAAATGTTTATGAGTTTTTGATTTGAAGTGAGAGTAAAGGAGCAATAACCTCTTGTTCTATTAAGAGTGTTGATTATTGCTCCTTTACTTAGTGTTCTTTTTTTAATATTATATATAATATTAATTATTTTATTATTATTATAAAAAATTCTTTATTTTAAAGATTACCATAAGAAAAAAAAAGGATTCGAGTCTTATAGAGATTGATTTTTTTGTATATAAAATTATATAGAGAGAATCCTTCTTTTCCATTTTTTTGAAGTTATTTTCTATATTTTAACTGTTAAATTTGAAAATATTTAAAAAGGAAAAAAAGTTATAATTCTTTTCTTCTTTTATCTTATCTCATAAAACGTGAAAAATTGAAATATTTTCAATAATTCAAGACAATAACAATAAATCATTCCAATACAATAAAAAATTATTCAATTAATTTGAATTCTTTTTTTTTTAATCAAAAGTAAATAATACTACTTATTATAGTAAG
>refbc_200489_EF420893
TTGGTCTGATTGTATAGGAGTTTTTGAACTAAAAAAGGAGCAATAGCTTCCCTCTTGTTTTATCAAGAGGGCGTTATTGCTCCTTTTTTTATTTAGTAGTATTTACCTTACATAGTTTCTTTAAAAATAACAAGGGGGTTTTATAGTTTGGTTCGATTAGCGTGTTTTATCTTTGTATTAATTTATATTATAGGTTTATATATCCTTTTCCCAATCGTTTATGAAGTTTTATTTCCAACTCAATTTCAATCTAAAATAGATAAAAATTATAATTTTGATTATTTATTGCTTTTATTTCAGAAATAAGAAATAAATTATATGCTTTTTTTTTATGTTAATGGAAAAATAAAATATAGTAGATAATACTAGATAATAG
>refbc_146505_EU359378
GCTCCATCTACAAATGGATAAGACCCTGGTCTTAGTTTAGACGAGTTCTTGAAATAAAAAAGGAGCAATAAACTCCCTCTTGTTTCTATTAAGAGGGCAAGTATTGCTCCTTTTTTATTTCTTTATCTTTATTTGGTTTATTCTGCAGCAGCATTACAAATATTGAATTTGTATAAGTTTTTATTTTTTCAGAAAAAAAGAATTTTTATGGGTTGGTTCTTCTTCATTAAGTATTAAGTATCGTGCTTTCGTTAGGTATAAATTTTCAATTAATATACCTTCTTCCCAATCTTTTTTTCTGAAAATTTTGATCTAAAAAAAAAAGAAAGAAATAATGAGAAATGTTCGAAATTGAATATTTTTTAATCTAAATACTAGTAGAGGGGCGGATGAGCC
>refbc_194253_GQ437028
GACTTCTATACTATAATTAGTGTATACGAGTTTTTGAAAATGAAAATAAAGGAGCAATGATAAACCTCTTGTTCTATCAAGAGGTTTATCATTGCTCCTTTATTTTCATTTTATAATAAAATAAATTATTATTTATTAGTCTTTTACTTAACATAAGTCTTTTTTTCTTTACTTCTTCATACTTTTAATACTTTCATTATTTTCGTTATGTAATAATTTATATAGATATGTTTTTAGATAGGTTTTTCTTAATCTTTTTTTTTTTTTTATTTTATAAAAAAAAAAAATAGAAATAGAATATTCTAATATTAAATATTAAGGGTTTCATTCATTTTTTGTTGTATTTAATTGTAGAAGAATAAAAAAAAGATGAATGTTGTAAATTGAAGTAGCTT
>refbc_323106_AY772890
GATCCCAGTCTAGTCTATAGGAGGTTTTGAAAAGAAAGGAGCCAATAATCATTTTCTTGTTCTATCAAGAGGGTGCTATTGCTCCTTTCTTTTTTTGTTTTTATTTACTAGTATTTTACTTACATAGACTTTTTTGTTTACATTAAAGAAAGAAGGAGAGGTTTTTTGCCTGCAGTTATTCGTGTTTGAGTATTCTATTTTTATTTTGTATTGATTTAAAATTTGTAGAAATATAACCTGTTCCTCTTGTTGTTAATGCTACTATATCTTTTTTTTCAGTCATTTCCAAAAAAAAAAATCAAATTTTTACTTCATATTCTTATCTTTGAAATAACAGAGAAGCAAAATATTCGAACCTTGAATCTTTTGTTTTCTAATCTCAAAATGTAAAAATGGAATGTAAGTAGGCGAGGGGGCGGATGTAGCCAAGTGGATCAAGGCAGTGGATTTGTGAATCCACCAT
>refbc_316269_AY792664
GACTTGGTCTTAGTGTATAGGAGTTTTTGAAAATAGAATAGATAAATATAAGGAGCAATAAACTCTTTCTTGTTTTATCAAGAGGGGTTATTGCTCCTTAATTTTCTTTTGAATTACTTTTTTTCTTTCCATTACAGGATTCAGAAAAAGAAAGAAGAAAAAAATGATTTTAATTCAATTGATTTTGCATTTTAAAGTAAATTCATTTTCATTATAGTAATAGTAGAGGGGCGGATGTAGCCAAGTGGATCAAGGCAGTA
>refbc_387928_EF139286
GACTTAGGTCTTAGTGTATGCTAGTCTTAGTGTATATGAGTCGTTGAAGTTGCAGGAGTAATACCCCCATTCTTGTTCTCTCAAGAGGCCGGGGATTGCTCCTGCGTTTTTTTTTATTGGTGAATTCTTGATTATTATACTCTCGTTCTGTACATATATAAACCAATCCAATATAATATGTTCCTAAAAATTAGGAAACAATTTCTTTGATAAAGCGGGGGGGGGGGCGGATGT
>refbc_100321_AB492520
GACTTCGGTCTTAGTGTATACGAGTTTTTGAAAGTAAAGGAGCAATACCAACCCTCTTGATAGAACAAGAAAGTGGCTATTGCTCCTTTATTGGATTTACATAAGTTTTTTTTTCTTTTTTTTTTTTTACTTAAAAAAGTATTATTAGAGGGTTGGTTTATTATTGAGTATCACAATTTTTTTCTTTACTAATTTGTAATTTATCTATCTAAAAAAAAAGATCAATATTGGAATTTTATGTCTAATAGTTGTATCTTAGAACTAAGAATGAATGGTAGAAAACTAATTTATAGTAATTTTAAAATACTATAATAGTTATAG
>refbc_178741_FJ216481
TACTTTTGTATGTATATGAATTTTTTAAGGTTTTAAGGTAGCAATCCCCCAATATCTTGTTCTAAGAACAAGATATTGGGGGATTGCTACCTTGTTGGATTTGGATTCAGGGGTAACACTTTTGCTTCTCTATCCGAATTTTCATCCGAATTTTTGTTCTTTATCATAAAAGTTCTCCCCCGCCAATGAATGATAAGTGCCTAGGTGAAGTATAGTATAAGATAAGTCAGAAAAGTGAGTATATTAGTATACTAGAAAAAGAAATATACCTATACTCTTACTATAAGATAAAGACTCTTAAGTCTAAATACTCTTAGAAATACTATTAAGATAAGGCTTTTCACATGAATACTTAGTAGAACGACTAACGACGAGATTTATTATCGTTTCTCGCGTGTCTCACGAAAGTTAGAGTAGGTGCGAATTCTCCCAATTTGTGACCGACCATACGATCTGTGATATAAATAGGTAAATGTTCCTTTCCATTATGAATAGCGATTGTATGGCCAATCATTGTGGGTATAATGGTAGATGCCCGAGACCAAGTCACTATGATTTCTTTCTCCTCCCTCCTGTTGAGTTTTTCAATTCTTCCCGCTAAATGATTAGCTACAAAAGGATTTTTTTTTAGTGAACGTGTCACGGCTGATTACTCCTTTTTTTCCATTTTTTAAATTGGCATTCTATGTCCAATATCTCGATCTTAATCTGAAGTATAATGATGAATGGAAAAAAGAGAAAATCCTTTAGCTAGATAAGGGAAGG
>refbc_264897_AY721960
tactgccttggatccacttggctacatccgcccctatccttagattatattaactagattctctatttcttttaataatttaataatttagtaccttatttatttgctattttaagtgtttggatttttttaatttctcttttgttaagacacaacacaaaatggaatttagctgatttcattattctaaaaaatactactaatttaaaagaaaccaaaggagcaacaacccccttgatcgaagatcagaaagagttgattgctcctttggtttcttttatttctctattctattttctcctatacactaagaacaaatcttatccatttgtagatgggagcttcgaa
>refbc_4039_FJ395467
CCATYTACAAATGGGTAAGGCCGGGTCTTAGTCTATACGAGTTTTTGAAATATTAAAAAAGGAGCAATAACCTCTTTCTTGTTCTATCAAGAGGCGGTCTTGCTCCTTTTTTATTTATTTAAGACTTTTTTAGATAAACAAATATTTTTGAATGATCAAAAAGGAATCCTTTGAAATGCAAATAAATAAAAGAAAACTGGCGGGGCGGATGTAGCCAAGTGGATCAAGGCAGTGGATTGTGAATCCACCATGCGC
>refbc_642106_FJ918199
CGAGGTCGTGAAAGTAAAAGTAAAGGAGCAATAACCAATTTCTTGTTCTATCAAGAGGGCGGTATTGCTCCTTTACTTTTTATTTTACTTACCTTTACCTTACATATACCTTTTTTACAGAAAAAAAGGATTCTTATGGCTTAGTTAATGATTGAGTATCGTACTTTCTTTCTGTATTCATTTTGAATTTATATACCATATCTTTTCCCGAATCTTTTCTATTGAACTTTTTTGCCTACTATTAGTATTTCACTACTATTAGTATTTCACTTATAAGATAAGAAAGAAAAAATAATGAATGGTAAAAATGGAATCTTTTCTAATCTAAGAAGAGGAAAAT
>refbc_703394_GQ163090
GACTTCGGTCTTAGTGTATACGAGTTCTTGAAAGTAAAGGAGCAATAACCAATTTCTTGTTTTCTCAAGAGGATTGGTATTGCTCCTTTATTATGAATAAAGTTTACATAAGTTTTTTTTTAATTTCTACTTATCATAGTATAGGGTAGGG
>refbc_282243_EU827951
CCTCTATGATTACTAGTAAAAATCATCTAGTAAGAATTACTATTTTCTTGATTTTATTTGCGACCATTTCAGTACGATTTTTCGATAACAAAATGAGCCACTATCTTCTTTCTTTCTGAGATATTCTTTTCTTAAAAAAAAAGAAGAATTGAAAATAAAAAGAAAATAAAAGAAAGGAGCAAAAACACCTCTTGGTAGACCAAGAAAGAGTTTATTGCTCCTTATATTATTCTATTTTCCAAACCTCGGATACACTAAGG
>refbc_325984_DQ191748
GATAAGACTTTTGTCTTAATGTATATGAATCGTTGAAGGAGCAACACCCAATATCTTGTTCGAGCAAGAGGTTTGGTATTGCTCCCCTTTTTGATTCAACTGTGTGTATTGTACACCAGCGGATTACTCCTTTTTTTTTTACATTTTAAAGATTGGCATTTTATGTTCAATATCTCGATCTAATAAGGTTAGAATAAAAAATACAATAATGATGAAGAGAAAATCCTTTAGCTAGATAAG
>refbc_161118_GU454567
actttattgtcttagtgtataaggcttaatcaataataccaaacctctttattggaggtttggtattattctatttctataagttagtgcattgcttatgtatttttatacataagtatttgttacatttgtcgttttagtaataaaagaaataaaaaagtgaattactttagctaagcttaagtacgggggcggatgtagccaagtggatcaaggcagtggattgtgaat
>refbc_3262_EU750647
ctttggatacaatagatttttaatttaagcaaaggccgaatgttactacatattcggcctttgcttaaaaaaaaaaaagaatcaagtttaaataaaagataaaaaaaaaagccctttaaaacaggg
>refbc_703354_GQ162972
GACTTCGGTCTTAGTGTATACGAGTTCTTGAAAGTAAAGGAGCAATAACCAATTTCTTGTTTTCTCAAGAGGATTGGTATTGCTCCTTTATTATGAATAAAGTTTACATAAGTTTTTTTTTATAATTTCTACTTATCATAGTATAGGGTAGGG
>refbc_67428_FJ572576
attttagttataaatttattttataaatttatagaaataggataacaacttgaaaataatgaccttaggattttctttcctaaggtcattattttttttttatttattgaaaataaataaattagaaaaaaa
>refbc_466226_FJ038933
taatgctcataacttccctctagacctagcttgcggtcgaggctccatctctaaatggataatatttttgtcttaaaggatacgagttttcgaaagtaaaggagcaataaaaactctgttgatattgctcctttacttttactttttttacattgtaaagtcatatatatatgttaaaaaaaaaatgaatgtttccattcattttttttatcctatcttatcgttaatcttagaaaacggaaaacgagcgagtaaagacttacttttacttaacttagaagaaacataaaaaaaatgataacaaaagagtataaatagtggtctaggatatttttactaagggcggatgtagccaagt
>refbc_146995_AB234779
GACTTTTGTCTGATTGTATAGGAGTAGTTTTTGAACTAAAAAAGGAGCAATAGCTTTCCTCTTGTTTTATCAAGAGGGCGTTATTGCTCCTTTTTTTATTTAGTACTATTTGCCTTACACAGTTTCTTTAAAAATATTTTATAGTTTGGTTCGATTCGCGTGTTTTCTCTTTGTATTCATATTCATTTATATTATAGGTTTGTATATTCTATTCCAAATTTTTTATGAAGTTTGATTTCCAATTCAATTTCAAACCAAAATATATAAAAATTGAATTTTTGCTTATTTATTACTTTGATTTCATAAATAAAAAAGAAATAATATGCTCTTTTTTATGTTGAGGTAAAAATATAGATAATGCTAGATAGATATATAGTAGAG
>refbc_251585_EU769828
CCCTGATCCACTTGGCTACATCCGCCCCCTTACTCTACTATTTACATTATAAAGGATTAAATTTCAAACATTTATCATTATTTCGTTCTTATTTCGGAAATACAAATATTAAGTAAAATTAAGTAAAAATGAAAAAATTTCCCTTTTAAAGGGAAAAAAATAATTTCACAAAAGTATCTAAATTCTAAATTAATATAGAATAAAAAGACGATACTTAATCATGAACCAACCCATACAAAAAAACCTATTCGTTTTACCCATAATAATTTTTTTTTGTAACGAAAAAAATATATGTAAATACTACTAATAAGTAAGAGAAAGTAAAGGAGCAATAACGCCCTCTTGATAGAACAAGAAATTGTTTATTGCTCCCTTACTTTCAAAAACTCGTATACACTAAGACCAAAATCTTATCCATTTGTAGATGGA
>refbc_316467_GQ262633
GACTTTTGTTTTAGTGTGTACGAGGTTTTGAAAAATAAAAAAGGGAGCAATACCAACCCTATTATTAGGGTTGGTATTGCTCCCTTTTTTAGTAATATTGATTTTACTTTAGTTTTACTTTAGGTAAATCTTTTTTTTCTTTCAACATACAATAAAAGAAAGGGCTATTCTTTTGAGTTGGTTTATAATTTAGTCTTATATATATATTTATATATATATTTATATTCTTAATCTTAATATATTTATCTTAATATATTTATAATATTTATATTCTTATTTTTAGAATATCTACTCCATTTTTTATATATCTTAATCTTATTAAAAAAAATATATATTATATTATTAAAGATTAATAATTTTTATAAATAAGGTATTCG
>refbc_55444_AB488458
CCTCTAGACCTAGCTGCTGTTGAAGCTCCATCTATAAACGGATAAGACTTATCTTTTAGTGTATACGAATACGAATTGTTGAGGTAGAAGTACTAAACCTATTGTTCTATCAATAGGTTTAGTATTTCTACTGTTTCTTGGTCAATTCAAGAATGTTTTGTTCATATAAGCATTTTTCCATTTTTCAGATTAATATATTATGTCTAATATCTCAATCAAAAAAAAAAAAGAATAAATAAAATAATGAATAATTGATGTAAAAAACGAAATCGAAATATTTTAACTCCTTTTTTGTTATCGAAATTGCATTTTGATGTGATGTAAGGGGCGGATGTAGCCAAGTGGATCAAGGCG
>refbc_330183_EU337221
actttggtctgattgtattctataggagtttttgaactaaaaaaggagcaatagcttccctcttgtttttataaagagggcgttattgctcctttttttatgttaatgtaaaaaaattatatagtatagtattactatataataataatagtacttatacttactatatatataatataatataactagactatactagataatagtagagg
>refbc_693386_GU135297
atggaagttatgcatgaacgtaatgctcataacttccctctagacctagctgctatcgaagctccatctacaaatggataagatctcagtctagtctataggaggttttgaaaagaaaggagcaataaccattttcttgttttatcaagaggatgctattgctcctttctttttttctttttctttattaatttcctagtcttttattgacatagacttttttttacattcatagaaaaagaaggagagggtatttggctgcatttattcatgattgagtattcgatttttattttctatttatttatttaaaattgtcgaaatataacttgttcctcttgttgttaatggtactatattttttctatttcatttcacaaaaaatcgaattttgacttcatattcttatctttgaaataataatcgaaataatactatcattgaaataagaaagaagagaaatattagaacttgaatcttttgttttctaatttaaataatgtcaaaatggaatgtcagtaggcgagggggcggatgtag
>refbc_133197_FJ871914
GATTTTTGTCTTAGTGTATACGAATCGTTGAAACAAAGTAGCAATACCCCATATCTTGCTTTAGCAAGATATGGGGTATTGCTACTTTGTTTGATACAATATTGTTTTTTTTGCGCGCAGCATACACACAGCATACATATAAACTAAACAGATAACATAAATTAAACTAAACAGATAACATAAATTTAAGAGTTAAGAACATAAATTTAAGAGTTAAGTATTAGTATTTAAGAGTTAAGTATTAGTTAAGTATTTAAGTAGTTTGTTTTACTTTTACTTTTATAAGTAGTTTTACTTTTATAAGTAGTTTTATTTTATTTTACTTTTTTTATTTTATTTTACTTTATAAATAAGTTTATTTTATTTTACTTTATTATTTTACTTTATAAGTAAATTTTATAAGTTTTATAAGTAAATAAGTTTTATTTTATTTATAAGTAAATAAGTTTTATTTTATTTTATAAGTAAATAATTTTTTCACAAAAAAAAGAATTTGGCTTTTATTTCAATTTTTTTTATATTGAATTTAAATTTATATTTTAATATTCAAATTTGAATATTAAAATGAACTTTAAATTAACTTAACGACGAGATTTATTATCGTTTCTTGCATGTCTCGCAAAAGTAAAAGTAGGCGCGAATTCTCCCAATTTGTGACCTACCATACGATCTGTTATATAAATAGGTAAATGTTCCTTTCCATTATGAATAGCGATTGTATGGCCAATCATTGTGGGTATAATGGTAGATGCCCGAGACCAAGTTACTATTATTTCTTTCTCCTCCCTCATGTTGAGTTTTTCCATTTTTTCCGATAAATGGTTAGCTACAAAAGGGTTTTTTTTTAGCGAACGTGTCATGTCACAGTGTATTACTCCTTTTTTTTACATTTTTTATTTTAAAGATTGGCATTCTATGTCCAATATCTCGATCTAAGTTAAGTATGGAGGTAAGAATAAATACAATAATGATGAATGGAAAAAAGATAAAATCTGATGAATGGAAA
>refbc_416299_EU572829
GACTTTGGTCTTAATATATATGAGTTCTTGAAAGTAAAGGAGTAATAAAAAATTTCTTGTTATATCAAGAGGTTTGTTATTGCTCCTTTACTATTTAGTTTTAGTATTTTTTTAGTTATTACTTAACTATTTGTTTTATTCTTTTTTTTTTTTTTTAGTAAAAAAAAAAAAGAATAAAGTTTTCAATTTAGGTTGTATTTTATCTTAAATTTAGGTTGTATTTTATCTTACAAGTAATGCTAAATGGCGGAAAAATTATTA
>refbc_194253_GQ437163
GACTTCTATACTATAATTAGTGTATACGAGTTTTTGAAAATGAAAATAAAGGAGCAATGATAAACCTCTTGTTCTATCAAGAGGTTTATCATTGCTCCTTTATTTTCATTTTATAATAAAATAAATTATTATTTATTAGTCTTTTACTTAACATAAGTCTTTTTTTCTTTACTTCTTCATACTTTTAATACTTTCATTATTTTCGTTATGTAATAATTTATATAGATATGTTTTTAGATAGGTTTTTCTTAATCTTTTTTTTTTTTTTATTTTATAAAAAAAAAAAATAGAAATAGAATATTCTAATATTAAATATTAAGGGTTTCATTCATTTTTTGTTGTATTTAATTGTAGAAGAATAAAAAAAAGATGAATGTTGTAAATTGAAGTAGCTT
>refbc_62333_EU750652
attcctacttgtaggtttttagttattactaataggaaaaaataatgactcagttctaagttcatgttgacgaggctgggatcataactggaacatgataataacctttcaaatatataatgaccttggagagactttccaagtctctccaaggtcattattttaatcataacatatacgggagggtatttaacaaatttggaaaaaaaaaaggg
>refbc_549645_FM201406
TTTTTCCATTCATCATTATTGTATTTATTCTTACCTTCATACTTGGATCGAGATATTGGACATAGAATGCCAATCTTTAAAATGTAAAAAAAGGAGTAATCCGCTGTGACACGTTCACTAAAAAAAAATCCTTTTGTAGCTAATCATTTATCGAGAAAAATTGAAAAACTCAACATGAGGGAGGAGAAAGAAATAATAGTAACTTGGTCTAGGGCATCTACCATTATACCCACAATGATTGGCCATACAATCGCTATTCATAATGGAAAGGAACATTTACCTATTTATATAACAGATCGTATGGTAGGTCACAAATTGGGAGAATTTGCGCCTACTCTGACTTTCGCGAGACATGCGAGAAACGATAATAAATCTCGTCGTTAATGAAAATTCAAAAAAGAATCAAACAAGGGAGGGGACCCCTATCTTATTTTAGCAAGATAGGGGGCTACTTCAACGATTCGTATACATTAATTTTATATTTAATATAGAAGTCTTATCCATTTATAGT
>refbc_100323_AB492542
GACTTCGGTCTTAGTGTATACGAGTTTTTGAAAGTAAAGGAGCAATAGCCACTTTCTTGTTCTATCAAGAGGGTTGGTATTGCTCCTTTATTGGATTTACATAAGTTTTTTTTCTTTTTTTTTTACTTAAAAAAGTATTATTAGAGGGTTGGTTTATTATTGAGTATCACAATTTTTTTCTGTACTAATTTGTAATTTATCTATCTAAAAAAAAAGATCAATATTGGAATTTTATGTCTAATACTAATAGTTGTATCTTAGAACTAAGAATGAATGGTAGAAAACTAATTTATAGTAATTTATAAATACTATAATAGTTATAG
>refbc_414193_EF011858
TATTTAATAAAAAAACAATATATTTTTCAACTTGATCTAATAAGAAAAAAACTAGAAATGATCTTTAAGACATTTTAAAAATGTCTTTAAGGTCATTTCACATTATAGTGAATTTATTTATTTATGG
>refbc_3652_EU096364
GACTTCGGTCTTAGTGTATCCGAGTTCTTGAAAGTAAGGGAGCAATAACCAATTTCTTGTTTTATCAAGAGGATTGGTATTGCTCCTTTATTATGAATAAATTTTATAGAAGTTTTTTTTTTTGCGAATTTCTACTTCTACATAGTAGAGGGTAGGGGGGCGGATGTAGCCAAGTGGATCAAGGC
>refbc_460672_FJ572558
atttaagacaaaatattctgaccttaaaaaaacttcaaatttttcgagggaagaataaaattagaaaaaatgacccttaagatttgaagtcttaagggtcattttaggaaaaataagataacggggcgg
>refbc_159630_FM998654
GACTTTGGTCTGATTGTATAGGAGTTTTTGAACTAAAAAAGGGGCAATAACGCCCTCTTGATAAAACAAGAGGGCATTATTGCTCCTTTTTTTTATTTAGTACTATTTGCCTTATATAGTTTCTTTAAAAATAACAAGGGCTTCCTATAGTTTGGTTCGATTTGCGTGTTTTCTCTTTGTATTCATTTATATTATAGGTTTCTATATCCTTTTCCCAATCTTTTATGAAGTTTTATTTCCAATTCAATTTCAATCGAAAATAGATAAAAATGAAAATTTTGCTTATTTATTACTTTGATTTCCGAAATAATAAAGAAATAATATGATATGCTCTTTTTTTTATGTTAATGGAAAAATAAAGTAATACTAGATAATACTAGATAATAGTAGAGGGGCG
>refbc_221260_GU477673
GACTTCTGTCTTAGTGTATTAGTGTATACGAATCGTTGAAGGAGCAATACCAAACCTCTTTATATACTATTTGGTATTGCTCCCATATTTTTTTTTTATATTTTTATACCATTTATAGGTAATATAAGCACTTATAATTATAAATTTATAAATGATTTTCTTCTATCCTTCAATACAATTTTGATATGACAAGTGGATCTTTTTATCGGATAACTCCGTCCTCGAGCTCTAGGTCTTAACTTTTTCACAATAGCACCCCCATTGACTTCAGCTTGACTAATAAATAAATTCACTTCCTTCAAGCCCAGGTTATGAGTAGCGTTTGATGCTGCAGAATAAACCAATTTCAAAATGGGATAAGATGCCCAATAAGGCATGAGTTCCAGTATCATAAGTGTGTCCGCATAGGAACGCCCGCGAATCTGATCAATTACTCTTCGTGCTTTGAAAACAGACATACATATATGTTGAGCTAAAACTTTTACTTCTGTACTCGAACGCGAGTTCTTTCTCCTTATCATAAGGTTATCCCCCACCAATGAATAAAAAGTGCCTTCTTTATCTACTTACTTTATTTTCTATTTTGAATTTTAGATTATATAAATTCAATTAACGACGAGATTGATTATCGTTCCTTGCATGTCTTGCGAAAGTTAGAGTAGGCGCGAATTCTCCCAATTTATGACCTACCATATGATCTGTTATATAAATAGGTAAATGTTCCTTTCCATTATGAATAGCGATTGTATGGCCAATCATTGTGGGTATAATGGTAGATGCCCTAGACCAAGTTACTATAATTTCTTTCTCCTCCCTCATGTTGAGTTTTTCCATTTTTCCCGATAAATGATTAGCTACAAAAGGATTTTTTTTTAGTGAACGTGTCACAGCGGATTACTCCTTTTTTTACATTTTTCAAATTGGCATTCTATGTCCAATATCTCGATTTAAGTATGAAGGTAAGAATAAATACAATAATGATGAATGGAAAAAGAAAAAAGAGAAAATCCTTTAGCTAGATAAG
>refbc_183048_FJ846155
GACTTTGGTCTGATTGTATAGGAGTTTTTGAACTAAAAAAGGAGCAATAACGCCCTCTTAATAAAACAAGAGGGAAGCTATTGCTCCTATTTTGATTTAGTACTATTTGCCTTCCATAGTTTCTTTAAAAATAAAAAGGACTTTTTTGCATTATTCATTTAGATTATAGGTTTCTATATAATATACTTTTCCCAATCTGTTATGAAGTTTTATTTCCAATTCAATTTCAATTGAAAATAGGTAAAAATGGAAATTTTGCTTATTTATTACTTTTCTTTCTTAAATAAGAAAGAAAAGTAATATGCTTTTTTATGTTAATGGAAAAA
>refbc_154289_FJ216488
TACTTTTGTATGTATATGAATTTTTTAAGGTAGCAATCCCCCAATATCTTGTTCTTAGAACAAGATATTGGGGGATTGCTATCTTGTTAGATTTGCATTCTTTATCATAAAAAGTTCTCCCCCGCCAATGAATGATAAGTGCCTAGGTGAAGTATAGTATAAGATAAGTCAGAAAAGTGAGTATATTAGTATACTAGAAAAATAAATATACCTATACTCTTACTATAAGATAAAGACTCTTAAGTCTAAATACTATTAGAAATACTATTAAGATAAGGCTTTTCACATGAATACTTAGTAGAACGACTAACGACGAGATTTATTATCGTTTCTCGCGTGTCTCACGAAAGTGAGAGTAGGTGCGAATTCTCCCAATTTGTGACCGACCATACGATCTGTGATATAAATAGGTAAATGTTCCTTTCCATTATGAATAGCGATTGTATGGCCAATCATTGTGGGTATAATGGTAGATGCCCGAGACCAAGTCACTATGATTTCTTTCTCCTCCCTCCTGTTGAGTTTTTCAATTCTTCCCGCTAAATGATTAGCTACAAAAGGATTTTTTTTTAGTGAACGTGTCACGGCTGATTACTCCTTTTTTTCCATTTTTTAAATTGGCATTCTATGTCCAATATCTCGATCTTAATCTGAAGTATAATGATGAATGGAAAAAAGAGAAAATCCTTTAGCTAGATAAGGGAAGG
>refbc_100321_AB492527
GACTTCGGTCTTAGTGTATACGAGTTTTTGAAAGTAAAGGAGCAATAGCCACTTTCTTGTTCTATCAAGAGGGTTGGTATTGCTCCTTTATTGGATTTACATAAGTTTTTTTTTCTTTTTTTTTTTTTTACTTAAAAAAGTATTATTAGAGGGTTGGTTTATTATTGAGTATCACAATTTTTTTCTGTACTAATTTGTAATTTATCTATCTAAAAAAAAAGATCAATATTGGAATTTTATGTCTAATAGTTGTATCTTAGAACTAAGAATGAATGGTAGAAAACTAATTTATAGTAATTTATAAATACTATAATAGTTATAG
>refbc_352238_DQ208804
TTGTTATGCATGGAACGTAATGCTCATAACTTCCCTCTAGACCTAGCTGTGGTTGGGGCTCCATCTATAAATGGATAAAATTTTGGTCTTAATGTATACGAGTTTTTGAACGTAAAGGAGCAATAATGAATTTCTTGTTCTATCAAGAGGGTTGATATTGCTCCTTTACTTTTTTTTTTTTTAGTAATTTTTTTCTTCATTCTTAAAAAAAAAATATTGGAGTTTCATACTTTATACTTTTTTGTTTTTCTTATCAACCTTTCTTTATCTTTTGAAATGGAAAATAAAAAAGAGAAGTTAATGTTTCAATTTGAGTCTATCGTATCTTAGAAGATGAGGAAAAACTTAAAAAAGAAATAATAAAGAAAGAATACAAATGGAAATCCCTGTCATTTTTAGATAGTATAGGGGCGGATGTAGCCAAGGGGATCAAGGCAGGGGATTTGTGAATCCCC
>refbc_264896_EU232358
ttggctacatccgcccctatccttagattatattaactagattctctatttcttttaataatttagtaccttatttatttgctattttaagtgtttggattttttaatttctcttttgttaagacacaacacaaaatggaatttagctgatttcattattctaaaaaatactactaatttaaaagaaaccaaaggagcaacaacccccttgatcgaagatcagaaagagttgattgctcctttggtttcttttatttctctattctattttctcctatacactaagaacaaatcttatccatttgt
>refbc_264903_EU232332
ttggctacatccgcccctatccttagattatattaactagattctctatttcttttaataatttagtaccttatttatttgctattttaagtgtttggattttttaatttctcttttgttaagacacaacacaaaatggaatttagctgatttcattattctaaaaaatactactaatttttaaaaaaccaaaggagcaacaacccccttgatcgaagatcagaaagagttgattgctcctttggtttcttttatttctctattctattttctcctatacactaagaacaaatcttatccatttgt
>refbc_221260_GU477668
GACTTCTGTCTTAGTGTATTAGTGTATACGAATCGTTGAAGGAGCAATACCAAACCTCTTTATATACTATTTGGTATTGCTCCCATATTTTTTTTTTTTATTTTTATACCATTTATAGGTAATATAAGCACTTATAATTATAAATTTATAAATGATTTTCTTCTATCCTTCAATACAATTTTGATATGACAAGTGGATCTTTTTATCGGATAACTCCGTCCTCGAGCTCTAGGTCTTAACTTTTTCACAATAGCACCCCCATTGACTTCAGCTTGACTAATAAATAAATTCACTTCCTTCAAGCCCAGGTTATGAGTAGCGTTTGATGCTGCAAAATAAACCAATTTCAAAATGGGATAAGATGCCCAATAAGGCATGAGTTCCAGTATCATAAGTGTGTCCGCATAGGAACGCCCGCGAATCTGATCAATTACTCTTCGTGCTTTGAAAACAGACATACATATATGTTGAGCTAAAACTTTTACTTCTGTACTCGAACGCGAGTTCTTTCTCCTTATCATAAGGTTATCCCCCACCAATGAATAAAAAGTGCCTTCTTTATCTACTTACTTTATTTTCTATTTTGAATTTTAGATTATATAAATTCAATTAACGACGAGATTGATTATCGTTCCTTGCATGTCTTGCGAAAGTTAGAGTAGGCGCGAATTCTCCCAATTTATGACCTACCATATGATCTGTTATATAAATAGGTAAATGTTCCTTTCCATTATGAATAGCGATTGTATGGCCAATCATTGTGGGTATAATGGTAGATGCCCTAGACCAAGTTACTATAATTTCTTTCTCCTCCCTCATGTTGAGTTTTTCCATTTTTCCCGATAAATGATTAGCTACAAAAGGATTTTTTTTTAGTGAACGTGTCACAGCGGATTACTCCTTTTTTTACATTTTTCAAATTGGCATTCTATGTCCAATATCTCGATTTAAGTATGAAGGTAAGAATAAATACAATAATGATGAATGGAAAAAGAAAAAAGAGAAAATCCTTAGCTAGATAAG
>refbc_123564_FJ874983
GACTTCGGTCTTAGTGTAGTGTAAGTGTAGTGTATATGAGTCGTTGAAGGAGCAATACGCAATATCTTGTTCTATCAAGAGATTTGGTATTGCTCCATTTGGTTCATTTGATTAGTGTTTCACTCATATAAGCTCTTTTTTCTTTCTCCTCTTTCATGTTGAGCTTCTCAATTTTTTCCAATAAATGATTGGCCACAAAAGGATTTTTTTTTAATGAACGTGTCACAGCCGATTCCTCCTTTTTTTACCTAAAGTTTTTGTATTTGAAAATTGGAATTTTCTTCCAAAATCTTGATCAA
>refbc_714450_GQ434914
GACTTTAGTCTTAATGTAGTAAGAATCGTTGAAGGAGCCATGCCCAATATCTTGTTTTCGTAAGATATTGGGTATAGCTCCCTCCCCCGCCAATGAATGATAAGTATCTATTTTTTTTTTATTCCAAATTAACGACGAGATTTATTATCGTTTCTCGCATGTCTCGCGAAAGTCAGAGTAGGCGCGAATTCTCCCAATTTGTGACCTACCATACGATCCGTTATATAAATAGGTAAATGTTCCTTTCCATTATGAATAGCGATTGTATGGCCAATCATTTTGGGTATAATGGTAGATGCCCGAGACCAAGTTATTATTATTTCTTTCTCCTCCCTCATGTTGAGTTTTTCAATTTTTCTCGATAAATGATTAGCTACAAAAGGATTTTTTTTTAGTGAACGTGTCACAGCTGATTACTCCTTTTTTTACATTTTAAAGATTGGCATTCTATGTCCAATAGAATATCTCGATCTAAGTATGAAGGTAAGAATAAATACAATAATGATGAATGGAAAAAAGAGAAAATTCTTTAGCTAGATAAGG
>refbc_138028_FJ808525
AATCTTGGTCTTAATGTATACGAGTTTTTGAACGTAAAGGAGCAATAATTAATTTATTGTTCTATCAAGAGGGTTAATATTGCTCCTTTACTTTTTAGTAGTTTCATACATCAATTTTGTAGTTACTTCAACATTCTTTACCGTTGTTTTAAGATAAGAAAAAAATATTGGAGTTTCATACTTTTTGTTTCTTTTTTACTAATCGATTTTATACGTTTTTCTCGGCAATCTTTTGAAATGAAAAAAAAAAAAAGAAAGAATACAAATGGAAATCTCTGTAATTTTTAAATAGTATAG
>refbc_330183_EU337237
actttggtctgattgtattctataggagtttttgaactaaaaaaggagcaatagcttccctcttgtttttataaagagggcgttattgctcctttttttatgttaatgtaaaaaaattatatagtatagtattactatataataataatagtacttatacttactatatatataatataactagataatagtagagg
>refbc_63779_EF590706
AAATTTTTATTCTAGTGTATATGAGTTTTTGAAAGTAAGGGAGCAATAACGTCCTCTTGGTAGAACAAGAAAATAATTATTGCTCCTTTTTTTCCTAATATCGGAAAACTTTCTTTACTTTTTATTTACTTTAAATAAAAGATAAGTTTTAAATATAAATAAAAGATAAGATCTGAAAGAAATACTTATGAATATTCGAGATTTCTTTTATTCGAATAAAAATTTTGAACAAAAACAAAGGGGGCGGATGTAGCCAAGTGGATTAAGGCAGTGGA
>refbc_80326_GQ437794
tcggtctttgtgtatacgagtttttgaaaataacggagcaataccaatttcttgcaagagggtcggtattgttccgttattgctatttactagtttttctttagtacttttttctttccatatccttgttttcaacaaaacaaaagtatttttatgcctttgatttagtcccttccttaatatactaataattatagacgaatcgaatatatagaataatagaaaaaaaacgaatatagaaactagaatcgattagataaaaagataaaagttggaattttatgcctcttggatctgaatttctatcttcataagttaagataaaaaagaatgatgatcnaaaaatgataga
>refbc_29651_DQ786551
GTAATGCTCACAACTTCCCTCTAGACCTAGCTGCTGTTGAAGCTCCATCTATAAACGGATAAGACTTATCTTTTAGTGTATACGAATATGAATTGTTGAGGTAGAAATACTAAACCTATTGTTTTATCAATAGGTTTAGTACTTCTACTGTTTCTTGTTCTTGGTCAATTAAAGAATGTTTTGTTCACATAAGCATTTTTCAATATTTCAGATTAATATATTATGTCTTATATCTCAATCAAAGAAAAAAAAGAATAAATAAAATAATGAATGATGGATGTAAAAAACGAAATACTTTAACTTAAACTTAAAAAATAAGAAATGGAATTCTGATGTGATGTAAGGGGCGGATGTAGCCAAGTGGATCAAGGCGGTGGATTTGTGAATC
>refbc_264895_AY721967
acttggctacatccgcccctatccttagattatattaactagattctctatttcttttagtaatttagtaccttatttatttgctattttaagtgtttggattttttaatttctcttttgttaagacacaacacaaaatggaatttagctgatttcattattctaaaaaatactactaatttaaaagaaaccaaaggagcaacaacccccttgatcgaagatcagaaagagttgattgctcctttggtttcttttatttctctattctattttctcctatacactaagaacaaatcttatccatttgtagatg
>refbc_330183_EU337250
actttggtctgattgtattctataggagtttttgaactaaaaaaggagcaatagcttccctcttgtttttataaagagggcgttattgctcctttttttatgttaatgtaaaaaaattatatagtatagtattactatataataataatagtacttatacttactatatatataatataatataatataactagactatactagataatagtagagg
>refbc_3685_AY032809
GACTTTGGTCTTAGTGTGTACAAGTTCGTGAAATAAAGAAAGGATGCAATAACAATCTTCTTGATATAACAAGAAATTAGCTATTGCTCCTTTATTCATATTTTTTTATTTAGTACTTTTTTTTAGCCTTGAGTTTAAATAAATTTTTCTTCTTTTATTTCTTTCTATTTTTTAAGAAAAAAATAATGGAATTCAAAATACTAGAAATAGAAATTCTGGTAATTTTTAGTGGTAATTTTGACGTAATTTTAAAATAGAGTTTTG
>refbc_221254_DQ404252
GACTTCTGTCTTAGTGTATTAGTGTATATGAATCGTTGAAGGAGCAATACCAAATAGTGTATAAAGAGGTTTGGTATTGTTCCTATATTTTTTTTTTATATTTTTATACCATTTATAGGTAATATAAGCACTTATAATTATAAATTTATAAATGATTTTCTTCTATCCTTCAATACAATTTTGATATGACAAGTGGATCTTTTTATCGGATAACTCCGTCCTCGAGCTCTAGGTCTTAACTTTTTCACAATAGCACCCCCATTGACTTCAGCTTGACTAATAAATAAATTAACTTCCTTCAAGCCCAGGTTATGAGTAGCGTTTGATGCTGCAGAATAAACCAATTTCAAAATGGGATAAGATGCCCAATAAGGCATGAGTTCCAGTATCATAAGTGTGTCCGCATAGGAACGCCCGCGAATCTGATCAATTACTCTTCGTGCTTTGAAAACAGACATACATATATGTTGAGCTAAAACTTTTACTTCTGTACTCGAACGCGAGTTCTTTCTCCTTATCATAAGGTTATCCCCCACCAATGAATAAAAAGTGCCTTCTTTATCTACTTACTTTATTTTCTATTTTGAATTTTAGATTATATAAATTCAATTAACGACGAGATTGATTATCGTTCCTTGCATGTCTTGCGAAAGTTAGAGTAGGCGCGAATTCTCCCAATTTATGACCTACCATATGATCTGTTATATAAATATGTAAATGTTCCTTTCCATTATGAATAGCGATTGTATGGCCAATCATTGTGGGTATAATGGTAGATGCCCTAGACCAAGTTACTATAATTTCTTTCTCCTCCCCCATGTTGAGTTTTTCCATTTTTCCCGATAAATGATTAGCTACAAAAGGATTTTTTTTTAGTGAACGTGTCACAGCGGATTACTCCTTTTTTTACATTTTTCAAATTGGCATTCTATGTCCAATATCTCGATTTAAGTATGAAGGTAAGAATAAATACAATAATGATGAATGGAAAAAGAAAAAAGAGAAAATCCTTTAGCTAGATAAG
>refbc_478071_FJ036881
TATTTTAGTTATAAGTTTATTATTATAAATTTATATAAAATAGGATAACAACTTGAAAATAATGACCTTAGGAATTAAATTCCTAAGGTCATTATTTTTTTTATTAAATTAAAAAAA
>refbc_108536_EF419593
TTTGGTTTTAGTGTATACGAGTTTTTGAAAATAAAGGAGCAATAACCAATTTCTTGTTCTATCAAGAGCGTTGGTATTGCTCCTTTATTTAGATTTAGTAGTCTTTTTTTGCGTTACACCTTTTTTTTCTTTACATTTACATAAGTTTGTTTTTTCTTTACTTTAACTTTTTTATTTTACCTTATTTATTTCTGATTATCATAAGAAAAAAAAAAGATTTTTTAATGAGTTTGATTTCATTTTATTGGATTTGACTTAGTATTATACGTTCGTTATGTAATAATATATTATATATTAACGAATTTCTTTTATTAAAAAAAAAGTAAAAAAGTTCTTACCAATCTTTTGTTTGGAATTTTCTATATATCTTATCTCAGAAATACGAGAAAAAAAAAAACGAATGATGAATGATAGAAATTGAGATATTTGAAATATTTAAACAATAAAAAAAATACTATTACTATAGTA
>refbc_212678_FN394305
GACTTTAGTCTGATTGTAATTGTATAGGAGTTTTTGAACTAAAAAGGAGCAATAGCTTCCCTCTTGATAAAACAAGAGGAAGCTATTTCTCCTTTTTCTTATTTATTATTATTACTTTGATTTCAGAAAAAAGAAGGAAATAATATGCTCTTTTTTTTCATGTTAATGGAAAAATATATAAATACTAGATAATACTAGATCATAGGAGAG
>refbc_264922_AY721755
tactgcccttgatccacttggctacatccgcccctatccttagattatattaactagattctctatttcttttaataatttagtaccttatttatttgctattttaagtgtttggattttttaatttctcttttgttaagacacaacacaaaatggaatttagctgatttcattattctaaaaaatactactaatttttaaaaaaccaaaggagcaacaacccccttgatcgaagatcagaaagagttgattgctcctttggtttcttttatttctctattctattttctcctatacactaagaacaaatcttatccatttgtagatggggagccttcgaaa
>refbc_63359_GQ435052
GACTTCGGTCTTAGTGGATACGAGTTCTTGAAAGTGAAGGGGCAATAACCAATTTCTTGTTCTATCAAGAGGGTTGGTATTGCTCCTTTATTTAGTAGCCTTTTACTTACATAAGTTTTTTTTTTCACCTTAAGAAAAAGTATTCTTATGGGTTGGTTTATGATTGAGTATCATACTTTTGTTCTGTACTAATTCTTTTGTTCTGTACTAAACTAATTTGTTTGTAATTTATATATGTGATGTTCTTCTCAATCTTTTGTAAAGTTCTTATTCTTAACATAAAAAAAGATTGTAATTTTCCGACTAATATTTGTATCTCAGAAATAAGATAAGAAAGAAATAATGATGAATGGTATAAACGGAATTTTTTGTAATTTCTAAATAGTAAAG
>refbc_264922_AY721798
gatccacttggctacatccgcccctatccttagattatattaactagattctctatttcttttagtaatttagtaccttatttatttgctattttaagtgtttggattttttaatttctcttttgttaagacacaacacaaaatggaatttagctgatttcattattctaaaaaatactactaatttaaaagaaaccaaaggagcaacaacccccttgatcgaagatcagaaagagttgattgctcctttggtttcttttatttctctattctattttctcctatacactaagaacaaatcttatccatttgtagatgg
>refbc_499975_AM939394
TGCCTTGATCCACTTGGCTACATCCGCCCCTCTACTCTATTTTTATATTTTTTTTATTTCATATTCGAACATTTTCTTTACTTTTCTTTAAATCTTTAAAATTAAAAAACATCTATCTATATTTAAGTACAATTACTACTATAATAACTAAATAAATATAATAACTAAATAAAAAAAAATAAATAAAGGAGCAATAAGGCCCTCTTATCATAAGAAGGAAATTATTGCTCCTTTATTTTTTCAATAACTCTTATACAATAAGACTAACGTCTTATCCATTTACAGATGGAGCATCTATAGCAGCTAGGTCTAGA
>refbc_91066_AY082210
AACTTCGGTATTAGTCTATATGAGTTTTTGAAAATAAAGGAGAAATAACCAAGAAATGGTTATTTCTCCTTTATTGTCTAACCCTCTACTTAAATTTACTATTTACTACTTTTCAACTAAAAACTTATAGAGTTTTCTCTTTATTAAAGCTAATTTTAATTTACTGTATTTTTTACATAAGAAAAGAAACTAAAACTTATTTCTCATTTTTTATAAATAGAAATTTATATATATACATCTATATAAGATGGGGGCGGATGTAGCCAAGTGGATCAAGGCAGTGGATTGTGAATCCAC
>refbc_270431_GU323827
GAAACTCCATCTACAACCGGATAAGACTTTATCCTTAGTCTATAGTATAGGAGTTTTTCAAAGTAAGGGAGCAATCACCTCTTGTTCTATCAAGAGTGTATTGCTCCTTTTCTTTTTTTTTTATTCATTTTTAATTTCTATACTTTGTGAAATTTTTTTTTATTCAAAAAAAATAGAAAATTTGATTACCGCTCATAATTTCTATCTACGAAATAAGAAAGAAATAATGCTTCGAAATAAGAAAGAAATTATGATGAATGGTTTGAAATTGAAATCAA
>refbc_298643_EU500297
GACTTTGGTCTTAATATATATGAGTTCTTGAAAGTAAAGGAGTAATAAAAAATTTCTTGTTATATCAAGAGGTTTTTTATTGCTCCTTTACTATTTAGTTTTAGTATTTTTTTAGTTATTACTTAACTATTTGTTTTTGTTTTATTTGTTTTATTCTTTTTTTTTAGTAAAAAAAAAAAAAGAATAAAGTTTTCAATTTAGGTTGTATTTTATCTTACAAGTAATGCTAAATGGCGGAAAAATTATTA
>refbc_279365_DQ088317
GACTTCTGTCTTAGTGTATACGAATCGTTGAAGGAGCAATACCAAACCTCCTGCTTTAGCAGGAGGTTTGGTATTGCTCCCTTATTTCTTGGATTCAGTCATCTGGACCAAGTTATTATTATTTCTTTCTCTTCCCTCATGTTTATTTTTTCAATTTTTCTCGATAAATGATTAGCTACAAAAGGATTTTTTTTTAGTGAACGTGTCACGGCGGATTCCTCCTTTTTTTACATTATTAAAATGGGTATTCTATGCCCAATATCTCGATCTAAAGTATGAAGGTAAGAATAAATACAATAATGATATGAATGGAAAAAGAAAAAGAGAAAATCCTTTAGCTAGATAAG
>refbc_436209_AM690576
TACAAATGGATAAGACTTTGGTCTGATTGTATAGGAGTTTTTGAACTAAAAAAGGAGCAATAGCTTCCCTCTTGTTTTATCAAGAGGGCGTTATTGCTCCTTTTTTTTATTTAGTACTATTTGCCTTACATAGTTTCTTTCAAAATAACAAGGACTTTTTCTAGTTTACGTGTTTTTTCTTTGTATTCATTTATATAATAGGTTTCTATATCATATACTTTTCCCAATCTTTTATGAAGTTTGATTTCCAATTCAATTTCAATATAGATAAAAATGAAAATTTTGCTTATTTCTTACTTTTATTTATTAAATAAGAAATCAATAATATGCTTTTTTTATGTTAATGGAAAAATAAAATATAGTAATACTAGATAATAGTAGAGGGGCGGAT
>refbc_486052_AM922017
AATCTTGGTCTTAATGTATACGAGTTTTTAAACGTAAAGGAGCAATAATTAATTTCTTGTTCTATCAAGAGGGTTAATATTGCTCCTTTACTTTTTAGTAGTTTCATACATCAATTTTTGTATTTACTTCAACATTCTTTACCATTGTTTTAAGATAGGAAAAAAATATTGGAGTTTCATACTTTTTGTTTCTTTTTTACTAATTTATTTTATACGTTTTTCCCAGCAATCTTTCTTTATCTTTTGAAATGAAAAAAAAAAATGAGAAATGAATGTTTTAATTCTAGTCTATTGTATCTTAGAAGACGAGTAAAAACTTCAAAATAATGAAAAAAAGAAGAAAGAATACAAATGGAAATCTCTGTAATTTTTAGATAGTATAG
>refbc_194560_EF394293
AAGACTTTTTTCTTAGTGTATACGAGTTTTTAAGTTTTTTAAAAAGAAAGGAGCAATATCAATCCTCTTGATATAAAAAGAGATTGGTTATTGCTCCTTTAATAGTAATTTTGCTTACATAAGCATAAGGTTTTTATTTTTTTGCTTAAATTTCATAAAAAAAATCTTCTTAATTTATGTATTGTTTTTTACGTTTTTTAACTTTAATCATAATATATATTATATGCTCTGAAATTTTTTTTATTAATATCTAAAAAAGTAAATATTATAGGGGCGGATGTAGCCAAGTGGATCAAGGCAGTGGATTTGTGAATCCAC
>refbc_37334_GQ435434
TGGTTTTTGTGTAGGCGGGTTTTTGAAAATAACGGATCAATACTGACCCCCAGCTGGGGGTCAGTATTGATCCGTTATTTAGTCGGGTTTCTTTATCGGGGTTCTTTATTAGTTTTTAGTTCATTTTTTTTTTTTTTGTTTAAGTATTTTTATGCTTTTCTTTCTTTGATTTAGTATGATATTGTTGGTATGCGCTAATACTACTAATAAATTACTAAATTTCTAATTTTATTATTAGATTATTAATTAGAAATTAGTTTCTAATTTTACAGTTAATTTCATAGCAAAGAAAAAAGACAATAGAAAGGTTGTAGTTTTCTGCTCTTCGATCTTCATTTGGCTCTTCATAAGTAAGATAAGATAAACAAAAATAATCAATGGTTGAATTTTAGATCTTTGTATTTCAAAATTGGGTAAATAGCGGAGGGGCGG
>refbc_223749_GQ167449
CATTTTTTGAAGGAAAAATAAAGGGGCAATACCAAAAGAGGATTGGTATTGCTCCTTTATTTTATTTTTAATAGCCTTTCTTTTATTTACCTAAGTTTTTTCTTTATCTTAACTTTATCATAACAAAAAAAAAGGAAAGGGTCATTTTAATAGGTTTGGTTTAGTATCATACCTTTGTTTTGTACTCATATATATATATATATATATATATATACAAAATTTCTATAAATGGATCAGTCCTTACCAATCTTTTGTGAAATTCTTATTTTACTGTTTTCAATTTAAATCAAAGCGAACCCTAATATTATATAAAAAAAAG
>refbc_50874_GQ337842
GATTTAGGTCTTGGTGCATGTCTGGCTTAGTGTATATGAGTCATTGAAGTTGCAGGAGTAATACCCTATTTCTTGTTCTGTTAAGAGGCTGGGTATTGCTCCTGCATTTTTTTGTATTAAGTAAAAAATTGACTTTAACAGATTGGTGTTGGTTTGGTGAATTCTAGATTATTAGACTATTATGATTATATGATTATGTTCCTCAAAAATTTTTTTATTTGATAAAGCAGAG
>refbc_29719_AY643678
CTTTAGCAATTTTCAATTTCAACTTTTTTAGAAATTGAAAAAAAAAAGATGGAATTTCCATCGTTTTTTTATCTTCTTTTTTTATTCTGTAATGGAAAGAAAAATTCTAGGCAAGTCCAATACTACTAGAAAATATAGAAAAGGGCTCCTAATTGAAAAGAAAATAAAGGAGCAAGAAACCCTTTCTTGTTTTATCAAAAAAGGGTTTCTTGCTCCTTATATTTATCTAGTCTATTTTCAAAAACTCCTACACACT
>refbc_644810_FJ914092
aggttttgaaaagaaaggagcaataatcattttcttgttctatcaagaaggtgctattgctcctttcttttttctttttatattattaatttactagtattttacgtctatagacttgtttttacattatagaaaaagaaggagagggtatttgcctgcatttattcatgattgaatattctatttttattttttatttattttaaattgtagaaatataacttgttcctcttgttgctaatcttactatatcttttttatttcatctcaaaaaaaatataatttttacttcatattcttatctttgaaataataatatcattgaaataagaaagaagagatattttcgaactttaatcttttgttttataatttaaataatgtaaaaatggaatgtaagtacgcgagg
>refbc_264903_EF550021
ttggctacatccgcccctatccttagattatattaactagattctctatttcttttagtaatttagtaccttatttatttgctattttaagtgtttggattttttaatttctcttttgttaagacacaacacaaaatggaatttagctgatttcattattctaaaaaatactactaatttaaaagaaaccaaaggagcaacaacccccttgatcgaagatcagaaagagttgattgctcctttggtttcttttatttctctattctattttctcctatacactaagaacaaatcttatccatttgt
>refbc_714488_GQ435253
CCATCTATCGATGGATAATATTTTGGTCTTAGTATATATGAGTTCGTGAAAGTTTTGAAAGTAAAGGAGCAATACTAAATTTCTTGTTATATCAAGAGGTTTGGTGTTGCTCCTTTACTATAATAGTATATTAATAGTATAATAAAATAGTATATTAATAGTATAATAAAATAGTATATTAATAGTATAATAAAAAATATAGTATAATAAAATATAGTATAGATAGTATAATAAAAAATAGTGTAATAAAAAATATTAATATTACGCTAAATTAAAATTAAATTAATATTTTAGTACTATTTTTTTTTTTATTAAAAAATGAAAATTTTTTTTATTAAAAAATGAAAATAAAAAAGGTTTTCATTTATGTTGTATACTTTTTTACAAGTAATGATAAATGGTGGAAATATTTGGAATTTCCATTTTTATTTAATTTTTTTGTAATTAGAGTACAAG
>refbc_642110_FJ918206
GACTTTGGTCTTAGTGTATACGAGGTCGTGAAAGTAAAAATAAAGGAGCAATAACCAATTTCTTGTTCTATCAAGAGGGCGGTATTGCTCCTTTATTTTTTATTTTACTTACCTTTCCCTTACATATACCTTTTTTACAGAAAAAAAGGATTCTTATGGCTTAGTTAATGATTGAGTATCGTACTTTCTTTCTGTATTCATTTTGAATTTATATACCATATCTTTTCCCGAATCTTTTCTATTGAACTTTTTTGCCTACTATTAGTATTTCACTAATAAGATAAGAAAGAAATAATAATGAATGGAAAAAATGGAATCTTTTCTAATCTAAGAAGAGGAAAATAGTCGAGGGGCGGATGTAGCC
>refbc_173844_GU135424
ggaagtaatgcacgaacgtaatgctcacaacttccctctagacctagctgctcttgaagttccatctcttaatggataaggtttttctcctaacatataggaatttttgaaagaagaaaagcccaaaatacccaatatcttgttccaacaggatattgggtatttttttgtttattctgaatctttctattctgaattcagttaacgacgagatttagtatcctttcttgcactttcataactcgtgaaatgccgagtaggcacgaattcccccaatttgcgacctaccataggatttgttatgtaaataggtatatgttcctttccattatgaatcgcgattgtatggccaaccattgcgggtagaatgctagaagcccgggaccacgttactattatttctttctcctccttcatattaaccttttctatttttgccaataaatgacgagctacaaaaggattcgttttttttcgtgtcacagctgattactccttttttcattttaaagagtggcatcctatgtccactatctcgatcgaggtatggaggtcagaataaatagaataatgatgaatggaaaaaagagaaaatcctttagctggataaggggcggatgtag
>refbc_212678_FM994970
AAGACTTTAGTCTGATTGTAATTGTATAGGAGTTTTTGAACTAAAAAGGAGCAATAGCTTCCCTCTTGATAAAACAAGAGGAAGCTATTTCTCCTTTTTTTTATTTAGTAGTATTTGCCTTACATAGTTTTTTTAAAAATAAGAAGGGCTTCTTTTATAGTTTGGTTCGATTAGCGTGTTTTCTCTTTGTATTAATTTAGAGGTTTATATATCCTTTTCCCAATGTTTTATGAAGTCTGATTTCCAATTGAATTTCAATCGAAAATAGATAAAAAGGATAATTTTTCTTATTTATTATTATTACTTTGATTTCAGAAAAAAGAAGGAAATAATATGCTCTTTTTTTTCATGTTAATGGAAAAATATATAAATACTAGATAATACTAGATCATAGGAGAG
>refbc_194253_GQ437143
GACTTCTATACTATAATTAGTGTATACGAGTTTTTGAAAATGAAAATAAAGGCGCAATGATAAACCTCTTGTTCTATCAAGAGGTTTATCATTGCTCCTTTATTTTCATTTTATAATAAAATAAATTATTATTTATTAGTCTTTTACTTAACATAAGTCTTCTTTTCTTTACTTCTTCATACTTTTAATACTTTCATTATTTTCGTTATGTAATAATTTATATAGATATGTTTTTAGATAGGTTTTTCTTAATCTTTTTTTTTTATTTTATAAAAAAAAAAGATATAAATAGAATATTCTAATATTAAATATTAAGGGTTTCATTCATTTTTTGTTGTATTTGATTGTAGAAGAATAAAAAAAAGATGAATGTTGTAAATTGAAGTAGCTT
>refbc_752797_GU934976
acgagtcattgaacttgcaggagaaatacccaccatctttacataacaagagttggggtattcctcctgcatttagtttgagtagttttttactcacatctcacaataagcatttttcgtttttctttcttattctatgcaacttaagtcaaaaagcattactacaactataaaccatagcgggggttttcattttgaattctatattttcatacttttttgttttgtgtagttatttgctctactctaaatgtaatttctagattttctcaaaatcttttaattgttcttcctacttcctaagggtttcagtttttttaatcaaaatttaaatatatattttttttttagaaccaagattacatattctattaattttctatacaagtagaaaaaatggaat
>refbc_202146_EU311866
GACTTCTTCGGTCTTAGTGTATACGAATCGTTGACAGAGCAATACCCAATATCTTGTTCTAGCAAGATATTGGGTATTGTCCCTTTTTTTGTTTGATTCACTAGTTTTGTAACATTTGTAACATAACACATTAACATTAAGTAGACCAAGTTACTATTATTTCTTTCGCCTCCCTTATATTTAGTTTTTCAATTTTTTCCGATAAATCATTAGCTACAAAAGGATTTTTTTTTATTGAACGTGTCACAGCGGATTACTCCTTATATTACTATTACATTTTAAAAATTGGCATTCTATGCCCAATATATTGATCTAAGTATGAAGGTAAGAATAAATACAATACGGAAAAAGAAAATCCTTTAGCTAGATAAGGGGCGGATGTAGCCAAGTGGATCAAGGCAGTGGA
>refbc_121082_AF261994
TAGACCTAGCTGCTGTCGAAGTTTCATCTAGAAATGGATAATACTTCGGTCTTAGTGTATACGAGTTGTTGAAGGAGCAATACCCAACTTCTTGGTCTAGCAAGAAGTTGGGCTCCCTTTGATTCAATTTCTTAGTCTTTAAAAAATCCTCGAAAAAGCAGAGGGTAAAGAAAAGGAAAAAAGGACAGAAGATCCTTTTTTATCATTTTCTTTTTTTTAGGGGTGTATAAATTGCAGATTGGTACAGAACGAAACTACGAAGTTCAGTCATGAGAAGCAATATCTGTATTTCTTACTTTTTTCTTATTTTGCCAATAAATGATTAGCTACAAAAGGATGTTTTTTAGTGAACGTGTCACAGCCGATTACTCCTTTTCTTTGAAACGAGAAAGTAGGGGCGGATGTAGCCAAGTGGATCAAGGCAGTGGATTTGTGAATCCACCATGCCCGG
>refbc_579918_FJ456140
GACTTTGGTCTGATTGTATAGGAGTTTTTGAACTAAAAAAGGAGCAATAAACGCCCTCTTAATAAAACAAGAGGGAAGCTATTGCTCCTTTTTTTTTTTTTTTTTTTTTTTTTTTTATTCATTTAGATTATAGGTTTCTATATCATATACTTTTCCAAATCTGTTATGAAGTTTTATTTCCAATTCAATTGAAATTGAAAATAGGTAAAAATGGAAATGTTGCTTATTTATTACTTTTCTTTCTTATTTAAGAAAGAAAAGTAATATGCTTTTTTATGTTAATGGAAAAA
>refbc_221254_GU302302
ACTTCTGTCTTAGTGTATTAGTGTATACGAATCGTTGAAGGAGCAATACCAAACCTCTTTATATACTATTTGGTATTGCTCCCATATTTTTATTTTATATTTTTATACCATTTATAGGTAATATAAGCACTTATAATTATAAATTTATAAATGATTTTCTTCTATCCTTCAATACAATTTTGATATGACAAGTGGATCTTTTTATCGGATAACTCCGTCCTCGAGCTCTAGGTCTTAACTTTTTCACAATAGCACCCCCATTGACTTCAGCTTGACTAATAAATAAATTCACTTCCTTCAAGCCCAGGTTATGAGTAGCGTTTGATGCTGCAGAATAAACCAATTTCAAAATGGGATAAGATGCCCAATAAGGCATGAGTTCCAGTATCATAAGTGTGTCCGCATAGGAACGCCCGCGAATCTGATCAATTACTCTTCGTGCTTTGAAAACAGACATACATATATGTTGAGCTAAAACTTTTACTTCTGTACTCGAACGCGAGTTCTTTCTCCTTATCATAAGGTTATCCCCCACCAATGAATAAAAAGTGCCTTCTTTATCTACTTACTTTATTTTCTATTTTGAATTTTAGATTATATAAATTCAATTAACGACGAGATTGATTATCGTTCCTTGCATGTCTTGCGAAAGTTAGAGTAGGCGCGAATTCTCCCAATTTATGACCTACCATATGATCTGTTATATAAATAGGTAAATGTTCCTTTCCATTATGAATAGCGATTGTATGGCCAATCATTGTGGGTATAATGGTAGATGCCCTAGACCAAGTTACTATAATTTCTTTCTCCTCCCTCATGTTGAGTTTTTCCATTTTTCCCGATAAATGATTAGCTACAAAAGGATTTTTTTTTAGTGAACGTGTCACAGCGGATTACTCCTTTTTTTACATTTTTCAAATTGGCATTCTATGTCCAATATCTCGATTTAAGTATGAAGGTAAGAATAAATACAATAATGATGAATGGAAAAAGAAAAAAGAGAAAATCCTTTAGCTAGATAAG
>refbc_597290_GQ428664
GAACGTAATGCTCATAACTTCCCTCTAGACCTAGCTGCTATTGAAGCTCCATCTATAAATGGATAAGACTTTGGTCTTAGTGTATACGAGTTTTAAAAATTGAAAGTAAGGGAGCAATAACCAATTTCTTGTTCTATCAAGAGGGCGTTATTGCTCCTTTACTTTAATTACAACAACAACAAAAAGAAAAAGATTCTTATGGGTAAAAAGAAGAGTATTTCTATAGGTTGGTTCATGATTGAGTATTGTCTTTTCGTTCCCTATCAATTTTGAATTGTTATGCCTTTGTGAAATTGTATTGTTTTTTTCTATTTAAAAGGTAAAATTTTCAAATTTTTACTCTTATTATCTCAGAAATAAGAAAGAAATAATCACGAATGTTTTAAATTGAATACTTTCTAATGTAAGTAGTGGATTAAGGGAAGGGGGCGGATGTAGCCAAGTGGATTAAGGCAGTGGATTGTGAATCCACCATGCGC
>refbc_33119_AY772886
GATCCCAGTCTAGTCTATAGGAGGTTTTGAAAAGAAAGGAGCAATAATCATTTTCTTGTTCTATCAAGAGGGTGCTATTGCTCCTTTCTTTTTTTGTTTTTATTTACTAGTATTTTACTTACATAGACTTTTTTGTTTACATTAAAGAAAGAAGGAGAGGTTTTTTGCCTGCAGTTATTCGTGTTTGAGTATTCTATTTTTATTTTGTATTGATTTAAAATTTGTAGAAATATAACCTGTTCCTCTTGTTGTTAATGCTACTATATCTTTTTTTTCAGTCATTAAAAAAAAAAATAAAATTTTTACTTCATATTCTTATCTTTGAAATAACAGAGAAGCAAAATATTCGAACTTGAATCTTTTGTTTTCTAATCTCAAAAATGTAAAAATGGAATGTAAGTAGGC
>refbc_223749_GQ167468
CATTTTTTGAAGGAAAAATAAAGGGGCAATACCAAAAGAGGATTGGTATTGCTCCTTTATTTTATTTTTAATAGTCTTTCTTTTATTTACCTAAGTTTTTTCTTTATCTTAACTTTATCATAACAAAAAAAAAAGGAAAGGGTCATTTTTATAGGTTTGGTTTAGTATCATACCTTTGTTTTGTACTCATATATATATATATATACAAAATTTCTATAAATGGATCAGTCCTTACCAATCTTTTGTGAAATTCTTATTTTACTGTTTTCAATTTAAATCAAAGCGAACCCTAATATTATATAAAAAAGAG
>refbc_242204_AB492572
GACTTCGGTCTTAGTGTATACGAGTTTTTGAAAGTAAAGTAAAGTAAAGGAGCAATACCAACCCTCTTGATAGAACAAGAAAATGGCTATTGCTCCTTTATTTGATTTACATAAGTTTTTTTTTTTTTTTTACTTAAAAAAGTATTATTAGAGGGTTGGTTTATTATGGAGTATCACAATTTTTTTCTGTACTAATTTGTAATTTATCTATCTAAAAAAAAAAGATCAATATTGGAATTTTATGTTTAATAGTTGTATCTTAGAACTAAGAATGAATGGTAGAAAACTAATTTATAGTAATTTATAAATACTATAATAGTTATAG
>refbc_3222_GU068468
attttagttatatttttgtaaaagaatttatcaaaaataggataaaaacttgaaaaacaatgaccttaaaacttaaaaatttaaggtcattgtttttttttacaaatggttcaattctgaaaaa
>refbc_39584_EU750618
tattcaagatggattgttagtgtatttcaatcctaaaaaagcagtaccaatttggtactgctttttccgtctaattaaaagtgatagttattgcgaacagagcacaataacttatgcatccagcaggaattgaacccgcgacttcccaattatgagttgggtgcttttaccattcagccatggatacataatactaattattaattagtatattggctcagatcttttttttgaatacccaaaacaaaactatttgtattttctaaaaaaagaaaatgtcaatgtcactaacttgtgtgagagttgcattgcaagtgcaacaaattaataactaaactaaataatagaatcgtttcattattagttggttttcggggcttagaaccattcattcttgaaatggaatgaccgtagacagagactgcaatttgggg
>refbc_41478_EU846452
GACTTTGGTCTGATTGTATAGGAGTTTTTGAACTAAAAAAGGAGCAATAGCTTCCCTCTTGTTTTATCAAGAGGGCGTTATTGCTCCTTTTTTTATTTAGTGTGTTTTCTCTTTGTATTCATTTATATTATAATATAATCCTTTTCCCAATCTTTTATGAAGTTTTATTTCCAATTCAATTTGAATCTAAAATAGATAAAAATGAGAATTTTGCTTATTTATTACTTTGATTTCAGAAATAAGAAAGAAAAAATATGCTCTTTTTTTCATGTTCATGTAAAAATATAGTAATACTAGATACTAGATAATAGTAGAGGGGC
>refbc_510719_EU572847
GACTTTGGTCTTAATATATATGAGTTCTTGAAAGTAAAGGAGTAATAAAAAATTTCTTGTTATATCAAGAGGTTTGTTATTGCTCCTTTACTATTTAGTTTTAGTATTTTTTTAGTTATTACTTAACTATTTGTTTTATTCTTTTTTTTTTTTTTTAGTAAAAAAAAAAAAGAATAAAGTTTTCAATTTAGGTTGTATTTTATCTTAAATTTAGGTTGTATTTTATCTTACAAGTAATGCTAAATGGCGGAAAAATTATTA
>refbc_261998_EF513743
ccatctacaaatggataagatttcgatctttgtgtatacgagtttttgaaaataacggagcaataccgaccctcttgcaagagggtcggtattgcttcgttatttattagttttttatttacatacgtttcgtttggttgtttgtttttcaacaaaacaaaagtctttttatgcaaatgaattaatatatatttaatttctatttatttctatttctagaaataagaaatcgaaataattataattgatttatatctatttaataatagagaataatattcttctgtatattagaatctatagaatctctaatctattaggtaaatagataaaaatccaacaaaaaatctaacaaattctttgaattttgaattctaatttactaattattatttgactttaaaaaaaatagaaactataaaggttgtagaaaagaaaaggattgaaattttctgcttcttgtatcttcacttcgatattgataaataaggtaccataaaaaaaggataatgatcaaaaattatgatcaatgatagaaattggaatctttggattttttgtaattttttaataggggcggatgta
>refbc_36595_AY500616
CCCTTGTACTATTACAAATATTTACACCATTTATCATTACTTGTAAGATAAAATACAACATAAAATAAACTGAAACTTTTAATATTTTAATTAAATTTTGTAGTAAATTAACTAAAAAAAAAATATAGAACAATATAGTAAAGTTAAGTAGTAAATAAAAAAAAAATACTAATATAGTAAAGGAGCAATAACAAACCTCTTGATATAACAAGAAATTTATTATTGCTCCTTTACTTTCAAGAACTCGTATATACTAAGACCAAAGT
>refbc_264903_EU232319
ttggctacatccgcccctatccttagattatattaactagattctctatttcttttaataatttagtaccttatttatttgctattttaagtgtttggattttttaatttctcttttgttaagacacaacacaaaatggaatttagctgatttcattattctaaaaaatactactaatttttaaaaaaccaaaggagcaacaacccccttgatcgaagatcagaaagagttgattgctcctttggtttcttttatttctctattctattttctcctatacactaagaacaaatcttatccatttgt
>refbc_264896_EU232425
ttggctacatccgcccctatccttagattatattaactagattctctatttcttttagtaatttagtaccttatttatttgctattttaagtgtttggattttttaatttctcttttgttaagacacaacacaaaatggaatttagctgatttcattattctaaaaaatactactaatttaaaagaaaccaaaggagcaacaacccccttgatcgaagatcagaaagagttgattgctcctttggtttcttttatttctctattctattttctcctatacactaagaacaaatcttatccatttgt
>refbc_594549_FJ031750
ttgtataggagtttttgaactaaaaaaggagcaatagcttccctcttgttttatcaagagggcgttattgctccttttttttatttagtactatttgccttacatagtttctttaaaaataagaaggtctttttatagtttggttcaattagcgtgttttctctttgtattaatttatattataatattataggtttatatatccttttcccagtcttttattaatttttatttcctttcaaatctaaaatagataaaaattataattttgcttatttattacattacttttttttcatgttaatggaaaaatatattaatactagataatagtaga
>refbc_40959_AY587869
GACCGGGTTTTAGTATATACAAGATTTTTAAAATATAAAAAAAGGAGCAATACATCTTTTTTGTTCTATCAATAAAGCGATATTGCTCCTTTTTTTATTTATTTTTTATTTAAGACCTTTTTAGATAAATTTTTGAATGATAAAAAATGAATCCTTTGAAATGCAAATAAATAAAGAAATTGGTG
>refbc_142614_EU672796
TACTTTTGTATGTATATGAATTTTTGAAGGTAGCAATCCCCCAATATCTTGTTCTTAGAACAAGATATTGGGGGATTGCTACCTTGTTGGATTTGCATTCTTGGATTCAGGGGTCTTTTGCTTCTCTATCCGAATTTTCGTTCTTTATCATAAAAGTTCTCCCCCGCCAATGAATGATAAGTGCCTAGGTGAAGTATAGTATAAGATAAGTCAGAAAAGTGAGTCTATTAGTATACTAGAAAAAGAAAGATACCTATACTCTTACTATAAGATAAAGACTCTTAAGTCTAAATACTATTAGAAAGACTATTAGAAAGACTATTAAGATAAGGCTTTTCACATGAATACTTAGTAGAACGACTAACGACGAGATTTATTATCGTTTCTCGCGTGTCTCACGAAAGTTAGAGTAGGTGCGAATTCTCCCAATTTGTGACCGACCATACGATCTGTGATATAAATAGGTAAATGTTCCTTTCCATTATGAATAGCGATTGTATGGCCAATCATTGTGGGTATAATGGTAGATGCCCGAGACCAAGTCACTATGATTTCTTTCTCCTCCCTCCTGTTGAGTTTTTCAATTCTTCCCGCTAAATGATTAGCTACAAAAGGATTTTTTTTTAGTGAACGTGTCACGGCTGATTACTCCTTTTTTTCCATTTTTTAAATTGGCATTCTATGTCCAATATCTCGATCTTAATCTGAAGTATAATGATGAATGGAAAAAAGAGAAAATCCTTTAGCTAGATAAGGGAAG
>refbc_29719_AY643670
CTTTAGCAATTTTCAATTTCAACTTTTTTAGAAATTGAAAAACAAAAGATGGAATTTCCATCGTTTTTTTATCTTCTTTTTTTATTCTGTAATGGAAAGAAAAATTCTAGGCAAGTCCAATACTACTAGAAAATAGAAAATATAGAAAAGGGCTCCTAATTGAAAAGAAAATAAAGGAGCAAGAAACCCTTTCTTGTTTTATCAAAAAAGGGTTTCTTGCTCCTTATATTTATCTAGTCTATTTTCAAAAACTCCTACACACT
>refbc_217333_AY184310
GACTTTGGTTTTAGTGTATACGAGTTTTTGAAAATAAAGGAGCAATATATTGCTCCTTTATTTAGATTTAGTAGTCTTTTTTTTTTCGTTACACTTTTTTTCTTTACATTTATATAAGTTTGTTTTTTCTTTACTTTAACTTTTTTATTTTACTTTATTTATTTCTGATTATCATAAGAAATCAAAAAAAGGATTTTTTAATAAGTTTGATTTGGTTTTATTGGATTTGACTTAGTATTATACGTTCGTTATGTAATAATATATTATATATTAACGAATTTTTTTAAAATATAAAAAAAAGTAAAAAAGTTCTTACCAATCTTTTGTAAAGTTTTTTTTTTAGAGTAAAAATAAAGAAAAAGAAAAGATAGAGATTGGAATTTTCTATATATCTTATCTCAGAAATACGAGAAAAAACGAATGATGAATGATAGAAATTGAGATATTTGAAATTTTTAAACAATAAAAAAAAATACTATACTATTATAGTAGAGG
>refbc_183048_FJ846193
GACTTTGGTCTGATTGTATAGGAGTTTTTGAACTAAAAAAGGAGCAATAACGCCCTCTTAATAAAACAAGAGGGAAGCTATTGCTCCTATTTTTGATTTAGTACTATTTGCCTTCCATAGTTTCTTTAAAAATAACAAGGACTTTTTTGCGTTATTCATTTAGATTATAGGTTTCTATATCATATACTTTTCCCAATCTGTTATGAAGTTTTATTTCCAATTCAATTTCAATTGAAAATAGGTAAAAATGGAAATTTTGCTTATTTATTACTTTTCTTTCTTAAATAAGAAAGAAAAGTAATATGCTTTTTTATGTTAATGGAAAAA
>refbc_251585_EU769934
GATCCACTTGGCTACATCCGCCCCCTTACTCTACTATTTACATTATAAAGGATTCAATTTCAAGCATTCATCATTATTTCGTTCTTATTTCGGAAATAAAAATATTAAGTAAAATTAAATAAAAATGAAAAAATTTCCCTTTTAAAGGGAAAAAAATAATTTCACAAAAGTATTTAAATTCTAAATTAATATAGAACGAAAAGACGATACTTAATCATGAAACAACCCATACAAAAAAACCTATTCGTTTTACCCATAATAATTTTTTTTTGTAACGAAAAAAATATATGTAAATACTACTAATAAATAAGAGAAAGTAAAGGAGCAATAACGCCCTCTTGATAGAACAAGAAATTGTTTATTGCTCCCTTACTTTCAAAAACTCGTATACACTAAGACCAAAATCTTATCCATTTGTAGATGGAGCCTTCGGATACAGCTTAGGTCTAGAGGGAAGTTATGAGCATTACGTTCATGCATAATTCCATAGCCAGGTTTGGGCGGTTTATGATTTCAGCCCGTAT
>refbc_58331_FN687481
GACTTAGGTCTTAGTATATATGAGTTATTGAAAATAAATAAGAAAGGAGCAATAATCAACTTCTTGTTTTATCAAGAGGGTTGACATTGCTCCTTTCTTATTTATTAGCCCTTTAATTATTATATAATTGTAATTACTATTTAGTCGTCTTTTCTTTTACTTTTTTACTTAATAGAATATAATATAAGCTTTTTTTTTATTTTAACTCAAGATACGAAAAAGTATTTGAGTATCCTATTTAACTTATGTAGTAATTTTTATTTTATATATGTTTTTATCGGTGAAGTTTTTATTTATTTATTTAAATAAAAAAGATAAAGCTTTCAATTTATTTTCTGCCTCTTGTCTTTTATCTTATAAGAAAGGGAAACAAAACAAGAGGAATGGTAGAAATTGAAATTTTTGTAATTTATACTACATACAGGGAGTGGGGGGTAGGGGCG
>refbc_662772_GQ337797
GATTTAGGTCTTGGTGCATGCCTGGCTTAGTGTATATGAGTCATTGAAGTTGCAGGAGTAATACCCTATTTCTTGTTCTGTTAAGAGGCTGGGTATTGCTCCTGCATTTTTTTGTATTAAGTAAAAAATTGACTTTAACAGATTGGTGTTGGTTTGGTGAATTCTAGATTATTATACTATTATGATTATATGATTATGTTCCTCAAAAAATTTTTTTATTTGATAAAGCAGAG
>refbc_632932_FJ423310
GACTTCCGTCTTAATGTATTGTATTAAGAATCCTTGAATTCAAGGAGCTATCCCCAATAGCTTGTTTTCGTAAAATATTGGGGATAGCTCCTGCCAATGTAAGTATCTATTTTTTTTTTATTCCAAATTAACGACGAGATTTATTATCGTTTCTTGCATGTCTCGCGAAAGTCAGAGTAGGCGCGAATTCTCCCAATTTGTGACCCACCATACGATCTGTTATATAAATAGGTAAATGTTCCTTTCCATTATGAATAGCGATTGTATGGCCAATCATTTTGGGTATAATGGTAGATGCCCGAGACCAAGTTACTATTATTTCTTTCTCCTCCCTCATGTTAAGTTTTTCAATTTTTCTAGATAAATGATTAGCTACAAAAGGATTTTTTTTTAGTGAACGTGTCACAGCTGATTACTCCTTTTTTTACATTTTAAAGATTGGCATTCTATGTCCAATAGAATATAATATCCCGATCTAAGCTATGAAGGTAAGAATAAATACAATAATGATGAATGGAAAAAAGAGAGAATCCTTTAGCTAGATAAG
>refbc_39946_GU575238
tgctcttgagttccatctcttatggataaggcttttctgctaacatatagcaatttttgaagaaaggaaagctagaaatacccaatatcttgctgaagcaagatattgggtatttctttttttttttttattttgaatctttctattctgaattcagttaacgacgagatttagtatcctttcttgcactttcataactcgtgaaatgccgagttggtacgaattcccccaatttgcgacctaccataggatttgttatgtaaataggtatatgttcctttccattatgaatcgcgattgtatggccaaccattgcgggtagaatgctagatgcccgggaccacgttactattgtttctttctcctccttcatattgaccttttctatttttgccaataaatgatgagctacaaaaggattcgttttttttcgtgtcacagctgattactcctttttttccattttaaagagtggcattcgatgtccaatatctcgatcgaagtatggaggtcagaataaatagaataatgatgaatggaaaaaagagaaaatcctttagctggataagggcggatta
>refbc_154703_FJ564050
TACTTTTATATTCCTATATAGATGTATATGTATGTGAATTCTTGAAGATAGCAATCCCCCAAGATAGTGGGGATTGCTATCTTGGGGGATTCAGTTGCTTTTTGTTGCTTCTCTATCCGAATTTTCGTTCTTTATCATAAAAGTTCTCCCCCGCCAATGAATGATAAGTGCCTAGGTGAAGTATAGTATAAGATAAGTCAGAAAAGTCTAAGTCTTATGAAAAAGAAAATAACTATACCTATACTCTTACTATAAGATAAAGACTCTTAAGTCTAAATACTATTAAGATAAGGCTTTTCACATGAATATTTAGTAGAACGACTAACGACGAGATTTATTATCGTTTCTCGCGTGTCTCACGAAAGTTATAGTAGGTGCAAATTCTCCCAATTTGTGACCGACCATACGATCTGTGATATAAATAGGTAAATGTTCCTTTCCATTATGAATAGCGATTGTATGGCCAATCATTGTGGGTATAATGGTAGATGCCCGAGACCAAGTCACTATGATTTCTTTCTCCTCCCTCCTGTTGAGTTTTTCAATTCTTCCCGATAAATGATTAGCTACAAAAGGATTTTTTTTGAGTGAACGTGTCACGGCTGATTACTCCTTTTTTTACATTTTTTAAATTGGCATTCTATGTCCAATATCTCGATCTTAATCTGAAGTATAATGATGAATGGAAAAAAGAGAAA
>refbc_411565_GU934937
acgagtcattgaacttgcaggagaaatacccaccatctttacataacaagagttggggtattcctcctgcatttagtttgagtagttttttactcacatctcacaataagcatttttcgtttttctttcttattctatgcaacttaagtaaaaaagcattactacaactataaactatagcgggggttttcattttgaattctagattttcatacttttttgttttgtgtagttatttactctactctaaatgtaatttctagattttctcaaaatcttttaattgttcttcctacttcctaagggtttcagtttttttaatcaaaatgtaaatatatattttttttgagaaccaagattacatattctatttattttctatacaagtagaaaaaatttaat
>refbc_550458_AB446232
TTCCCTCTAGACCTAGCTGCTATTGAAGCTCCAACAAATGGCTAAGACTTGTTCTTAGTGTGTAGAAGTTTTTGAAATATAGATAACTATAAGGAGCAATAAACCCTTTCTTGTTCTATCAAAAGAGGGTTTATTGCTCCTTTATTTTCTTTTCAATTAGGAGTCCTTTTCTATTTTTCTAGTAGTATTGGATTTACCTAGACTTTTCTTTCCATTACAGAAAAAGAAAGAAGATAAAAAAATGATTGAAATTCTATCTTTTGTTTTTCAATTTTGAAAAAAATTCAAATTGAACAAATAAGTGAATTCGTAAATAAAAAATAAATATATATTTTTCTTTCATAGTCAAAGGGGCGGACGGATGTAGCCGAGTGGATCAAG
>refbc_387125_HM015011
GACTTCTGTCTTAGTGTATAGGAGTTATTGAATAATAAAGGAGCAATAACCAATTTCTTGTTTTCTCAAGAGGATTGGTATTGCTCCTTTATTATTCAAAAATTTTACATAACTTTTTTTCTAATTTATACTTATATATAGGATAGG
>refbc_212056_FJ460377
TACTTTTTTATTCATATTTTTATTCATATTATATATGAATAAAAATATGAATTTTTGAAGATAGCAATCCCCCAATATCTTGCTCTAAGAACAAGATATTGGGGGATTGCTATCTTGTTGAGCCTTTTGCTTCTCTATTTTCGTTCTTTATCATAAAAGTTTTCCCCCGCCAATGAATGAAATGAATGATAAGTGCCTAGGTGAAGTATAGTATAAGATAAGTCAGAAAAGTCTAAGTCTTATTAGTATACTCTAAATACTCTAAAAAGAAAATAAATATACCTATACTCTTACTATAAGATAAAAGATAAAGACTCTTAAGTCTAAATACTATTAAACTATTAATAAACTATTAAGATAAGGCTTTTATTTTCATATGAATACTTAGTAGAACGACTAACGACGAGATTTCTTATCGTTTCTCGCGTGTCTCACGAAAGTGAGAGTAGGTGCGAATTCTCCCAATTTGTGACCGACCATACGATCTGTGATATAAATAGGTAAATGTTCCTTTCCATTATGAATAGCGATTGTATGGCCAATCATTGTGGGTATAATGGTAGATGCCCGAGACCAAGTCACTATGATTTCTTTCTCCTCCCTCCTGTTGAGTTTTTCAATTCTTCCCAATAAATGATTAGCTACAAAAGGATTTTTTTTTAGTGAACGTGTCACGGCTGATTACTCCTTTTTTTACATTTTTTAAATTGGCATTCTATGTCCAATATCTCGATCTTAATCTGAAGTCTAATGATGAATGGAAAAAAGAGAAAATCCTTTAGCTAGATAAGGGAAGG
>refbc_486058_AM922024
AATCTTGGTCTTAATGTATACGAGTTTTTAAACGTAAAGGAGCAATAATTAATTTCTTGTTCTATCAAGAGAGTTAATATTGCTCCTTTACTTTTTAGTAGTTTCATACATCAATTTTGTATTTACTTCAACATTCTTTACCATTGTTTTAAGATAGGAAAAAAATATTGGAGTTTCATACTTTTTGTTTCTTTTTTACTAATTTATTTTATACGTTTTTCCCAGCAATCTTTCTTTATCTTTTGAAATGAAAAAAAATGAGAAATGAATGTTTTAATTCTAGTCTATTGTATCTTAGAAGACGAGTAAAAACTTCAAAATAATGAAAAAAAGAAGAAAGAATACAAATGGAAATCTCTGTAATTTTTAGATAGTATAG
>refbc_207932_EF434722
ACCCCATATCTTNNNNAAACAAGATATGGGGCATGGATCCCCCACCAATATTTGTGATTCTCATTCCAAATTAACGACGAGATTTNTTNNCGTTTCTCGCATGTCTCGCGAAAGTCAGAGTAGGCGCGAATTCCCCCAATTTGTGACCTACCATACGATCTGTTATATAAATAGGTAAATGTTCCTTTCCATTATGAATCGCGATTGTATGGCCAATCATTGTGGGTATAATGGTAGATGCCCGAGACCAAGTTACTATTATTTCTTTCTCCTCCCTCATGTTGAGGTTTTCCATTTTTCCCGATAAATGATTGGCTACAAAAGGATTTTTTTTTAGTGAACGTGTCACAGCGGATTCCTCCTATTTTAAAGATTGGCATTCTATGTCCAATAGAATATCTCGATCGAAGTATGAAGGTAAGAATAAATACAATAATGATGAATGGAAAAAAGAGAAAATCTTTTAGCTAGATA
>refbc_4024_EU750440
atttcgatcttcgtgtatacgagtttttgaaaataacggagcaatgccgatcctcttccaataaatcggtattgctccgttatttattaggtttttttttcaatttgttatttttgtccttttttcacttcaacaaaacacaaagtttttttatgcctttttatttagtatcatattattactacgtgctaataattaaattagcctttagttattatgactttccagtttattattttgagtcaattttctattttctaattttctatataatataaaaaagtttggaaatttatgcctcttgtctcttaatttgtatcttcataattaaggtaagataaaaaaaagatgattaatggtagaaatttcaatctttttatcttgtaattttgtagctagtggggg
>refbc_13597_FJ395550
AATGGATAAGACCCGATCTTAGTGTATAGGAGTTATTGAAAAAAAAAAAAAACTAAAGGAGCAATAAACTCTTTCTTGTTCTATCAAGAGGGCGTTATTGCTCCTTTAGTTTCTTTTTAATTACTACTACTTTTTTAGTCATATTGTACTTACATAGACTTTTATTCGTTACATTAACGAAAAAGAAAGGGGATTATTTTTCTTAGGGGTTGATTGATTATTGAGTATTATTTGTTCGTTCTATATGCATTTTTACATCTTTTGGGAAGTTTTTTTTGACATTTCCATTTTCATTTCAAATGAAAACGAGAAAAATTCGAATTTTTGCTTAATCTTTTTATCTCTGAGATAATAATATCTCAGAAATAAGAAAGAAGATAAATGAAATGATCGAAATTAAACCTTTTGTCTTAAAATAAA
>refbc_80326_GQ437613
tcggtctttgtgtatacgagtttttgaaaataacggagcaataccaatttcttgcaagagggtcggtattgttccgttattgctatttactagtttttctttagtacttttttctttccatatccttgttttcaacaaaacaaaagtatttttatgcctttgatttagtcccttccttaatatactaataattatagacgaatcgaatatatagagtaatagaaaaaaaacgaatatagaaactagaatcgattagataaaaagataaaagttggaattttatgcctcttggatctgaatttctatcttcataagttaagataaaaaagaatgatgatcnaaaaatgataga
>refbc_436754_EF200464
TTCTGTGGAGCTCCATCTATAAATGGATAATACTTTTGTATGTATGTGAATTTTTTAAGATAAAAATCCTCCAATATCTTGTTTTTATAACAAGATATTGGGGGATTTTTATCTTGTTGGATTTGAATTCTTGGATTCAGGGGCTAACACTTTTGCTTCTCTATCCGAATTTTCGTTCTTTATCATAAAAGTTCTCCCCCGCCAATGAATGAAATGAATGATAAGTGCCTAGGTGAAGTATAGTATAAGATAAGTCAGAAAAGTCTAAGTCTTAGTATATTAGTATACTAGAAAAAGAAATATACCTATACTCTTACTATAAGATAAAGACTCTTAAGTCTAAATACTATTAAGATAAGGCTTTTCACATGAATACTTAGTAGAACGACTAACGACGAGATTTATTATCGTTTCTCGCGTGTCTCACGAAAGTTAGAGTAGGTGCGAATTCTCCCAATTTGTGACCGACCATACGATCTGTGATATAAATAGGTAAATGTTCCTTTCCATTATGAATAGCGATTGTATGGCCAATCATTGTGGGTATAATGGTAGATGCCCGAGACCAAGTCACTATGATTTCTTTCTCCTCCCTCCTGTTGAGTTTTTCAATTCTTCCCGATAAATGATTAGCTACAAAAGGATTTTTTTTTAGTGAACGTGTCACGGCTGATTACTCCTTTTTTTCCATTTTTTAAATTG
>refbc_270431_GU323858
GAAACTCCATCTACAACCGGATAAGACTTTATCCTTAGTCTATAGTATAGGAGTTTTTCAAAGTAAGGGAGCAATCACCTCTTGTTCTATCAAGAGTGTATTGCTCCTTTTCTTTTTTTTTTTATTCATTTTTAATTTCTATACATTTCTATACTTTGTGAAATTTTTTTTTATTCCAAAAAAAATAGAAAATTTGATTACCGCTCAAAATTTCTATCTACGAAATAAGAAAGAAATAATGCTTCGAAATAAGAAAGAAATTATGATGAATGGTTTGAAATTGAAATCAA
>refbc_386637_AM409350
GACTTCTATTCTGTCTTAATGTATAGGAATCGTTGATGGAGCAATACCTAATATCTTGTTCTAGATATGGGTATTGCTCCTTTTTTTGTTTGATTCAATAATATAAATGATTAGCTACAAAAGGATTTTTTTTTATTGAACGTGTCACAGCGGATTACTCCTTTATTACTATTTATTACATTTTAAAAATTGGCATTCTATGCCCAATATAATATATCGATCTAAGTATGAAGGTAAGAATAAATACAATAATGATGAATGGAAAAAGAAAATCCTTTAGCTAGATAAG
>refbc_80326_GQ437662
tcggtctttgtgtatacgagtttttgaaaataacggagcaataccaatttcttgcaagagggtcggtattgttccgttattgctatttactagtttttctttagtacttttttctttccatatccttgttttcaacaaaacaaaagtatttttatgcctttgatttagtcccttccttaatatactaataattatagacgaatcgaatatatagaataatagaaaaaaaactaatatagaaactagaatcgattagataaaaagataaaagttggaattttatgcctcttggatctgaatttctatcttcataagttaagataaaaaagaatgatgatcnaaaaatgataga
>refbc_516072_GQ374155
GACTTGTTCTTAGTGTCGAGGAGTTTTTGAATAGATAAATATAAGGAGCAATAAACTCTTTCTTGTTCTATCAAGAGGGGTTATTGCTCCTTTATTTTCTTTTCAATTAGTAGTCTTTCCTAGACTTATTTCTTTCCATTAAGAATAAATAAAGAGGATAAAAAATGATTGAAATTCCATTTTTTATCTTATTTTATCTTACAAGTTCTAAAAAATTGAAAAATCGAATTCGTAAATGTAAATTCAATATTCACATCAAAAAAAATAGAAAAAAATATTGAATTTTAAAGTAATTCTAGTAGAGGGGCGGATGTAGCCAAGTGGATCAAGGCAG
>refbc_80326_GQ437657
tcggtctttgtgtatacgagtttttgaaaataacggagcaataccaatttcttgcaagagggtcggtattgttccgttattgctatttactagtttttctttagtacttttttctttccatatccttgttttcaacaaaacaaaagtatttttatgcctttgatttagtcccttccttaatatactaataattatagacgaatcgaatatatagagtaatagaaaaaaaacgaatatagaaactagaatcgattagataaaaagataaaagttggaattttatgcctcttggatctgaatttctatcttcataagttaagataaaaaagaatgatgatcnaaaaatgataga
>refbc_215071_GQ337735
GACTTAGGTCTTAGTGCATGCCTGGCTTAGTTTATATGAGTCGTTGAAGTTGCAGGAGCAATACCCAGTGACAGAACAAGAAATAGGGTATTGCTCCTGCATTTTTTATTTTGTTTCTATTAAGTTCCAAATTTATTTTAACGGATTGGTGTTGGTTTGGTGAATTCTAGATTATTCTACTATTATGATTATATGATATGATTATGTTCCTCCCATTTTTTTTTTTCTAAAGCAGAG
>refbc_270431_GU323816
GAAACTCCATCTACAACCGGATAAGACTTTATCCTTAGTCTATAGTATAGGAGTTTTTCAAAGTAAGGGAGCAATCACCTCTTGTTCTATCAAGAGTGTATTGCTCCTTTTCTTTTTTTTTTATTCATTTTTAATTTCTATACTTTGTGAAATTTTTTTTTATTCAAAAAAAATAGAAAATTTGATTACCGCTCATAATTTCTATCTACGAAATAAGAAAGAAATAATGCTTCGAAATAAGAAAGAAATTATGATGAATGGTTTGAAATTGAAATCAA
>refbc_280827_GQ900098
TACTTAAGACTAGATTTGAACCTTACATAAACTCAAAATTTTTGAAAGGGAAGAAAAAACTAAAAAATAATGATCCTTAAGATTTAAATCTTAAGGATCATTATTTGGCTAGAAA
>refbc_4397_EU595863
AAGTAAAGGAGCAATAACCAATTTCTTGTTTTATCAAGAGGGTTGGTATTGCTCCTTTATTTAGAAGCCTTTTGCTTACAAAAGTTTTTTTTCTTTCTTTTTTTCACCTTAAGAAAAAGTATTCTTATGAGTTTGATTGAGTATCATACTTTCATTTTTGTAATTTATATATATGATGTTCTTCTCAATTAGAAAGTTTTTTATTTTTATGTTCAAAATAAAAAAGATAATGATTGAAATTTTCTGCCTAATATTTGTATCTCAGAAGTAAGATAAGAAAGAAATAATGATGAATGATAAAAA
>refbc_251585_EU769825
CTTGATCCACTGGGCTACATCCGCCCCCTTACTCTACTATTTACATTATAAAGGATTCAATTTCAAGCATTCATCATTATTTCGTTCTTATTTCGGAAATAAAAATATTAAGTAAAATTAAATAAAAATGAAAAAATTTCCCTTTTAAAGGGAAAAAAATAATTTCACAAAAGTATTTAAATTCTAAATTAATATAGAACGAAAAGACGATACTTAATCATGAAACAACCCATACAAAAAAACCTATTCGTTTTACCCATAATAATTTTTTTTTGTAACGAAAAAAATATATGTAAATACTACTAATAAATAAGAGAAAGTAAAGGAGCAATAACGCCCTCTTGATAGAACAAGAAATTGTTTATTGCTCCCTTACTTTCAAAAACTCGTATACACTAAGACCAAAATCTTATCCATTTGTAGATGGAGCTT
>refbc_3222_GU068449
attttagttatatttttgtaaaagaatttatcaaaaataggataacaacttgaaaaacaatgaccttaaatttttaagttttaaggtcattgtttttttttacaaatggttcaattctgaaaaa
>refbc_100555_GQ438067
AGTGTATACGAGTTTTTGAAAATGAAAAATAAAGGAGCAATAATAAACCTCTTGTTCTATCAAGAGGTTTATTATTGCTCCTTTATTTTAATAATAAATTATTATTTGTTAGTCTTTTATTTAACATAAGTCCTTTTTCTTTACTTTTTCATATTTTTCGTTATGTAGTAATTTATATATATGTTTTTCTTAATCTTTTATTTTACATTTTAAATAAAATAAATAAATATAAAGGTTTCCATTTATTTTTTGTTGTATTTGATTGTAGAAGAAAAAAACTAAATATGAATGTTGTAAATTGAAGTAGTTCTAATATATAGAAATACTAATTATATTGGGG
>refbc_296924_EF429423
TATTTTAGTTATATTTTTGTAAAATAAATTTATCTAAAATAGGATAACAACTTGAAAAACAATGACCTTAGGACTTAAAGTCCTAAGGTCATTGTTTTTTTTTATAATTCAATTCTAACAAGGGCGGACGTGGCCAAGTGGATTAAGGCAGTGGATTGTGGATCCACCATGCGCGGG
>refbc_352238_DQ208789
TATGCATGGAACGTAATGCTCATAACTTCCCTCTAGACCTAGCTGTGGTTGAGGCTCCATCTATAAATGGATAAAATTTGGGTCTTAATGTATACGAGTTTTTGAACGTAAAGGAGCAATAATGAATTTCTTGTTCTATCAAGAGGGTTGATATTGCTCCTTTACTTTTTTTTTTTTTAGTAGTTTTTTTCTTCATTCTTTAAAAAAAAAATATTGGAGTTTCATACTTTATACTTTTTTGTTTTTCTTATTAACCTTTCTTTATCTTTTGAAATGGAAAATAAAAAAAGAGAAGTTAATGTTTCAATTTTAGTCTATCGTATCTTAGAAGATGAGGAAAAACTTAAAAAAGAAATAATAAAGAAAGAATACAAATGGAAATCCCTGTAATTTTTAGATAGTATAGGGGCGGATGTAGCCAAGGGGATCAAGGCAGGGGATTTGGGAACCCCCCCATG
>refbc_161873_EU734470
actttggtcttagtgtagacgagtccttgaaaataaaggagcaataaccaatttcttgttctatcaagagggcggtattgctcctttcctttacttatgtatacttttccttttttacagaaaaaaaaaaggatttttatggggtggtgaagggttgagtattgtgctttcgttctgtattaatttgtaattaatataccttctccccaatcttttgtaaagtttttattttacatttaaaataaaaagataaaaatttttattttttgcttaatagcttaatatttgtatctcagaaataagataagaatgatgaatggtcgaaattgaatcttttgtttaatttgtaatgtaaatagtagaggggcggatgtagccaagtgatta
>refbc_4217_AY914834
TTGGTCTGATTGTATAGGAGTTTTTGAACTAAAAAAGGAGCAATAGCTTCCCTCTTGTTTTATCAAGAGGGCGTTATTGCTCCTTTTTTTATTTAGTAATATTTACCTTACATAGTTTCTTTAAAAATAACAAGGGGGTTTTATAGTTTGGTTCGATTAGCGTGTTTTATCTTTGTATTAATTTCTATTATAGGTTTATATATCCTTTTCCCAATCGTTTATGAAGTTTTATTTCCAACTCAATTTCAATCTAAAATAGATAAAAATTCTAATTTTGATTATTTATTGCTTTTATTTCAGAAATAAGAAAGAAATAATATGTTCTTTTTTTTATGTTAATGGAAAAATAAAATATAGTAATAGTAGATAATACTAGATAATAGGGGCGGATGTAGCCA
>refbc_619231_FJ845876
GACTTTGGTCTGATTGTATAGGAGTTTTTGAACTAAAAAAGGAGCAATAACGCTCTCTTAATAAAACAAGAGGGAAGCTATTGCTCCTTTTTTTATTTTGATTTAGTACTATTTGATTTGCCTTCCATAGTTTCTTTAAAAATAACAAGGACTTTGGTTCGATTTGCGTTTTTTTTTTTTTTTTTTTTTTTCATTTAGATTATAGGTTTCTATATCATATACTTTTCCCAATCTGTTATGAAGTTTTATTTCCAATTCAATTTCAATTGAAAATAGGTAAAAATGGAATTTTTGCTTATTTATTACTTTTCTTTCTTAAATAAGAAAGAAAAGTAATATGCTTTTTTATGTTAATGGAAAAA
>refbc_242203_AB492578
GACTTCGGTCTTAGTGTATACGAGTTTTTGAAAGTAAAGTAAAGGAGCAATAGCCATTTTCTTGTTCTATCAAGAGGGTTGGTATTGCTCCTTTATTTGATTTACATAAGTTTTTTTTTTACTTAAAAAAGTATTATTAGAGGGTTGGTTTATTATGGAGTATCACAATTTTTTTCTGTACTAATTTGTAATTGATCTATCTAAAAAAAAAGATCAATATTGGAATTTTATGTTTAATAGTTGTATCTTAGAACTAAGAATGAGTGGTAGAAAACTAATTTATAGTAATTTATAAATACTATAATAGTTATAGG
>refbc_587972_FJ564595
GACTTTTGTATTCCTATACATATGTATATGTTGTATATGTATATGAATATATGGATTTTTGAAGATAGCAATCCCCCAAATTATTGGGGGATTGCTTTTAAAACAGACATAAATATATGTTGTCTTAACACTTTTGCTTCTCTATCCGAATTTTTGTTCTTTATCATAAAAGTTCTCCCCCGCCAATGAATGATAAGTGCCTAGGTGAAGTATAGTGTAAGATAAGTAAGAAAAGTCTAAGTCTTCTGAAAAATAACAGAAATATACCTATACTCTGACTATAAGATAAAGACTCTCAAGTCTAAATACTATTAAGATAAGGCTTTTCACATGAATATTTAGTAGAACGACTAACGACGAGATTTATTATCGTTTCTCGCGTGTCTCACGAAAGTTATAGTAGGTGCAAATTCTCCCAATTTGTGACCGACCATACGATCTGTGATATAAATAGGTAAATGTTCCTTTCCATTATGAATAGCGATTGTATGGCCAATCATTGTGGGTATAATGGTAGATGCCCGAGACCAAGTCACTATGATTTCTTTCTCCTCCCTCCTGTTGAGTTTTTCAATTCTTCCCGATAAATGATTAGCTACAAAAGGATTTTTTTTGAGTGAACGTGTCACGGCTGATTACTCCTTTTTTTACATTTTTTAAATTGGCATTCTATGTCCAATATCTCGATCTTAATCTGAAGTATAATGATGAATGGAAAAAAGAGAAA
>refbc_85363_FJ821167
AAGATTTAGGTCTTGGTGCATGTCTGGCTTAGTGTATATGAGTCATTGAAGTTGCAGGAGCAATACCCAATTTCTTGTTCTGTTAAGAGGCTGGGTATTGCTCCTGCATTTTTTTGTATTAAGTAAAAATTTGACTTTAACAGATTGGTGTTGGTTTGGTGAATTCTAGATTATTAGACTATTATGATTATATGATTATGTTCCTCAAAAAATTTTTTTATTTGATAAAGCAGAGGGGCGGATGTAGCCAAGTGGATTAAGGCAG
>refbc_4400_EF138724
AAGTGAAGGGGCAATAACCAATTTCTTGTTCTATCAAGAGGGTTGGTATTGCTCCTTTATTTAGTAGCCTTTTATTTACATAAGTTTTTTTTTCACCTTAAGAAAAAGTATTCTTATGGGTTGGTTTATGATTGAGTATTATACTTTTGTTCTGTACTAATTTATTTGTAATTTATATATGTGATGTTCTTCTCAATCTTTTGTAAAGTTATTATTCTTAACATAAAAAAAGATTGGAATTTTCCGCCTAATATTTCTATCTCAGAAATAAGATAAGAAAGAAATAATGATGAATGGTAGAAA
>refbc_58046_GQ434931
ACAACTTCCCTTTGGATCTAGCTGCTGTTGAGCTAATTCTATAGACGGCTAATTATTCAAGATGGATTGTTAGCGTCTTTCAATCCTTGAAAAGTAAAAAAGAAAGCAGTACCAAACCTTTCGGTTTTGGTACTGCTTTTTCTGTTTAATTTGTGTTTTTTTAAGTTATTGCGAGCAGAGCACAATAACTGTTTACTGTGCATCCAGCAGGAATTGAACCCGCGACTTCCCAATTATGAGTTGGGTGCTTTTACCATTCAGCCATGGATGCTATGGTAAAGTGATTATTAGTGTCGGCTCAGATCTTAAA
>refbc_264888_EU242564
ACAAATGGATAAGATTTGTTCTTAGTGTATAGGAGAAAATAGAATAGAGAAATAAAAGAAACCAAAGGAGCAATCAACTCTTTCTGATCTTCGATCAAGGGGGTTGTTGCTCCTTTGGTTTCTTTAAAATTAGTAGTATTTTTTAGAATAATGAAATCAGTTAAATTCCATTTTGTTTTGTGTCTTAACAAAAGAGAAATTCAAAAATCCAAACACTTAAAATAGCAAATAAATAAGGTACTAAATTACTAAAAGAAATGGAGAATCTAGTTAATATAATCTAAGGATAGGGGCGGATGTAGCCAA
>refbc_3483_DQ004537
CAATCCACTGCCTTGATCCCTTGGCTACATCCGCCCCTATATTAAATATTAAACAAAATTTTTTTAGTTTATTTGAATAGATTTCAATTTTAGACAAGATAAAAGAAATTGAAACCTTTATTTTTATTTAATATCGAAATAATAAAATAAAAAAGAGAAGGATAAACTGATAGAAATGAATATATTAATTATAAAAATATATTGAATCTTGAAGGAAAGAAAAAAACTTATGTAACTAAAAAAAAAAAA
>refbc_352241_DQ208840
CGTAATGCTCATAACTTCCCTCTAGACCTAGCTGTGGTTGAGGCTCCATCTATAAATGGATAAAATTTTGGTCTTAATGTATACGAGTTTTTGAACGTAAAGGAGCAATATAAACCCTCTTGATAGAACAAGAAATGAATTATTGCTCCTTTACTTTTTTTTTTAGTAGTTTTTTTCTTCAGACATAAAAAGAAATAATAAAGAAAGAATACAAATGGAAATCTCTGTAATTTTTAGATAGTATAGGGGCGGATGTAGCCAAGTGGATCAAGGCAGTGGATTTGTGAATCCACCATGCGCG
>refbc_264891_EU242803
ACAAATGGATAAGATTTGTTCTTAGTGTATAGGAGAAAATAGAATAGAGAAATAAAAGAAACCAAAGGAGCAATCAACTCTTTCTGATCTTCGATCAAGGGGGTTGTTGCTCCTTTGGTTTCTTTTAAATTAGTAGTATTTTTTAGAATAATGAAATCAGCTAAATTCCATTTTGTGTTGTGTCTTAACAAAAGAGAAATTAAAAAATCCAAACACTTAAAATAGCAAATAAATAAGGTACTAAATTCTTAAAAGAAATAGAGAATCTAGTTAATATAATCTAAGGATAGGGGCGGATGTAGCCAA
>refbc_681412_GQ982153
GACCCCCGTTTTAGTGTATAGGAGTTATTGAAAAAAAGGAGCAATAATCACCTTACTTGTTCTATCAAGAGGGCGGTATTGCTCCTTTTTTTTCATTTTTTTATTCTAGTATTTTCTATAAACTTTTATGCTTTACTTTACAGAGAAAGCAAAGGGGTTTATGAGGTTCGTTCGTGATTGAGTATCATACTTTTTTTTATTTTAATTGATATTATAGAAGTTATGGTTCGCCCAACCCTTTGGGAAGTTTTCTTATATTATTATATTAAAAAAAATTATAATTTTTTTCTTAATTGAATATTATTAAACTTAATTGAATATTNATTAAAGATTAAAGATTCAAAAGATTAAAGATTCAAATAGTTTAGAAATAAGAATAAGAAAAAAGGTTCGAAACGAAATTATAAATTATAAAATAAATAAAAATATATAATATAAAAAAAAATATATATATATATAAATATAATAAAATATATATAATATATATATAATAATATATATATAAATAATAAAATATATTAATAAAATATATAAAATATATATATAAATATAATATATTAAAATATATAATTTAAAATATATAATAGAAGTTAAAATTATTTAACTAATACAAATCAAAATGAAATAGAAATTCGAATAGTAAATAAATAGAGTGAAGG
>refbc_264922_AY721881
acttggctacatccgcccctatccttagattatattaactagattctctatttcttttagtaatttagtaccttatttatttgctattttaagtgtttggattttttaatttctcttttgttaagacacaacacaaaatggaatttagctgatttcattattctaaaaaatactactaatttaaaagaaaccaaaggagcaacaacccccttgatcgaagatcagaaagagttgattgctcctttggtttcttttatttctctattctattttctcctatacactaagaacaaatcttatccatttgtagatg
>refbc_72153_DQ846267
GACTTTGGTCTGATTGTATAGGAGTTTTTGAACTAAAAAAGGAGCAATAGCTTCCCTCTTGTTTTATCAAGAGGGCGTTATTGCTCCTTTTTTTATTTAGTAGTATTTACCTTACACAGTTTCTTTAAAAAAAAGAAGGGGCTTTTCTAGTTTTTGGTTCGATTAGCGTGTTTTATCTTTGTATTAATTTCTATTATAGTCCTTTTCCCAATCGTTTATGAAGTTTTATTTCCAATTCAATTTCAATCTAAAATTGATAAAAATTATAATTTTTATTATTTATTGCTTTTATTTTAGAAATAAGAAAGAAATAATATGCTCTTTTTTTATGTTAATGGAAAAATAAAATATAGTAACAGTAGATAATACTAGATAATAG
>refbc_53031_AM922087
TATTCTTCAAAGGCTTAAAAAATCATAAAAATATTGATTCTTTTAGTCATTAATTTAAAAACTAAAAATTTTTAAACAAGGAAAAAGCTAAAAAATAATGGCCTTTGAGACTTGAAATCTTAAAGGTCATTATTTTTTTTTATAGAAAGAAAAA
>refbc_494553_EU213762
AGCTCCATCTATAATGGATAATACTTTTGTATATGAATAGATGAATTTTTGAACATAGAAAGCAATCCCCCAATATCTTGTTCTAAGAACAAGATATTGGGGGATTGCTTTCTTGTTGAATTCAGGTTCCAGGTTCATGGGGCTTTTGCTTCTCTATCCGAATTTTCGTTCTTTATCATATTTATCATAAAAGTTCTCCCCCGCCAATGAATGATAAGTGCCTAGGTGAAGTATAGTATAAGATAAGTCAGAAAAGTCTAAGTCTTATTAGTATTAGTATACTAGATACTAGAAAAAGAAAAGAAATATACCTATACTCTTACTATAAGATAAAAAGATAAAGACTCTGAAGTCTAAATACTATTAAGATAAGGCTTTTCACATGAATACTTAGTAGAACGACTAACGACGAGATTTATTATCGTTTCTCGCGTGTCTAACAAAAGTGAGAGTAGGTGCGAATTCTCCCAATTTGTGACCGACCATACGATCTGTGATATAAATAGGTAAATGTTCCTTTCCATTATGAATAGCGATTGTATGGCCAATCATTGTGGGTATAATGGTAGATGCCCGAGACCAAGTCACTATGATTTCTTTCTCCCCCCTCCTGTTGAGTTTTTCAATTCTTCCGGATAAATGATTAGCTACAAAAGGATTTTTTTTTAGTGAACGTGTCACGGCTGATTACTCCTCCTTTTTTTCCATTTTTGAAATTGGCATTCTATGTCCAATATCTCGATCTTAATCTGAAGTATAATGATGAATGGAAAAAAGAGAAAATCCTTTAGCTAGATAAGGGAAGGG
>refbc_162707_DQ208853
TTGTTATGCATGGAACGTAATGCTCATAACTTCCCCCTAGACCTAGCTGTGGTTGAGGCTCCATCTATAAATGGATAAGATTTGGGTCTTAATGTATACGAGTTTTTGAACGTAAAGGAGCAATATCAAGAGGGTTGATATTGCTCCTTTACTTTTTTTTTAGTAGTTTTTTTCTTCCGACATAAATTTATTTATTTACTTCTTTCCTTAATATTCTTAAAAAAAAATATTGGAGTTTCATACTTTATACTTTTTTGTTTTTCTTATTAACCTTTCTTTCTCTTTTGAAATGTAAAAAAAAAAAGAGAAGTTAATGTTTCAATTTTAGTCTATCGTATCTTAGAAGATGAGGAAAAACTTAAAAAAGAAATAATAAAGAAAGAATCTAAATGGAAATCTCTGTAATTTTTAGATAGTATAGGGGCGGATGTAGCCAAGTGGATCAAGGTAGTGGATTTGTGAATCCCACCATGCGCG
>refbc_436194_AM690593
TACAAATGGATAAGACTTTGGTCTGATTGTATAGGAGTTTTTGAACTAAAAAAGGAGCAATAGCTTCCCTCTTGTTTTATCAAGAGGGCGTTATTGCTCCTTTTTTTTATTTAGTACTATTTGCCTTACATAGTTTCTTTCAAAATAACAAGGACTTTTTCTAGTTTACGTGTTTTTTCTTTGTATTCATTTATATAATAGGTTTCTATATCATATACTTTTCCCAATCTTTTATGAAGTTTGATTTCCAATTCAATTTCAATATAGATAAAAATGAAAATTTTGCTTATTTCTTACTTTTATTTATTAAATAAGAAATCAATAATATGCTTTTTTTATGTTAATGGAAAAATAAAATATAGTAATACTAGATAATAGTAGAGGGGCGGAT
>refbc_573434_GQ475119
GACTTGTTCTTAGTGTATATTAGTGGAGAGGAGTTTTTGAAAATAGAATATTTCTATATTTCAATATTAAAGAAAATATAAGGAGCAATAACCTATTTCTTGTTATAGAAAGGGGGTTATTGCTCCTTATATTTTTTAAAAATTGAGTAGTATTCTTTTTTCATTTTTTATTAGTATTGTACTTATCTAGACTCTTTTTCTGTAATGGAAAGAAGATAACTGAACTAATCGAAATTCAATATCTAAAAAATTTAAAATATAAATATAATATAAATATAATATATAATATAAAATATAATATATATAAAGGAATTAGAATGTAATAGAATATAGATCATAGTAGAGGGGCGGATGTAGCCAAGTG
>refbc_282230_EU827888
CCTCTATGATATGATTACTAGTAAAAATCATCTAGTAAGAATTACTATTTTCTTGATTTTATTTGCGACCATTTCAGTACGATTTTTCGATAACAAAATGAGCCACTATCTTCTTTCTTTCTGAGATATTCTTTTCTTAAAAAAAAAAGAAGAATTGAAAATAAAAAGAAAATAAAAGAAAGGAGCAAAAACACCTCTTGGTAGACCAAGAAAGAGTTTATTGCTCCTTATATTATTCTATTTTCCAAACCTCGGATACACTAAGG
>refbc_80326_GQ437624
tcggtctttgtgtatacgagtttttgaaaataacggagcaataccaatttcttgcaagagggtcggtattgttccgttattgctatttactagtttttctttagtacttttttctttccatatccttgttttcaacaaaacaaaagtatttttatgcctttgatttagtcccttccttaatatactaataattatagacgaatctaatatatagaataatagaaaaaaaactaatatagaaactagaatcgattagataaaaagataaaagttggaattttatgcctcttggatctgaatttctatcttcataagttaagataaaaaagaatgatgatcnaaaaatgataga
>refbc_468147_GQ118873
AATCTTGGTCTTAATGTATACGAGTTTTTAAACGTAAAGGAGCAATAATTAATTTCTTGTTCTATCAAGAGGGTTAATATTGCTCCTTTACTTTTTAGTAGTTTCATACATCAATTTTGTATTTACTTCAACATTCTTTACCATTGTTTTAAGATAGGAAAAAAGTATTGGAGTTTCATACTTTTTGTTTCTTTTTTACTAATTTATTTTATACGTTTTTCCCAGCAATCTTTCTTTATCTTTTGAAATGAAAAAAAAAATGAGAAATGAATGTTTTAATTCTAGTCTATTGTATCTTAGAAGACGAGTAAAAACTTCAAAATAATGAAAAAAAGAAGAAAGAATACAAATGGAAATCTCTGTAATTTTTAGATAGTATAG
>refbc_194253_GQ437037
GACTTCTATACTATAATTAGTGTATACGAGTTTTTGAAAATGAAAATAAAGGAGCAATGATAAACCTCTTGTTCTATCAAGAGGTTTATCATTGCTCCTTTATTTTCATTTTCTAATAAAATAAATTATTATTTATTAGTCTTTTACTTAACATAAGTCTTTTTTTCTTTACTTCTTCATACTTTTAATACTTTCATTATTTTCGTTATGTAATAATTTATATAGATATGTTTTTAGATAGGTTTTTCTTAATCTATTTTTTTATTTTATAAAATAAAAAAATAGAAATAGAATATTCTAATATTAAATATTAAGGGTTTCATTCATTTTTTGTTGTATTTGATTGTAGAAGAATAAAAAAAAGATGAATGTTGTAAATTGAAGTAGCTT
>refbc_334808_DQ018248
TACTTCAGCGTTAGTCTGAGTGTACACGAGTTGTTGAAGGATCAGATCAATGCCAACTTGTTGATAGAAGTTGTTGGCATTGATCTGTTCGATTCAGTAGTCTTTTAATCACATAAGTATTTTTCCATTGAAGAAAGGATTTTTTCTGGTTGGTTCACGATTGAACCGCCTTTTTTGTTCTGTACTGATCTGTACTAGAATTTATCTATGTTCCTCTAAATCGTTTTCTTCTATACAATTTAGAGGATTTGCCTTTCTATCTCTCATTTTTTAGAGAGTTTCTATAGAGAGGAGGGGCGGATGTAGCCAAGTGGCTCAAGGCAGTGGATTTGTGAATCCACCATGCGCG
>refbc_4081_FJ493314
GATCCTAGCCTAGTCTATAGGAGGTTTTGAAAAGAAAGGAGCAATAATCATTTTCTTGTTCTGTCAAGAGGGTGCTATTGCTCCTTTCTTTTTTTTTTTTTCTTTACTAATTTCCTAGTATTTTACTGACATAGACTTTTTTGTTTACATTATCGAAAAAGAAAGAGAGGGTATTTGCTTGCATTTATTCATGATATTTATTCATGATTGAGTATTCTATGTTTTATTTTCTATTTATTGAAAATTGTAGAAATATAACGTGTTCCTCTTGTTACTAATGTTACTATATCTTTTTTATTTCATTTCACAAAAAATAAAATTTTGACTTCATATTCTTATTTTTGAAATAATAATCAAAATAATAATATCATTGAACTAAGAAAGAAGAGAAATATTCGAACTTGAATCTTTTGTTTTCTAATTTAAATAATGTAAAAATGGAATGTAAGTAGGCGAGG
>refbc_587998_FJ564327
TACTTTTGTATTTCTATATAAATGTATATGTATATGAATTTTTGAAGATAGCAATCCCCCACTATCTTGGGGGATTGCTATCTTGTTGGATTCAGGTGCTTTTTTCTTCTCTATCCGAATTTTCGTTCTTTATCATAAAAGTTCTCCCCCGCCAATGAATGATAAGTGCCTAGGTGAAGTATAGTATAAGATAAGTCAGAAAAGTCTAAGTCTTATGAAAAAGAAAATAACTATACCTATACTCTGACTATAAGATAAAGACTCTTAAGTCTAAATACTATTAAGATAAGGCTTTTCACATGAATATTTAGTAGAACGACTAACGACGAGATTTATTATCGTTTCTCGCGTGTCTCACGAAAGTTATAGTAGGTGAAAATTCTCCCAATTTGTGACCGACCATACGATCTGTGATATAAATAGGTAAATGTTCCTTTCCATTATGAATAGCGATTGTATGGCCAATCATTGTGGGTATAATGGTAGATGCCCGAGACCAAGTCACTATGATTTCTTTCTCCTCCCTCCTGTTGAGTTTTTCAATTCTTCCCGATAAATGATTAGCTACAAAAGGATTTTTTTTGAGTGAACGTGTCACGGCTGATTACTCCTTTTTTTCCATTTTTTAAATTGGCATTCTATGTCCAATATCTCGATCTTAATCTGAAGTATAATGATGAATGGAAAAAAGAGAAA
>refbc_191894_DQ208816
CTTCCCTCTAGACCTAGCTGTGGTTGAGGCTCCATCTATAAATGGATAAAATTTTGGTCTTAATGTATACGAGTTTTTGAACGTAAAGGAGCAATATCAACCCTCTTGATAGAACAAGAAATGAATTATTGCTCCTTTACTTTTTTTTTTTAGTAGTTTTTTTCTTCAGACATAAAAAGAAATAATAAAGAAAGAATACAAATGGAAATCTCTGTAATTTTTAGATAGTATAGGGGCGGATGTAGCCAAGTGGATCAAGGCAGTGGATTTGGGAATCCACCATGCGCG
>refbc_165789_EF537248
GATCCCAGTCTAGTCTATAGGAGGTTTTGAAAAGAAAGGAGCAATAATCATTTTCTTGTTTTATCAAGAGGGTGCTATTGCTCCTTTCTTTTTTTCTTTTTATTTTATTTAGTAATTTACTAGTATTTTACTTACATATACTTTTTTGTTTACATTATAGAAAAAGAAAGAGAGGATATTTGCATGCATTTATCATTTATTCAGGATTGAGTATTCTATTTTCATTTTGTATGTATTTATTGAAAATTATAGAAATATAACTTGTTCCTCTTCTTGCTAATGTTACTATATCTTTTTTATTTCATTTCAAAAAAAAAATTAATTTTTACTTCAGATTCTGATCTTTGATTCATATTCTTATCTTTGAAATAATAATATCATTCAAATAAGAAAGAAGAGAAATATTCGAACTTGAATCTTTTGTTTTCTAATTTAAATAATGTAAAAATGGAATGTAAGTAGGCGAGGGGGCGGATGTAGCCAAGTGGATCAAGGCAGTGGATTGTGAATCCAC
>refbc_264890_EU242777
ACAAATGGATAAGATTTGTTCTTAGTGTATAGGAGAAAATAGAATAGAGAAATAAAAGAACCCAAAGGAGCAATCAACTCTTTCTGATCTTCGATCAAGGGGGTTGTTGCTCCTTTGGTTTCTTTTAAATTAGTAGTATTTTTTAGAATAATGAAATCAGCTAAATTCCATTTTGTGTTGTGTCTTAACAAAAGAGAAATTAAAAAATCCAAACACTTAAAATAGCAAATAAAAAAGGTACTAAATTATTAAAAGAAATAGAGAATCTAGTTAATATAATCTAAGGATAGGGGCGGATGTAGCCAA
>refbc_241506_EF418420
GTTGAAGCTCCTTCTATAAACGGGTAATATCCGTTTGGTTATGCAGCACAAGCTGATACCAGATCTCTCCCCTTCAGAGGGGGAGATTTGGTGTCCAATGAAGTAAAGGTTTGTGCGATAGAACGTATGGAAAAGAGGATAACAGCTTGTCACAATTTTATGATTCTAAGTATCTAACCTTGAATTTTGAAAAGCATTTGGAATATCCCTCTGGGACTTACTAAATTACTTCGTAATCTACTCCGATTTGCGGAATGATAGCAACCCATCACCCCATTTGTATAAATGGATGTGAGAGTGTATTCCTCATTTCAAATATTTACTATTGTCTTGTTATATACATACAGTCAATATGTATGTCTACCAATTGAAGAACCTATCTAGCTTTCTTAACAGATAGATTTCGTTCCCGTCCGGCAGGGGGGGGCCATATAAATCAACAGAGGGGGCGGACGTAGCCAAGTGGATCAAGGCAA
>refbc_183048_FJ846091
GACTTTGGTCTGATTGTATAGGAGTTTTTGAACTAAAAAAGGAGCAATAACGCCCTCTTAATAAAACAAGAGGGAAGCTATTGCTCCTATTTTGATTTAGTACTATTTGCCTTCCATAGTTTCTTTAAAAATAACAAGGACTTTTTTGCGTTATTCATTTAGATTATAGGTTTCTATATCATATACTTTTCCCAATCTGTTATGAAGTTTTATTTCCAATTCAATTGAAATTGAAAATAGGTAAAAATGGAAATTTTGCTTATTTATTACTTTTCTTTCTTAAATAAGAAAGAAAAGTAATATGCTTTTTTATGTTAATGGAAAAA
>refbc_653367_FJ597271
ACTAGAGAACGCTATTAATATAATTATTAATTAATATAATTAATATTTTTTAATTTGAGAAATACTAAATATACCCAATATATTAGTCTAAAAAACTAATATATTGGGCTCCCAATTTGTGACCTTTCATAGAATCTGTTATATAAATAGGTATATGTTCCTTTCCATTATGAATACCGATTGTATGGCCAACCATTGAGGGTATAATAGTTGATGCCCGAGACCAAGTAACTATTATTTCTCTCTCCTCCCCCTTTTTGATTTTCTCAAATGTTTCCGATAAATGCTTAGCTACAAATCTTTTCTTTACTACAATCCTTTTTTTGACAATCCTTTTTTTGACAATCCTTCTTTTTTCACCTATCACAGCTGATTACTCCTTTTTTTGCATTGAAAATATTGTCATTCTATGTCCAATAGAATGATCTAAGTATCGAGGTCAGAATCAATAATTCGGAATGGAAAAAAGAAAAAATACTTTCTTTAGCTAGATAAGGG
>refbc_194253_GQ437075
GACTTCTATACTATAATTAGTGTATACGAGTTTTTGAAAATGAAAATAAAGGAGCAATGATAAACCTCTTGTTCTATCAAGAGGTTTATCATTGCTCCTTTATTTTCATTTTCTAATAAAATAAATTATTATTTATTAGTCTTTTACTTAACATAAGTCTTTTTTTCTTTACTTCTTCATACTTTTAATACTTTCATTATTTTCGTTATGTAATAATTTATATAGATATGTTTTTAGATAGGTTTTTCTTAATCTATTTTTTTATTTTATAAAATAAAAAAATAGAAATAGAATATTCTAATATTAAATATTAAGGGTTTCATTCATTTTTTGTTGTATTTGATTGTAGAAGAATAAAAAAAAGATGAATGTTGTAAATTGAAGTAGCTT
>refbc_486047_GQ118862
AATCTTGGTCTTAATGTATACGAGTTTTTAAACGTAAAGGAGCAATAATTAATTTCTTGTTCTATCAAGAGGGTTAATATTGCTCCTTTACTTTTTAGTAGTTTCATACATCAATTTTGTATTTACTTCAACATTCTTTACCATTGTTTTAAGATAGGAAAAAAATATTGGAGTTTCATACTTTTTGTTTCTTTTTTACTAATTTATTTTATACGTTTTTCCCAGCAATCTTTCTTTATCTTTTTGAAATGAAAAAAAAAATGAGAAATGAATGTTTTAATTCTAGTCTATTGTATCTTAGAAGACGAGTAAAAACTTCAAAATAATGAAAAAAAGAAGAAAGAATACAAATGGAAATCTCTGTAATTTTTAGATAGTATAG
>refbc_264896_EU232398
ttggctacatccgcccctatccttagattatattaactagattctctatttcttttaataatttagtaccttatttatttgctattttaagtgtttggattttttaatttctcttttgttaagacacaacacaaaatggaatttagctgatttcattattctaaaaaatactactaatttaaaagaaaccaaaggagcaacaacccccttgatcgaagatcagaaagagttgattgctcctttggtttcttttatttctctattctattttctcctatacactaagaacaaatcttatccatttgt
>refbc_99806_GQ435016
TTAATCAATCCGATGTATTGTTAGCGTATTTAAATCCTGGAAAATAAAAACAGTACCAAACCTTTTTGAAAGGCTTGGTACTGTTTTTTACGTCTAAACATTTATTGCAAACAGAGCATAATCTTATTATGCATCCAGCAGGAATTGAACCCGCGACTTCCCAATTATGAGTTGGGTGCTTTGACCATTCAGCCATGGATGCTAGATAAAGCAAATAAAGTTTATACTATTTATATATATAATATATCTATATATATTATCTTATATTAGGTACCCAATCTGATTCTCTTATTATTCGATTCATGCCTATTGCTTTCAATATACTATTTAGATATAATATATCTATATATATTATCTTATATTAGGTACCCAATCTGATTCTCTTATTATTCGATTCATGCCTATTGCTTTCAATATACTATTTAGATATAATATATCTATATATATTATCTTATATTAGGTACCCAATCTGATTCTCTTATTATTCGATTCATGCCTATTGCTTTCAATAAATAAAGCAATACGACTCACTTGTTCGAGAGTTGCAAGAAGGTTATCGATCTTGCAAAACTTTGATGTCCGGTCAGAACTTGTCAGCTTAACTGATCAACTAATATTATTAGTTAGTTTTTAGTTTTTTTTGGGGACTTAGAAACTTTCATTCTTGGAAGTAATGACTGTAGACAGAGACTGTCTATTGGTTTGGG
>refbc_436193_AM690571
TACAAATGGATAAGACTTTGGTCTGATTGTATAGGAGTTTTTGAACTAAAAAAGGAGCAATAGCTTCCCTCTTGTTTTATCAAGAGGGCGTTATTGCTCCTTTTTTTTATTTAGTACTATTTGCCTTACATAGTTTCTTTCAAAATAACAAGGACTTTTTCTAGTTTACGTGTTTTTTCTTTGTATTCATTTATATAATAGGTTTCTATATCATATACTTTTCCCAATCTTTTATGAAGTTTGATTTCCAATTCAATTTCAATATAGATAAAAATGAAAATTTTGCTTATTTCTTACTTTTATTTATTAAATAAGAAATAAATAATATGCTTTTTTTATGTTAATGGAAAAATAAAATATAGTAATACTAGATAATAGTAGAGGGGCGGAT
>refbc_554380_FM207049
tggataagacccagtcttagtgtatacgagttttttgaaataaaaaggagcaataacctctttcttgttctatcaagagggtggtattgctccttttttatttagtattatttgacttacttataatttctttaaatagaagtagttttgtaaaagaaaagataaaaatattggactttttacaacgataagaaacaaaaaatgataaatagtcaaatttgaatcttgaaaagtgtaaggaaaagaatcgtaaggggcgg
>refbc_316784_EU213803
AGCTCCCTCTATCAATGGATAAGACTCTGATCTTAGTGTGTACGAGTTTTTGAAAACTATAACTCTAAAAAGGGGGCTATTGCCCCCTTTTTAGAGTTATAGTTTTTTTTTTTTAGTATTTTTTTTTTTCGATTTCAAATATCAAATAATAGATAAAGCTTTCATTTTTATGCCTTTGATATTTTTGTAGTTGTATTTTTTTGTTGTATTTGTATTTTATAAGTTATAAGAAAGAAAAAATTTAATACTAGAAATTTGAATTCTTGTACCTTCTAAAAAAAAAAATTATTTCATTTTAATAACTTAATAATTTTATAATAATCTTAATCTAATTTTGAAATTTTGAAATAAAGTAGAATATTGTAATATTATATTATATTACGG
>refbc_416981_EF139299
GACTTAGGTCTTAGTGTATGCTAGTCTTAGTGTATATGAGTCGTTGAAGTTGCAGGAGTAATACCCCCATTCTTGTTCTCTCAAGAGGCCGGGGATTGCTCCTGCGTTTTTTTTTTTTTTATTTTTATTGGGGAATTCTTGATTATTATACTCTCGTTCTGTACATATATAAACCAATCCAATATAATATGTTCCTAAAAATTAGGAAACAATTTCTTTGATAAAGCGGGGGGGGGGCGGATGT
>refbc_487997_EU196978
GATTTTGGTCTTAGTGTAGTCGAGTTTTAAAAAAGAAAGGAGCAATACCCCAATTCTTGCTCTATTGGGCGGGTTGGTATTGCTCCTTTCTTATTAGTTGACTTATTCGAATTCCTTACCTTCTTTTTTTAAAAACAAAAGTGGGTTTTTCCATTTAAGTTATCATTGGTTCTTGTATTTTTTTTATGTACGCATTCTCATTTTTGTAATTTTGGTCCTCTAAGCTTTCTTTTGTTTTTGGATCCATTTTTTTTACATTCAAGCGAGAAAGATTTCCAATTTGTCTTAAAAAAAAAGAATAAAAAAATAATGAATAATGAGTTAGTGAATGGAATTTCAATCATTTGCAAGTAAGTAGCGGAG
>refbc_194253_GQ437052
GACTTCTATACTATAATTAGTGTATACGAGTTTTTGAAAATGAAAATAAAGGCGCAATGATAAACCTCTTGTTCTATCAAGAGGTTTATCATTGCTCCTTTATTTTCATTTTATAATAAAATAAATTATTATTTATTAGTCTTTTACTTAACATAAGTCTTCTTTTCTTTACTTCTTCATACTTTTAATACTTTCATTATTTTCGTTATGTAATAATTTATATAGATATGTTTTTAGATAGGTTTTTCTTAATCTTTTTTTTTTATTTTATAAAAAAAAAAGATATAAATAGAATATTCTAATATTAAATATTAAGGGTTTCATTCATTTTTTGTTGTATTTGATTGTAGAAGAATAAAAAAAAGATGAATGTTGTAAATTGAAGTAGCTT
>refbc_161395_FJ914374
TACTTGGTCTTAGTATATAGGAAGTTTAAAAATTAAAAAAAAAAAGAAAAAAAAATCTTAAAATATTAAGGAGTAATAAATTCTTTCTTGTTCTATCAAGCAAGAGGGATTATTGCTCCTTTATTTTATTGGTAATATTGTTATAAAAAATAAGTAAAAATATTCTTTCTTAAGGGTTAATTAATAATTGAGTCTTATTCTTTCGTTCTTTATAATTTTTTTTATTTCTTGTTAAAAGGTTGGGAAATTTTGAAATTATACTTTGTTTTTTTTCTTTCCATATTAAAAAAAATTAATTACTGAATTAAATTAATGAATTTAATTAAAAAAAAGTAAGGGGCGGATGTACCCAAGTGGATTAAGGCAA
>refbc_59297_EU337698
actttggtctgattgtattctataggagtttttgaactaaaaaaggagcaatagcttccctcttgtttttataaagagggcgttattgctcctttttttatgttaatgtaaaaaaattatatagtatagtattactatataataataatagtacttatacttactatatatataatataatataactagactatactagataatagtagagg
>refbc_32127_EU123004
acctatcttgttctgcagtttagccaagtaccaaccctttggattggtacttggtagtagaaagatactactagaagaatattaccacttttgtcattattctattctaattatggggtcttcaatgatgactctaaacatgtttagatagatagataatagtattttattatgatactacttgctgatagtgttttataatgtttttgtatcaaaagatatatcttgtatttaaccttcttagttattaagttattaaaaaagacaagctttgttcatccaagtaaactttttacttggttactttaatatattcacttatccagagtaaaaaagatagatggtaagatgtgcttttctttgtcttttaaataaaattgaaataaaattcacattgctatcttatctacttgtttcttattaaaaacaacaagaaaag
>refbc_563870_EU846440
GACTTTGGTCTGATTGTATAGGAGTTTTTGAACTAAAAAAGGAGCAATAGCTTCCCTCTTGTTTTATCAAGAGGGCGTTATTGCTCCTTTTTTTATTTAGTGTGTTTTCTCTTTGTATTCATTTATATTATAATATAATCCTTTTCCCAATCTTTTATGAAGTTTTATTTCCAATTCAATTTGAATCTAAAATAGATAAAAATGAGAATTTTGCTTATTTATTACTTTGATTTCAGAAATAAGAAAGAAAAAATATGCTCTTTTTTTCATGTTCATGTAAAAATATAGTAATACTAGATACTAGATAATAGTAGAGGGGC
>refbc_330183_EU337146
actttggtctgattgtattctataggagtttttgaactaaaaaaggagcaatagcttccctcttgtttttataaagagggcgttattgctcctttttttatgttaatgtaaaaaaattatatagtatagtattactattactatataataataatagtacttatacttactatatatataatataactagataatagtagagg
>refbc_202129_EU311888
GACTTCTTCGGTCTTAGTGTATACGAATCGTTGACAGAGCAATACCCAATATCTTGTTCTAGCAAGATATTGGGTATTGTCCCTTTTTTTGTTTGATTCACTAGTTTTGTAACATAACACATTAACATAACACATTAACATTAAGTAGACCAAGTTACTATTATTTCTTTCGCCTCCCTTATATTTAGTTTTTCAATTTTTTCCGATAAATCATTAGCTACAAAAGGATTTTTTTTTATTGAACGTGTCACAGCGGATTACTCCTTATATTACTATTACATTTTAAAAATTGGCATTCTATGCCCAATATATTGATCTAAGTATGAAGGTAARAATAAATACAATACGGAAAAAGAAAATCCTTTAGCTAGATAAGGGGCGGATGTAGCCAAGTGGATCAAGGCAGTGGA
>refbc_526936_EU750595
acttcggtctgattgtattgtataggagtttttgaactaaaaaaggagcaatagcttccctcttgtttttataaagagggcgttattgctcctttttttatgttaatggaaaaaaattatattattattatttattatatagtaatataataatatataatagtatagtaatactatatattagtacttatacttactatataatataactagaaaatagtagagggg
>refbc_80326_GQ437758
tcggtctttgtgtatacgagtttttgaaaataacggagcaataccaatttcttgcaagagggtcggtattgttccgttattgctatttactagtttttctttagtacttttttctttccatatccttgttttcaacaaaacaaaagtttttttatgcctttgatttagtcccttccttaatatactaataattatagacgaatcgaatatatagaataatagaaaaaaaactaatatagaaactagaatcgattagataaaaagataaaagttggaattttatgcctcttggatctgaatttctatcttcataagttaagataaaaaaaaatgatgatcnaaaaatgataga
>refbc_70806_AM072878
tagtttagttatagtgaaaaannnncagtataagccttcttattaattttaagaaggcttatattgctcattttttttttagtatcatatttttcttttttattaatatatttttatttttattaatatatattaatattaatatattaaagtactgtcttaattttttgactttagaaaatttagaaaaaaagtaaggtggaattttctacctgttttattttttattgaaatctatgtgtttttatttanacaatacaaaaaanaatagtaaagta
>refbc_3517_FJ844535
AATAAAGGAGCAATAATCAACTTCTTGTTCTCTCAAGAGGATTGCTATTGCTCCTTTATTAGCCCTTTAATTACTATTAATTAATAATTTTAATTAATTACTATTTAGTTGTCCTTTACTTTAACATACAAAAAAGTATTTGAGTATCCTATTTTCGTTATGTAGTAATTTTTTTTTATATATTCTTATCGGTTTTTTGTGAAGTTTTTATTTATTATTCTCTTTTTTTATTTGAAAATTATTTCAAAATTAAAAGATAAAGGTTTCAATTTCTTTTATGTCTCTTGTATCTTAGAAGAAAGGTAAACATGATGAATGGTAGAGATGAAATCTCCATGTAATTTGTACTACATGGAGTATAG
>refbc_89482_EF660699
TTATGCATGAACGTAATGCTCACAACTTCCCTCTGGATCTAGCTGCTGTTGAAGCTAATTCTATAGACGGCTAATTAATCAATCCGATGGATTGTTAGTGTGTTTCAATTCTTGAAAAGGAAAAAGAGTACCAAACATTTTTTGAAAGGTTTGGTACTCTTTATTACGTCTAAAAGTTATTGCAAGCAGAGCACAATAACTTTTTATCCTGCATCTAGCAGGAATTTAACCCGCGACTTCCCAATTATGAGTTGGGTGCTTTTACCCATTCAGCTATGGATGCTAAATAAAACAAAAAAATAAGTCGATTCTTCGATTCTATAATAATAAGTATTTAAACTTAGATCTGAAATTGGTATCCAATTTCATTCTCTCCTCTCATAGGCAATTCATACCTATTGCTAAATATTTAAATAGATAAATACGACTAAGTTGTTCGAGAGTTGCTTGAAGGTTATCGATCTTGCAACACTTTGATGTCCGGTCAGAAATAATTACTAACCGAACTGACGGACTAATATTTGATATTAGTCCATTTTGGGACTTAGAAACTTTTTTATTTCTTGGAAGGAATGAGCGTAGACAGAGACTTCTATTATTTGGGGCGGACGTAGCCAAGTGGTTCAAAGGCAGTGGATTGTGAATCCACCATGCGC
>refbc_486089_GQ118888
AATCTTGGTCTTAATGTATACGAGTTTTTAAACGTAAAGGAGCAATAATTAATTTCTTGTTCTATCAAGAGGGTTAATATTGCTCCTTTACTTTTTAGTAGTTTCATACATCAATTTTATATTTACTTCAACATTCTTTACCATTGTTTTAAGATAGGAAAAAATATTGGAGTTTCATACTTTTTGTTTCTTTTTTACTAAATTATTTTATACGTTTTTCCCAGCAATCTTTCTTTATCTTTTGAAATGAAAAAAAATGAGAAATGAATGTTTTAATTCTAGTCTATTGTATCTTAGAAGACGAGTAAAAACTTCAAAATAATGAAAAAAAGAAGAAAGAATACAAATGGAAATCTCTGCAATTTTTAGATAGTATAG
>refbc_161871_EU887927
TACTTTTGTATGTATATGAATTTTTTAAGATAGCAATCCCCCAATATCTTGTTATTAGAACAAGATATTGGGGGATTGCTATCTTGTTGGATTTGCATTCTTGGATTCAGGAGCTAACACTTTTGCTTCTCTATCCAAATTTTCGTTCTTTATCATAAAAGTTCTCCCCCGCCAATGAATGATAAGTGCCTAGGTGAAGTATAGTATAAGATAAGTCAGAAAAGTGAGTATATTAGTATACTAGAAAAAGAAATATACCTATACTCTTACTATAATCTTAAGTCTAAATACTCTTATAAATACTATTAAGATAAGGCTTTTCACATGAATACTTAGTAGAACGACTAACGACGAGATTTATTATCGTTTCTCGCGTGTCTCACGAAAGTGAGAGTAGGTGCGAATTCTCCCAATTTGTGACCGACCATACGATCTGTGATATAAATAGGTAAATGTTCCTTTCCATTATGAATAGCGATTGTATGGCCAATCATTGTGGGTATAATGGTAGATGCCCGAGACCAAGTCACTATGATTTCTTTCTCCTCCCTCCTGTTGAGTTTTTCAATCCTTCCCGCTAAATGATTAGCTACAAAAGGATTTTTTTTTAGTGAACGTGTCACGGCTGATTACTCCTTTTTTTCCATTTTTTAAATTGGCATTCTATGTCCAATATCTCGATCTTAATCTGAAGTATAATGATGAATGGAAAAAAGAGAAAATCCTTTAGCTAGATAAGGGAAGG
>refbc_212678_FN394276
GACTTTAGTCTGATTGTAATTGTATAGGAGTTTTTTAACTAAAAAGGAGCAATAGCTTCCCTCTTGATAAAACAAGAGGACGTTATTGCTCCTTTTTTTTATTTAGTAGTATTTGCCTTACATAGTTTTTTTAAAAATAAGAAGGGCTTCTTTTATAGTTTGGTTCGATTAGCGTGTTTTCTCTTTGTATTAATTTAGAGGTTTATATATCCTTTTCCCAATGTTTTATGAAGTCTGATTTCCAATTGAATTTCAATCGAAAATAGATAAAAAGGATAATTTTTCTTATTTATTATTATTACTTTGATTTCAGAAAAAAGAAGGAAATAATATGCTCTTTTTTTTCATGTTAATGGAAAAATATATAAATACTAGATAATACTAGATCATAGGAGAG
>refbc_3885_FJ951199
attttgatcttaatttaaaaaagtagacgagtttttgtttgaaaataaaggagcaatatcaactttgttaatattgctcctttattttggattagtaatcttttttttagatttatacataggtttttgattgatttcatgattccttatctttttttccttttttagaaagaaaaaaaggatattgaaagggtagaatttcagatatagatagatcatttttagatagtataag
>refbc_330183_EU337272
actttggtctgattgtattctataggagtttttgaactaaaaaaggagcaatagcttccctcttgtttttataaagagggcgttattgctcctttttttatgttaatgtaaaaaaattatatagtttagtatagtattactatataataataatagtacttatacttactatatatataatataatataactagactatactagataatagtagagg
>refbc_72385_GQ428701
AACGTAATGCTCATAATTTCCCTCTAGACCTAGCTGCTGTTGAAGCTCCATCTGTAAATGGTTAAGACTTCGGTCTTAATGTGTACGAGTTCTTGAAATAAAAAAGAAGCAACCCCAACCTTTTTCTTCTACTAAGAGGGTTGGGATTGCTTCTTTTTTAGTACTATTTCTTTTACTTTACAGAAATAAGTTATGTTTTTACTTCAACATAAGAAAAAGTATTTTTATGGTTTGATTTAGGATTAAGTATTTAATCTATATATATCTATATATCAAATGTATTCATTTTCTATTTATTCTATTTAGATATTTTCTTTTTAATCTTTTGTTTTGTCAAGTTGTTAAATATAGAATTTTTATAGAATTTTTTTTCTTTTTTATTTTATTTTTTATTTCGATCTTAGAACTATAAGTATTTGTCTCTTATAGCTTTTAAGAAAAAAATGGAATGATAAATGCTAAAAATGGGAATTCTTGTAATTTGTAAATCTTGTAATTTATAAATAGAGTATTAGGGGCGGATGTAGCCAAGTGGATAAAGGCAGTGGATTGTGAA
>refbc_4400_EF138712
AAGTGAAGGGGCAATAACCAATTTCTTGTTCTATCAAGAGGGTTGGTATTGCTCCTTTATTTAGTAGCCTTTTATTTACATAAGTTTTTTTTTCACCTTAAGAAAAAGTATTCTTATGGGTTGGTTTATGATTGAGTATTATACTTTTGTTCTGTACTAATTTATTTGTAATTTATATATGTGATGTTCTTCTCAATCTTTTGTAAAGTTATTATTCTTAACATAAAAAAAGATTGGAATTTTCCGCCTAATATTTCTATCTCAGAAATAAGATAAGAAAGAAATAATGATGAATGGTAGAAA
>refbc_45314_AY853846
CACTAGCTACAAAATAAAAAGATTGAAATTTCTACCATTAATCATCTTTTTTTATCTTACCTTAATTATGAAGATACAAATGAAGAGACAAGAGGCATAAATTTCCAAACTTTTTTATATTATATAGAAAATAGAAAATTGACTCAAAATAATAAACTGTAAAGTCATAATAACTAAAGGCGAATTTAATTATTAGCACGTATATTAGCACGTAGTAATAATATGATACTAAATAAAAAGGCATAAAAAAACTTTGTGTTTTGTTGAAGTCAAAAGAAGTGAAAAAAGGACAAAAATAACAAATTGAAAAAAAAAAC
>refbc_4212_DQ006141
GACTTTGGTCTGATTGTATAGGAGTTTTTGAACTAAAAAAGGAGCAATAACGTCCTCTTGATAAAACAAGAGGGAAGCTATTGCTCCTTTTTTTTATTTAGTACTATTTGCCTTACATAGTTTCTTTAAAAATATTTTATAGTTTGGTTCGATTTGCGTGTTTTTTCTTTGTATTCATTTATATTATAGGTTTCTATATCATATACTTTTCCCAATCTTTTATGAAGTTTTATTTACAATTCAATTTCAATCGAAAATAGACAAAAATGACAATTTTTCTTATTTATTACTTTTATTTATTAAATAAAAAGAATAAAGAAATAATATGCTTTTTGATTTAATGGAAAAATATAGTAATACTAGATAACAGTAGAGGGGCGGATGTAGCCAAGTGGATCAAGG
>refbc_13597_FJ493288
GACCCGATCTTAGTGTATAGGAGTTATTGAAAAAAAAGAAACTAAAGGAGCAATAAACTATTTCTTGTTCTATCAAGAGGGCGTTATTGCTCCTTTAGTTTCTTTTTAATTACTACTACTTTTTTAGTCATATTGTACTTACATAGACTTTTCTTCGTTACATTAACGAAAAAGAAAGGGGATTTTTTTTCTTAGGGGTTCATTGATGATTGAGTATTATTTGTTCGTTCTATATGTATTTGTACATCTTTTGGGAAGTTTTTTTTGACATTTCCGTTTTCATTTCAAATGAAAACGAGAAAAATTCGAATTTTTGCTTAATCTTTTTATCTCTGAGATAATAATATCTCAGAAATAAGAAAAAAGATAAATGAAATGATCGAAATGAAACCTTTTGTCTTAAAATAAAAGAAAAAATCTAA
>refbc_519333_GQ162983
GACTTCGGTCTTAGTGTATACGAGTTCTTGAAAGTAAAGGAGCAATAACCAATTTCTTGTTTTCTCAAGAGGATTGGTATTGCTCCTTTATTATGAATAAAGTTTACATAAGTTTTTTTTATAATTTCTACTTATCATAGTATAGGG
>refbc_330183_EU337350
actttggtctgattgtattctataggagtttttgaactaaaaaaggagcaatagcttccctcttgtttttataaagagggcgttattgctcctttttttatgttaatgtaaaaaaattatatagtatagtattactattactatataataataatagtacttatacttactatatatataatataactagataatagtagagg
>refbc_470276_GU373285
acttttgtaaatggataagacttttgtcttagtgtgtacgagcttttagaaaaaaaaaggagcaatcgccaatttcttgttctatcaagagggttggcattgctccttaaataatttttttttacttttgtatttctttcttataagacttataaaaaaaggttaaattgaatagtaaatgttataaattcgaatcttggtaattgtaaat
>refbc_436198_AM690584
TACAAATGGATAAGACTTTGGTCTGATTGTATAGGAGTTTTTGAACTAAAAAAGGAGCAATAGCTTCCCTCTTGTTTTATCAAGAGGGCGTTATTGCTCCTTTTTTTTATTTAGGACTATTTGCCTTACATAGTTTCTTTCAAAATAACAAGGACTTTTTCTAGTTTACGTGTTTTTTCTTTGTATTCATTTATATAATAGGTTTCTATACTTTTCCCAATCTTTTATGAAGTTTGATTTCCAATTCAATTTCAATATAGATAAAAATGAAAATTTTGCTTATTTCTTACTTTTATTTATTAAATAAGAAATAAATAATATGCTTTTTTTATGTTAATGGAAAAATAAAATATAGTAATACTAGATAATAGTAGAGGGGCGGAT
>refbc_251585_EU769840
CTTGGCTACATCCGCCCCCTTACTCTACTATTTACATTATAAAGGATTCAATTTCAAGCATTCATCATTATTTCGTTCTTATTTCGGAAATAAAAATATTAAGTAAAATTAAATAAAAATGAAAAAATTTCCCTTTTAAAGGGAAAAAAATAATTTCACAAAAGTATTTAAATTCTAAATTAATATAGAACGAAAAGACGATACTTAATCATGAAACAACCCATACAAAAAAACCTATTCGTTTTACCCATAATAATTTTTTTTTTGTAACGAAAAAAATATATGTAAATACTACTAATAAATAAGAGAAAGTAAAGGAGCAATAACGCCCTCTTGATAGAACAAGAAATTGTTTATTGCTCCCTTACTTTCAAAAACTCGTATACACTAAGACCAAAATCTTATCCATTTGTA
>refbc_550456_AB446208
TTCCCTCTAGACCTAGCTGCTATTGAAGCTCCAACAAATGGCTAAGACTTGTTCTTAGTGTGTAGAAGTTTTTGAAATATAGATAACTATAAGGAGCAATAAACCCTTTCTTGTTCTATCAAAAGAGGGTTTATTGCTCCTTTATTTTCTTTTCAATTAGGAGTCCTTTTCTATTTTTCTAGTAGTATTGGATTTACCTAGACTTTTCTTTCCATTACAGAAAAAGAAAGAAGATAAAAAAATGATTGAAATTCTATCTTTTGTTTTTCAATTTTGAAAAAAATTCAAATTGAACAAATAAGTGAATTCGTAAATAAAAAATAAATAAATATAAATTTTTCTTTTCTAGTAGAGGGGCGGATGTAGCCAAGTGGATCAAG
>refbc_59983_AB381925
aattttttcttggtgtatatgagtttttgaaagtaagggagcaataacaaaattcttgttctatcaagagggcgttattgctccttttattttttgatttattagttatagtcgttttttatttacatatactttttccttagtaagaataaggattcttatgggaaaaatgaaaagggggttataagttagttcatgattgagtatcgttttttcatttttattctgtattaatttgttaatttattaagatatgaactaaataatgatgactggttaaaatagaatatttctacttttctaatgtaaataaaatagtgtaattcaggg
>refbc_154683_FJ564053
AACTTTTGTATTCCTATATAGATGTATATGAATTTTTGAAGATAGCAATCCCCCAATATATTGGGGGATTGCTATCTTGTTGTATTCAGGTGTTTTTTGCTTCTCTATCCGAATTTTCGTTCTTTCTCATAAAAGTTCTCCCCCGCCAATGAATGATAAGTGCCTAGGTGAAGTATAGTATAAGATAAGTCAGAAAAGTCTAAGTCTTATGAAAAAGAAAAGAAATATACCTATACTCTTACTATAAGATAAAGACTCTTAAGATAAGGCTTTTCACATGAATATTTAGTAGAACGACTAACGACGAGATTTATTATCGTTTCTCGCGTGTCTCACGAAATTTATAGTAGGTGCAAATTCTCCCAATTTGTGACCGACCATACGATCTGTGATATAAATAGGTAAATGTTCCTTTCCATTATGAATAGCAATTGTATGGCCAATCATTGTGGGTATAATGGTAGATGCCCGAGACCAAGTCACTATGATTTCTTTCTCCTCCCTCCTGTTGAGTTTTTCAATTCTTCCCGATAAATGATTAGCTACAAAAGGATTTTTTTTGAGTGAACGTGTCACGGCTGATTACTCCTTTTTTTCCATTTTTTAAATTGGCATTCTATGTCCAATATCTCGATCTTAATCTGAAGTATAATGATGAATGGAAAAAAGAGAAA
>refbc_39946_GU575249
gctcttgagttccatctcttatggataaggcttttctgctaacatatagcaatttttgaagaaaggaaagctagaaatacccaatatcttgctgaagcaagatattgggtatttctttttttttttttattttgaatctttctattctgaattcagttaacgacgagatttagtatcctttcttgcactttcataactcgtgaaatgccgagttggtacgaattcccccaatttgcgacctaccataggatttgttatgtaaataggtatatgttcctttccattatgaatcgcgattgtatggccaaccattgcgggtagaatgctagatgcccgggaccacgttactattgtttctttctcctccttcatattgaccttttctatttttgccaataaatgatgagctacaaaaggattcgttttttttcgtgtcacagctgattactcctttttttccattttaaagagtggcattcgatgtccaatatctcgatcgaagtatggaggtcagaataaatagaataatgatgaatggaaaaaagagaaaatcctttagctggataagggcgga
>refbc_316268_AY792655
GACTTGGTCTTAGTGTATAGGAGTTTTTGAAAATAGAATAGATAAATATAAGGAGCAATAACCCCTCTTGATAAAACAAGAAAGAGTTTATTGCTCCTTAATTTTCTTTTGAATTACTTTTTTTCTTTCCATTACAGGATTCAGAAAAAGAAAGAAGAAAAAAATGATTTTAATTCAATTGATTTTGCATTTTAAAGTAAATTCATTTTCATTATAGTATATAGTAGAGGGGCGGATGTAGCCAAGTGGATCAAGGCAGTA
>refbc_574500_FJ871888
GATTTTTGTCTTAGTGTATACGAATCGTTGAAACAAAGTATCAATACCCCATATCTTGCTAAAGCAAGATATGGGGTATTGATACTTTGTTTGATACAATATTGTTTTTTTGTGCACAGCATACATATAAACTAAAAAGATAACATAAATTTAAGAGTTAAGTATAAGATAAGATAAGTAAATCAAGATAAGAGATAAGATAAATCAAGATAAGAGATAAGACCTGAATGATAAACACTTGTTTTACTTTCAGTTTTTTTTTCACAAAAAAAAGAATTTGGCTTTTATTTCAATTTCAATTTTTTTTATATTAAATTTATATTTTAATATTAAAATGAACTTTAAATTAACTTAACGACGAGATTTATTATCGTTTCTTGCATGTCTCGCAAAAGTAAAAGTAGGCGCGAATTCTCCCAATTTGTGACCTACCATACGATCTGTTATATAAATAGGTAAATGTTCCTTTCCATTATGAATAGCGATTGTATGGCCAATCATTGTGGGTATAATGGTAGATGCCCGAGACCAAGTTACTATTATTTCTTTCTCCTCCCTCATGTTGAGTTTTTCCATTTTTTCCGATAAATGGTTAGCTACAAAAGGGTTTTTTTTTAGCGAACGTGTCATGTCACAGTGTATTACTCCTTTTTTTTACATTTTTTATTTTAAAGATTGGCATTCTATGTCCAATATCTCGATCTAAGTTAAGTATGGAGGTAAGAATAAATACAATAATGATGAATGGAAAAAAGAGAAAATCCTTTAGCTAGAAA
>refbc_426457_EF394259
AATACTTTTTTCTTAGTGTATACGAGTTTTTAAAAATAAAGGAGCAATATCAATTCTCTTGATATAAAAAGAGATTGGTTATTGCTCCTTTAATAGTAATTTGGCTTACATAAGCATAAGGTTTTAATTTTTTTACTTAAATTTCATAAAAAAAAATATTCTTAATTTATGTATTGTTTTTTACGTTTTTTAACTTTACTAATAATATATATATTATATGCTCTGAAATTTTTTTTTTATTAATTTTTAATATCTAAAAAAGTAAATATTATAGGGGCGGATGTAGCCAAGTGGATCAAGGCAGTGGATTTGTGAATCCAC
>refbc_242204_AB492563
GACTTCGGTCTTAGTGTATACGAGTTTTTGAAAGTAAAGTAAAGGAGCAATACCAACCCTCTTGATAGAACAAGAAAATGGCTATTGCTCCTTTATTTGATTTACATAAGTTTTTTTTTTTTTTTTACTTAAAAAAGTATTATTAGAGGGTTGGTTTATTATGGAGTATCACAATTTTTTTCTGTACTAATTTGTAATTTATCTATCTAAAAAAAAAAGATCAATATTGGAATTTTATGTTTAATAGTTGTATCTTAGAACTAAGAATGAATGGTAGAAAACTAATTTATAGTAATTTATAAATACTATAATAGTTATAG
>refbc_594549_FJ031683
ttgtataggagtttttgaactaaaaaaggagcaatagcttccctcttgttttatcaagagggcgttattgctccttttttttatttagtactatttgccttacatagtttctttaaaaataagaaggtctttttatagtttggttcaattagcgtgttttctctttgtattaatttatattataatattataggtttatatatccttttcccagtcttttattaatttttatttcctttcaaatctaaaatagataaaaattataattttgcttatttattacattacttttttttcatgttaatggaaaaatatattaatactagataatagtaga
>refbc_98748_DQ369770
GGTTTTTCTACTAACATATAGGAATTTTTGAAGAAAGAAAAGCTAGAAATACCCAATATCTTGTTCTAGTAAGATATTGGGTATTTCTTTGTTTATTCAGATATAGAAAGATTCTGAATTCAGTTAACGGCGAGATTTAGTATCCTTTCTTGCATTTTCATAACTCGTGAAATGCCGAGTAGGCACGAATTCCCCCAATTTGCGACCTACCATAGGATTTGTTATGTAAATAGGTATATGTTCCTTTCCGTTATGAATCGCGATTGTATGGCCAACCATTGTGGGTAGAATGCTAGATGCCCGGGACCACGTTACTATTGTTTCTTTCTCCTCCTTCATATTTACCTTTTCTATTTTTGCCAATAAATGATGAGCTACAAAAGGATTCGTTTTTTTTCGTGTCACAGCTGATTACTCCTTTTTTTCTTTTTAAAGAGTGGCATTCTATGTCCAATATCTCGATCGAAGTATGGAGGTCAAAATAAATAGAATAATGATGAATGAAAAAAAGAGAAAAATCCTTTAGCTGGATAAGGGGCGGATGTAGCCAAGTGGATCAAGGCAGTGGATTGT
>refbc_194253_GQ437044
GACTTCTATACTATAATTAGTGTATACGAGTTTTTGAAAATGAAAATAAAGGAGCAATGATAAACCTCTTGTTCTATCAAGAGGTTTATCATTGCTCCTTTATTTTCATTTTATAATAAAATAAATTATTATTTATTAGTCTTTTACTTAACATAAGTCTTTTTTTCTTTACTTCTTCATACTTTTAATACTTTCATTATTTTCGTTATGTAATAATTTATATAGATATGTTTTTAGATAGGTTTTTCTTAATCTTTTTTTTTTTTTTATTTTATAAAAAAAAAAAATAGAAATAGAATATTCTAATATTAAATATTAAGGGTTTCATTCATTTTTTGTTGTATTTAATTGTAGAAGAATAAAAAAAAGATGAATGTTGTAAATTGAAGTAGCTT
>refbc_40698_DQ313735
AATTTCGGTCTTAATGTGTATGAGTTAAAATGAAAGGAGCAATACCACCCCCTTGATTCTTCTTTTAACCAAAAGTAGTCTTATGAATTGGTTTATGGTTGAGTATCCTATATTCTGTTCTGTACTAATTTGGAATTTATAGATATGTATGATGCCCTTCTTATTGGAAAAATGAAGAAAAGAAAGAACTAATGATGAATGGTTGAAATAGAATCTTTTCCAATTTGTAACCTAGTATCTAAGTTAAATATTTTAAA
>refbc_743734_GU732720
acttaggtcttagtgtatgctagtcttagtgtatatgagtcgttgaagttgcaggagtaataccccaattcttgttctgtcaagaggccgggcattgctcctgcgttttgttttaatagtgttttatttgcattttgcataatgattttttttttgaagtaaaaaaaaaaaaaaaatgactcgaatggaggattggttggtgaattcttgattatcatcctctcgttctgtacatatataaaccaatccaatataatatgttcctaaaaattgtgaaacaatttatttgagaaagcggaggggcggatgtagccaagtggatcaaggcagtggattgtgaatccaccatgcgcgggttcaattcccgtcgttcgcccactatattttagctactagataatatagctataaaaaaaaaagaaaaggttttttttaataaacctcccgttgtgtatattacaattatggtttttatctaattctgatagaattaggggactctgggacggaaggattcg
>refbc_450882_GQ435018
TTAATCAATCCGATGGATTGTTAGCGTATTTAAATCCTGGAAAATAAAAACAGTACCAAACCTTTTTGAAAGGCTTGGTACTGTTTTTTACGTCTAAACATTTATTGCAAACAGAGCATAATAAATGCTTATTATGCATCCAGCAGGAATTGAACCCGCGACTTCCCAATTATGAGTTGGGTGCTTTGACCATTCAGCCATGGATGCTAGATAAAGCAAATAAAGTTTATACTATTTATATATAATATATCTATATATATTATCTTATATTAGGTACCCAATCTGATTCTCTTATTATTCGATTCATGCCTATTGCTTTCAATAAATAAAGCAATACGACTCACTTGTTCGAGAGTTGCAAGAAGGTTATCGATCTTGCAAAACTTTGATGTCCGGTCAGAACTTGTCAGCTTAACTGATCAACTAATATTATTAGTTAGTTTTTAGTTTTTTTTGGGGACTTAGAAACTTTCATTCTTGGAAGTAATGACTGTAGACAGAGACTGTCTATTGGTTTGGG
>refbc_42043_EF094074
ttttaattaaagaacacgaaaagacgaattgacataataagacttttgtaaagtcgttttatttttttaaggatttatagtaaagaaataaaatagtaaagaaataaaaaaattttaattatataaaaaaataaaaaaactaactagtactaactagtaaaggggcaatactaatttcttgatcgaacaagaaattttttattgcccctttacttttacttaaaaaaaaaaaaactcgtatatac
>refbc_3516_FJ011870
GACTTCGGTTTTAGTATATATGAGTTATTGAAAATAAAGGAGCAATAATCAACTTCTTGTTCTCTCAAGAGGATTGCTATTGCTCCTTTATTAGCCCTTTAATTACTATTAATTAATTTAATTAATTCATTTAATTAATTAATATTTAGTTGTCTTTTACTTACATAAGTTTTTTTATTTCTTTACTTTAACATACAAAAAACTATTTGAGTATCCTATTTTCGTTATGTAGTAATTTTTTTTTTATATGTTCTTATCGGTTTTTTGTGAAGTTTTTATTTATTATTCTCTTTTTTTATTTGAAAATTATTTCAAAATTAAAAGATAAAGGTTTCAATTTCTTTTATGTCTCTTGTATCTTAGAAGAAAGGTAAACATGATCAATGGTAGAGATGAAATCTCCATGTAATTTGTACTACATGGAGTATAG
>refbc_507520_EU350324
AGACTTCGGTCTTAATGTGTACGAGTTCTTGAAATAAAAAAGAAGCAACCCCAACCTTTTTCTTCTACTAAGAGGGTTGGGATTGCTTATTTTTTAGTACTATTTCTTTGACTTTACAGAAATAAGTTATGTTTTTACTTCAACATAAGAAAAAGTATTTTTATGGTTTGATTTAGGATTAAGTATTTAATCTATATATATCTATATATCAAATGTATTCATTTTCTATTTATTCTATTTAGATATTTTCTTTTTAATCTTTTGTTTTGTCAAGTTGTTAAATATAGAATTTTTATAGAATTTTTTATCTTTTTTATTTTTTTTTTATTTCGATCTTAGAACTATAAGTATTTGTCTCTTATAGCTTTTAAGAAAAAAATGGAATGATAAAT
>refbc_251585_EU769869
TTGATCCACTGGCTACATCCGCCCCCTTACTCTACTATTTACATTATAAAGGATTCAATTTCAAGCATTCATCATTATTTCGTTCTTATTTCGGAAATAAAAATATTAAGTAAAATTAAATAAAAATGAAAAAATTTCCCTTTTAAAGGGAAAAAAAGAATTTCACAAAAGTATTTAAATTCTAAATTAATATAGAACGAAAAGACGATACTTAATCATGAAACAACCCATACAAAAAAACCTATTCGTTTTACCCATAATAATTTTTTTTGGTAACGAAAAAAATATATGTAAATACTACTAATAAATAAGAGAAAGTAAAGGAGCAATAACGCCCTCTGGATAGAACAAGAAATGGTTTATGGCTCCCTTACTTTCAAAAACTCGTATACACTAAGACCAAAATCTTATCCATTGGTAGATGGAGCATAG
>refbc_398571_DQ846252
GACTTTGGTCTGATTGTATAGGAGTTTTTGAACTAAAAAAGGAGCAATAGCTTCCCTCTTGTTTTATCAAGAGGGCGTTATTGCTCCTTTTTTTATTTAGTAGTATTTACCTTACACAGTTTCTTTAAAAAAAAGAAGGGGCTTTTCTAGTTTTTGGTTCGATTAGCGTGTTTTATCTTTGTATTAATTTCTATTATAGTCCTTTTCCCAATCGTTTATGAAGTTTTATTTCCAATTCAATTTCAATCTAAAATTGATAAAAATTATAATTTTTATTATTTATTGCTTTTATTTTAGAAATAAGAAAGAAATAATATGCTCTTTTTTTATGTTAATGGAAAAATAAAATATAGTAACAGTAGATAATACTAGATAATAG
>refbc_3674_GQ163005
GACTTCGGTCTTAGTGTATACGAGTTCTTGAAAGTAAAGGAGCAATAACAAATTTCTTGTTTTCTCAAGAGGATTGGTATTGCTCCTTTATTATGAATAAAGTTTACATAAGTTTTTTTTTAATTTCTACTTATCATAGTATAGGGTAGGG
>refbc_264896_EU232377
ttggctacatccgcccctatccttagattatattaactagattctctatttcttttaataatttagtaccttatttatttgctattttaagtgtttggattttttaatttctcttttgttaagacacaacacaaaatggaatttagctgatttcattattctaaaaaatactactaatttaaaagaaaccaaaggagcaacaacccccttgatcgaagatcagaaagagttgattgctcctttggtttcttttatttctctattctattttctcctatacactaagaacaaatcttatccatttgt
>refbc_264888_EU242573
ACAAATGGATAAGATTTGTTCTTAGTGTATAGGAGAAAATAGAATAGAGAAATAAAAGAAACCAAAGGAGCAATCAACTCTTTCTGATCTTCGATCAAGGGGGTTGTTGCTCCTTTGGTTTCTTTTAAATTAGTAGTATTTTTTAGAATAATGAAATCAGCTAAATTCCATTTTGTGTTGTGTCTTAACAAAAGAGAAATTAAAAAATCCAAACACTTAAAATAGCAAATAAATAAGGTACTAAATTATTAAAAGAAATAGAGAATCTAGTTAATATAATCTAAGGATAGGGGCGGATGTAGCCAA
>refbc_352239_DQ208826
TGCATGGAACGTAATGCTCATAACTTCCCTTTAGACCTAGCTGTGGTTGAGGCTCCATCTATAAATGGATAAAATTTGGGTCTTAATGTATACGAGTTTTTGAACGTAAAGGAGCAATAATTAATTTCTTGTTCTATCAAGAGGGTTGATATTGCTCCTTTACTTTTTTTTTTTTAGTAGTTTTTTTCTTCATTCTTTACAAAAAAAAATATTGGAGTTTCATACTTTATACTTTTTTGTTTTTCTTATCAACCTTTCTTTATCTTTTGAAATGGAAAATAAAAAAGAGAAGTTAATGTTTCAATTTGAGTCTATCGTATCTTAGAAGATGAGGAAAAACTTAAAAAAGAAATAATAAAGAAAGAATACAAATGGAAATCCCTGTAATTTTTAGATAGTATAGGGGCGGATGTAGCCAAGTGGATCAAGGCAGTGGATTTGTGAACCCACCATG
>refbc_176602_GQ435097
GACTTTGGTCTGATTGTATAGGAGTTTTTGAACTAAAAAAGGAGCAATAACGCCCTCTTCATAAAACAAGAGGGAAGCTATTGCTCCTTTTTTTATTTAGTACTATTTGCCTTCCATAGTTTCTTTAAAAATAACAAGGACTTTTTCTAGTTTGGTTCTATTTGTGTTTTTTTTTCTTTATATTCATTTATATTATAGGTTTCTATATCATATACTTTTCCCAATCTTTTATGAAGTTTTATTTCCAATTCAATTTCAGATAAAAATAAAAATTTTGCTTCTTTATTACTTTTATTTATTAACTAAGAAAGAAATAATATGCTTTTTTATGTTAATGGAAAAATATAGTAATACTAGATAATAGTGGA
>refbc_293751_AB450120
ATAACTTCCCTCTAGACCTAGCTGCTATCCAAGCTCCATCTATAAATGGATAAGATTTAGGTCTTAATGTAGTCGAGTTTTTGAAAGTAAAGGGGCACTAACCAATTGTTTGTTAAAACAAAGAGTTGGTATTGCTCCTTTACTTTTCTTTTTTACTTACATAACTTTCGTATGCTTTATTCTTTTTTTTGTTAATTGATCATTGAGTATTGTCTTTTTTTATCTTTATGAATAAATGCTTTTTTTATATACTACTTTACTTTTTTTCATTGCTATAGAAATAGTGGAGGGGGCGGATGTAGCCAAGTGGATCAAGGC
>refbc_703361_GQ163013
GACTTCGGTCTTAGTGTATACGAGTTCTTGAAAGTAAAGGAGCAATAACCAATTTCTTGTTTTCTCAAGAGGATTGGTATTGCTCCTTTATTATGAATAAAGTTTACATAAGTTTTTTTTTATAATTTCTACTTATCATAGTATAGGGTAGGG
>refbc_662744_FJ861551
GACTTTGGTCTGTTGTATAGGAGTTTTTGAACTAAAAAAGGAGCAACAGCTTCCCTCTTGTTTTATCAAGAGGGCGTTATTGCTCCTTTTTTTATTTAGTACTATTTGCCTTACATAGTTTCTTTAAAAATAAAAAGAATATGGGCTTTTTCTAGTTTGGTTCGATTCGCATGTTTTCTCTTTGTATTCATTTATATTATAGGTATAGGTTTCTATATCTTTTTCCCAATCTTTTATGAAGTTTTATTTCCAATTCAATTTCATTCAATTTCAACTGAAAATAGATAAAAATGAAAATTTTGCTTATTTATTACTTTAAATACTAAATAAGAGATTTCAGAAATAAGAGAGAAATAATATGCTTTTTTATATTAATGGAAAAATATTGATAATACTGGATAATAGTAGAAATAGAAATAATACTAGATAATACTAGATAATAGTAGAGGGGCGGATGTAGCCAAGTGGATCAAGGCAGTGGATTTGT
>refbc_251585_EU769795
CTGATCCACTTGGCTACATCCGCCCCCTTACTTTACTATTTACATTATAAAGGATTCAATTTCAAGCATTCATCATTATTTCGTTCTTATTTCGGAAATAAAAATATTAAGTAAAATTAAATAAAAATGAAAAAATTTCCCTTTTAAAGGGAAAAAAATAATTTCACAAAAGTATTTAAATTCTAAATTAATATAGAACGAAAAGACGATACTTAATCATGAAACAACCCATACAAAAAAACCTATTCGTTTTACCCATAATAATTTTTTTTTTGTAACGAAAAAAATATATGTAAATACTACTAATAAATAAGAGAAAGTAAAGGAGCAATAACGCCCTCTTGATAGAACAAGAAATTGTTTATTGCTCCCTTACTTTCAAAAACTCGTATACACTAAGACCAAAATCTTATCCATTTGTAGTCCCTGATCCACTTGGGTACATCCGCCCCCTTACTTTACTATTTACATTATAAAGGATTCAATTTCAAGCATTCATCATTATTTCGTTCTTATTTCGGAAATAAAAATATTAAGTAAAATTAAATAAAAATGAAAAAATTTCCCTTTTAAAGGGAAAAAAATAATTTCACAAAAGTATTTAAATTCTAAATTAATATAGAACGAAAAGACGATACTTAATCATGAAACAACCCATACAAAAAAACCTATTCGTTTTACCCATAATAATTTTTTTTTTGTAACGAAAAAAATATATGTAAATACTACTAATAAATAAGAGAAAGTAAAGGAGCAATAACGCCCTCTTGATAGAACAAGAAATTGTTTATTGCTCCCTTACTTTCAAAAACTCGTATACACTAAGACCAAAATCTTATCCATTTGTAGA
>refbc_121783_GU135398
aagtaatgcacgaacgtaatgctcacaacttccctctagacctagctgttcttgaagttccatctcttaatggataaggcttttctgctaacatatagcaatttttgaaggaaggaaagccagaaatacccaatatcttgttccagcaagatattgggtatttctttgttttttttttattttgaatctttctattctgaattcagttaacgacgagatttagtatcttttcttgcactttcataactcgtgaaatgccgagtaggcacgaattcccccaatttgcgacctaccataggatttgttatgtaaataggtatatgttcctttccattatgaatcgcgattgtatggccaaccattgcgggtagaatgctagatgcccgggaccacgttactattgtttctttctcctccttcatattgaccttttcgatttttgccaataaatgatgagctacaaaaggattcgttttttttcgtgtcacagctgattactccttttttccattttaaagagtggcattctatgtccaatatctcgatcgaagtatggaggtcagaataaatagaataatgatgaatggaaaaaagagaaaaatccttt
>refbc_141575_GQ428696
GAACGTAATGCTCATAATTTCCCTCTAGACCTAGCTGCTATAGAAGCTCCATCTATCAATGGCTAAGGCCCTGGTCTTAGTGTATAGGAGTTATTGAAAAAAAAAGGAGCAATAGTAATAATAACCCTCTTGATAGAACAAGAGGGTGCTTATTGCTCCTTTATTTTCTTTTGATTTATTGTAGTATTTTATAGAAATTTGGATTATTTTCTTTTCTTTGCATGCCACAGAGAGCAAACGACTTTTATTTTTATGAGGTTCGTTCGTGATTGAGTATCATATTTTTTTGAATTTTTAATTAATATTAGATTTAATTTTGAATCTTTGTATCTCAGAAATAGAAAGAAAAAATAGAAATAATAAGAAGAAAGAAAATCGTCAAAACGAAATTCTAAAGAGAATCGAATTGAAAATGAAATTTTCAATATTCTAAATATAAATAAAGAAATAAATATAAATATAAGAAATAAATAGAAATAGAGTGAAGGGGCGAAGGGGGCGAACGTAGCCAAGTGGATCAAGGCAGTGGATTGTGAATC
>refbc_194253_GQ437021
GACTTCTATACTATAATTAGTGTATACGAGTTTTTGAAAATGAAAATAAAGGAGCAATGATAAACCTCTTGTTCTATCAAGAGGTTTATCATTGCTCCTTTATTTTCATTTTATAATAAAATAAATTATTATTTATTAGTCTTTTACTTAACATAAGTCTTTTTTTCTTTACTTCTTCATACTTTTAATACTTTCATTATTTTCGTTATGTAATAATTTATATAGATATGTTTTTAGATAGGTTTTTCTTAATCTTTTTTTTTTTTTTATTTTATAAAAAAAAAAAATAGAAATAGAATATTCTAATATTAAATATTAAGGGTTTCATTCATTTTTTGTTGTATTTAATTGTAGAAGAATAAAAAAAAGATGAATGTTGTAAATTGAAGTAGCTT
>refbc_657476_GQ223688
ACTAGAGAAGGCTATTAATAATATTAATTATAATAATAATTAATATTATTTAATTTGAGAAATACTCAATATACCCAATATATTAGTCTAAAAAACTAATATATTGGGAATTTGTGACCTTTCATAGAATCTGTTATATAAATAGGTATATGTCCTTCCATNNNNNNNNNNNNNNNNNNNNNNNNNNNNNNNNNNNNNNNNAGTTGATGCCCGAGACCAAGTAACTATTATTTCTCTCTCCTCCCCCTTTTTGATTTTCTCAAATGTTTCCGATAAATGCTTAGCTACAAATCTTTTCTTTACTACAATCCTTTTTTTGACAATCCTTTTTTTTTCAATCCTTTTTTTTTCACCTATCACAGTTTATAACTCCTCTTTTTGCATTGAAAAGATTGATTGTCATTCTATGTCCAATAGAATGATCTAAGTATCGAGGTCAGAATCAATAATTCGGAATGGAAAAAAGAAAAAATACTTTCTTTACCTAGATAAGGGGGCGGATGT
>refbc_264888_EU242601
ACAAATGGATAAGATTTGTTCTTAGTGTATAGGAGAAAATAGAATAGAGAAATAAAAGAAACCAAAGGAGCAATCAACTCTTTCTGATCTTCGATCAAGGGGGTTGTTGCTCCTTTGGTTTCTTTTAAATTAGTAGTATTTTTTAGAATAATGAAATCAGCTAAATTCCATTTTGTGTTGTGTCTTAACAAAAGAGAAATTAAAAAATCCAAACACTTAAAATAGCAAATAAATAAGGTACTAAATTATTAAAAGAAATAGAGAATCTAGTTAATATAATCTAAGGATAGGGGCGGATGTAGCCAA
>refbc_282234_EU827904
CCTCTATGATTATTAGTAAAAATCTAAGAATTACTAGTTTATTGATTTGATTTTCGACCATTTCATTACAATTTTTCTATACCAAAATGAGCAAATATCTTCTTTCTTTCTGAGATATTCTTTTCTTAAAAAAAAAAGATTAATCAAAAAGTAGAATTGTCAAACCTTCCCAACCTTTTGACAAGAAATTAGAGAAATGAAAATACAAAAAAAAAATGACAGAAAAAAAAGAATAATACTCAATTATTAATCAACCCTTAAGAAAAAATAGTTATTCCTTCCTTTTCTGTAATGGAAAGAAAAAAGAAAAGGCAAGTACAATACTACTAATTGAAAAGAAAATAAAGGAGCAAAAACCCCTCTTGATAGACCAAGAAAGAGTTTATTGCTCCTGATATTATTCTATTTTCAAAACCTCGTATACACTAAGACGAAGT
>refbc_264890_EU242688
ACAAATGGATAAGATTTGTTCTTAGTGTATAGGAGAAAATAGAATAGAGAAATAAAAGAAACCAAAGGAGCAATCAACTCTTTCTGATCTTCGATCAAGGGGGTTGTTGCTCCTTTGGTTTCTTTTAAATTAGTAGTATTTTTTAGAATAATGAAATCAGCTAAATTCCATTTTGTGTTGTGTCTTAACAAAAGAGAAATTAAAAAATCCAAACACTTAAAATAGCAAATAAATAAGGTACTAAATTCTTAAAAGAAATAGAGAATCTAGTTAATATAATCTAAGGATAGGGGCGGATGTAGCCAA
>refbc_378680_DQ444765
GACTTTGGTCTGATTGTATAGGAGTTTTTGAACTAAAAAAGGAGCAATAGCTTCCCTCTTGTTTTATCAAGAGGGCGTTATTGCTCCTTTTTTTATTTAGTGTGTTTTCTCTTTGTATTCATTTATATTATAATATAATCCTTTTCCCAATCTTTTATGAAGTTTTATTTCCAATTCAATTTGAATCTAAAATAGATAAAAATGAGAATTTTGCTTATTTATTACTTTGATTTCAGAAATAAGAAAGAAAAAATATGCTCTTTTTTTCATGTTCATGTAAAAATATAGTAATACTAGATACTAGATAATAGTAGAGGGGC
>refbc_80752_AY211446
GACTTCGGTTTTAGTATTAGTATATATGAGTTTTTGAAAATAAAGGAGCAATAATCAACTTCTTGTTCTTTCAAGAGGGTTGCTATTGCTCCTTTATTAGCCTTTTAATTACTATTTAGTTGTCTTTTACTTACATAAGTCTTTTTCTTTCTTTCCTTTAATATACGAAAAAGTATTTGAGTATCATATTTTCGTTATGCAGTAATTCTTTTTATATGTTCTTATCGGTTTTTTGTGAAGTTTTGATTTAGTATTATTAATTATTATTATCTTTTTTTTTTTTATTATTTAAAAATGAAAAGATAAGGGTTTCAATTTCTTTTCTGTCTCTTGTATCTTAGCAGAAAGGTAAACATGATGAATGGTAGAGATGAAATCCCCATGTAATTTGTACTAAATGGAGTATAGGG
>refbc_191894_DQ208812
TTGTTATGCATGGAACGTAATGCTCACAACTTCCCTCTAGACCTAGCTGTGGTTGAGGCTCCATCTATAAATGGATAAAATTTTGGTCTTAATGTATACGAGTTTTTGAACGTAAAGGAGCAATAATTCATTTCTTGTTCTATCAAGAGGGTTGATATTGCTCCTTTACTTTTTTTTTTAGTAGTTTTTTTCTTCAGACATAAAAAGAAATAATAAAGAAAGAATACAAATGGAAATCTCTGTAATTTTTAGATAGTATAGGGGCGGATGTAGCCAAGTGGATCAAGGCAGTGGATTTGTGAATCCCCCATGCGCGA
>refbc_78631_AB525367
ttcaagagggttgctattgctcctttattagccttttaattactatttagttgtcttttacttacataagtctttttctttctttcctttaatatacgaaaaagtatttgagtatcatattttcgttatgcagtaattctttttatatgttcttatcggttttttgtgaagttttgatttagtattattaattattattatcttttttttttttaattatttaaaaatgaaaagataagggtttcaatttcttttctgtctcttgtatcttagcagaagggtaaacatgatgaatggtagagatgaaatccccatgtaatttgtactaaatggagtataggggcggatgtagcc
>refbc_242205_AB492617
GACTTCGGTCTTAGTGTATACGAGTTTTTGAAAGTAAAGTAAAGGAGCAATAGCCATTTTCTTGTTCTATCAAGAGGGTTGGTATTGCTCCTTTATTTGATTTACATAAGTTTTTTTTTTTTACTTAAAAAAGTATTATTAGAGGGTTGGTTTATTATGGAGTATCACAATTTTTTTCTGTACTAATTTGTTTGTAATTTATCTATCTAAAAAAAAAAGATCAATATTGGAATTTTATGTTTAATAGTTGTATCTTAGAACTAAGAATGAATGGTAGAAAACTAATTTATAGTAATTTATAAATACTATAATAGTTATAGGGG
>refbc_546850_EU827922
CCTCTATGATTACTATTAAAAATCATCTATTAAGAATTACTATTTTTTTGATTTTTTTTTCGACCATTTCATTACGATTTTTCTATAACAAAATGAGCAAATATATTCTTTCTTTCTGAGATATTCTTTTCTTAAAAAAAAATGAATCAAAAAGTAGAATTGTCAAAACTTCCCAACCTTTTGACAAGAAATTAGATAAATGAAAATACAAAAAAAATTACAGAAAAAAAGAATAATACTCAATTATTAATCAACCCTTAAAAAAAAATATTTTTTCAACAGTCAAGAAGATCTTATGAAAATTGAACATTTTCACCTCTACAATACTACACTACTAATTGAAAAGAAAATAAAGGAGCAAAAACCCCTCTTGATAGACCAAGAAAGAGTTTATTGCTCCTTATATTATTCTATTTTCAAAACCTCATATACACTAAGACTAAGT
>refbc_398573_DQ846237
GACTTTGGTCTGATTGTATAGGAGTTTTTGAACTAAAAAAGGAGCAATAGCTTCCCTCTTGTTTTATCAAGAGGGCGTTATTGCTCCTTTTTTTATTTAGTAGTATTTACCTTACACAGTTTCTTTAAAAAAAAGAAGGGGCTTTTCTAGTTTTTGGTTCGATTAGCGTGTTTTATCTTTGTATTAATTTCTATTATAGTCCTTTTCCCAATCGTTTATGAAGTTTTATTTCCAATTCAATTTCAATCTAAAATTGATAAAAATTATAATTTTTCTTATTTATTGCTTTTATTTTAGAAATAAGAAAGAAATAATATGCTCTTTTTTTATGTTAATGGAAAAATAAAATATAGTAACAGTAGATAATACTAGATAATAG
>refbc_221256_GU178892
ACTTCTGTCTTAGTGTATTAGTGTATACGAATCGTTGAAGGAGCAATACCAAATAGTATATAAAGAGGTTTGGTATTGCTCCCATATTTTTTTTTATATTTTTATACCATTTATAGGTAATATAAGCACTTATAATTATAAATTTATAAATGATTTTCTTCTATCCTTCAATACAATTTTGATATGACAAGTGGATCTTTTTATCGGATAACTCCGTCCTCGAGCTCTAGGTCTTAACTTTTTCACAATAGCACCCCCATTGACTTCAGCTTGACTAATAAATAAATTCACTTCCTTCAAGCCCAGGTTATGAGTAGCGTTTGATGCTGCAGAATAAACCAATTTCAAAATGGGATAAGATGCCCAATAAGGCATGAGTTCCAGTATCATAAGTGTGTCCGCATAGGAACGCCCGCGAATCTGATCAATTACTCTTCGTGCTTTGAAAACAGACATACATATATGTTGAGCTAAAACTTTTACTTCTGTACTCGAACGCGAGTTCTTTCTCCTTATCATAAGGTTATCCCCCACCAATGAATAAAAAGTGCCTTCTTTATCTACTTACTTTATTTTCTATTTTGAATTTTAGATTATATAAATTCAATTAACGACGAGATTGATTATCGTTCCTTGCATGTCTTGCGAAAGTTAGAGTAGGCGCGAATTCTCCCAATTTATGACCTACCATATGATCTGTTATATAAATAGGTAAATGTTCCTTTCCATTATGAATAGCGATTGTATGGCCAATCATTGTGGGTATAATGGTAGATGCCCTAGACCAAGTTACTATAATTTCTTTCTCCTCCCTCATGTTGAGTTTTTCCATTTTTCCCGATAAATGATTAGCTACAAAAGGATTTTTTTTTAGTGAACGTGTCACAGCGGATTACTCCTTTTTTTACATTTTTCAAATTGGCATTCTATGTCCAATATCTCGATTTAAGTATGAAGGTAAGAATAAATACAATAATGATGAATGGAAAAAGAAAAAAGAGAAAATCCTTTAGCTAGATAAG
>refbc_746523_GU592460
CACCTGTATGGTTATCCAGCACAACTGGATGCCAAATCTCTTCAGAGGGGGAGGTTTGGTGTCCAATGATATGAAGATTCGTGCGGTATAAAGAAAGGGTGGAAGAAGTGGTAACAGCTTTTCACAATTTCATGATTATCAGTTTCCAACCTTGAATTCTGAAAACTAGTTGCAATATCCTTCCGCGATTTAATACGTTACGAAGTTTCCTATTCTAATTTGCGGAATGTTTGTAAACTGCCACTCCAATCTTTTGAAGAACGGAAAGGAAGGAGTGCATTCCTCATTTCAAATATTTTCTATCGTCTTGTTGTAGAAATACAGTTAATATGGATGTGTATCAACCGAAGGACCTATCTATAGCTTGCTTAACGGATAGATCTCGTCCACGTCCGGGGGGAGTCAAAGAAATCAACAGAGGGG
>refbc_45314_AY853872
CACTAGCTACAAAATTACAAAATAAAAAGATTGAAATTTCTACCATTAATCATCTTTTTTTATCTTACCTTAATTATGAAGATACAAATGAAGAGACAAGAGGCATAAATTTCCAAACTTTTTTATATTATATAGAAAATAGAAAATTGACTCAAAATAATAAACTGTAAAGTCATAATAACGAAAGGCGAATTGAATTATTAGCACGTATATTAGCACGTAGTAATAATATGATACTAAATAAAAAGGCATAAAAAAACTTTGTGTTTTGTTGAAGTCAAAAGAAGTGAAAAAAGGACAAAAATAACAAATTGAAAAAAAAAC
>refbc_264890_EU242655
ACAAATGGATAAGATTTGTTCTTAGTGTATAGGAGAAAATAGAATAGAGAAATAAAAGAAACCAAAGGAGCAATCAACTCTTTCTGATCTTCGATCAAGGGGGTTGTTGCTCCTTTGGTTTCTTTTAAATTAGTAGTATTTTTTAGAATAATGAAATCAGCTAAATTCCATTTTGTGTTGTGTCTTAACAAAAGAGAAATTAAAAAATCCAAACACTTAAAATAGCAAATAAATAAGGTACTAAATTCTTAAAAGAAATAGAGAATCTAGTTAATATAATCTAAGGATAGGGGCGGATGTAGCCAA
>refbc_489016_GQ982187
TACTTTGGTATTAGTGTATACGAGTCGTTGAAGGATCAATACCAAACTTCTTGTTCTATTAAGAAGTTTGGTATTGATCTATTTGGTTCAGTAGTGTTTTATTCACATAATCGTTTTTCATTTTCATTTCTTTTATTCAACTTATGAAAACAGCTGGTTATTTCATGATCGAATATCGTAGTTTCTTCTGTACCAACCTGCAATTTATATACTCTTATTCTTCAAAATAATTTGATTTTAGGAAAAAATCAAAGCATTGCATTTTTCTTTTTTTTTTTTTTTTTTTATGTACAACATTTTGTTTTATGTACAATATCTGTATTTCAGCAGGAAGGAGAGTGAAGTAATAAAGACTAAATAAAAAAATAATGAATGGTGAAAATGGAATCCTTTGAGAGAGGAGG
>refbc_310722_AM072885
tagtttagttatagtgaaaaannnncagtataagcctcttattaattttaagaaggcttatattgctcattttttttttagtatcatattattcttttttattaatatatttttctttttattaatatatattaatatataaagtaaagtactgtcttaattttttgactttagaaaattgagaaaaaaagtaaggtggaattttctacctgttttcttttttattgaaatctatgtgtttttatttagacaatacaaaaaanaatagtaaagta
>refbc_278669_AM179773
aaatccgcccctttccctttactccactatttcattataaaggattccattttaacaatttcttattatttctttcttatttctaagataaaaatattaagattaagaaaaattccaatttttttttattttttaatggaaaataacaacttcacacaaatttcacaaaggtatataaatttgaaaaggtataggtatataaattctatattaatagagaacgaaaagacgatactcaatcatgaactaacccacaaccataaaaatccttttctttttatccataagattctgtttcttgtgacgaaaaaaagtagaaagtatatgtaaataaaatattactaataagaataatctaataataataagaataatataataaaataataatattaatatattaataataaaaaaaaaaagtaatgtaataaaggagcaataacgccctcttgatagaacaagaaattggttattgctcccttactttcaaaaactcgtatacactaagacaaaagtcttat
>refbc_507520_EU350345
AGACTTCGGTCTTAATGTGTACGAGTTCTTGAAATAAAAAAGAAGCAACCCCAACCTTTTTCTTCTACTAAGAGGGTTGGGATTGCTTATTTTTTAGTACTATTTCTTTGACTTTACAGAAATAAGTTATGTTTTTACTTCAACATAAGAAAAAGTATTTTTATGGTTTGATTTAGGATTAAGTATTTAATCTATATATATCTATATATCAAATGTATTCATTTTCTATTTATTCTATTTAGATATTTTCTTTTTAATCTTTTGTTTTGTCAAGTTGTTAAATATAGAATTTTTATAGAATTTTTTATCTTTTTTATTTTTTTTTTATTTCGATCTTAGAACTATAAGTATTTGTCTCTTATAGCTTTTAAGAAAAAAATGGAATGATAAAT
>refbc_182105_GU935092
tccctctagacctagcggctgtagaagttccatctacaaatggataagacttctatattatattagtgtatacgagtttttgaaaatgaaaaataaaggagcaataataaacctcttgttatatcaagaggtttattattgctcctttattttcataataaattattatttgttagtcttttatttaacataagtcttttttttctttacttcttcatatttttcgttatgtagtaatttatatatatgtttttcttaatcttttattttacattttaaataaaataaataaatataaaggtttccatttattttttgttgtatttgattgtaaaagaaaaaaatacatatgaatgttgtaaattgaagtagttttaatatatagaaatactaatc
>refbc_446321_EF419660
TTTGGTTTTAGTGTATACGAGTTTTTGAAAATAAAGGAGCGATACCAACACTCTTGATAGAACAAGAAATTGGTTATTGCTCCTTTATTTAGATTTAGTAGTCTTTTTTTCGTTACACTTTTTTTTCTTTACATTTACATAAGTTTGTTTTTTCTTTACTTTAACTTTTTTATTTTACCTTATTTATTTCTGATTATCATAAGAAATAAAAAAAAGGATTTTTTAATGAGTTTGATTTCGTTTTATTGGATTTGACTTAGTATTATACGTTCGTTATGTAATAATATATTATATATTAACGAATTTTTTTAAAATAGAAAAAAAGTAAAAAAGTTCTTACCAATCTTTTGTAAAGTTTTTATTTTAGAGTAAAAATAAAGAATTGGAATTTTCTATATATCTTATCTCAGAAATACGAGAAAAAACGAATGATGAATGATAGAAATTGAGATATTTGAAATATTTAAACAATAAAAAAAAATACTATAGTA
>refbc_487929_EU204682
ATAAGGCTTTTCTGCTAACATATAGGAATTTTTGAAGAAAGCAAAGCCAGAAATACCCAATATCTTGTTTCGGCAAGATATTGGGTATTTCTTTGTTTTTTTATTCTGAATCTTTCTATTCTGAATTCAGTTAACGACGAGATTTAGTATCCTTTCTTGAGTTTTCATAACTCGTGAAATGCCGAGTAGGCACGAATTCCCCCAATTTGCGACCCACCATAGGATTTGTTATGTAAATAGGTATATGTTCCTTTCCATTATGAATCGCGATTGTATGGCCAACCATTGTGGGTAGAATGCTAGATGCCCGAGACCACGTTACTATTGTTTCTTTCTCCTCCTTCATATTGACCTTTTCGATTTTTTCCAATAAATGATGAGCTACAAAAGGATTCGTTTTTTTTCGTGTCACAGCTGATTACTCCTTTTTTTTCCTTTTTAAAGAGTGGCATTCTATGTCCAATATCTCGATCGAAGTATGGAGGTCAGAATAAATAGAATAATGATGAATGGAAAAAAGAGAAA
>refbc_292239_AY643665
CTTTAGCAATTTTCAATTTCAACTTTTTTATAAATTGTAAAAAAAAAGATGGAATTTCCATCGTTTTTTTATCTTCTTTTTTTATTCTGTAATGGAAAGAATAATTCTAGGTAAGTCCAATACTACTAGAAAATATAGAAAAAGGCTCCTAATTGAAAAGAAAATAAAGGAGCAAGAAACCCTTTCTTGTTTTATCAAAAAGGGTTTCTTGCTCCTTATATTTATCTAGTCTATTTTCAAAAACTCCTACACACT
>refbc_4530_GQ435008
AGGCTTTTCTGCTAACATATAGCAATTTTTGAAGAAAGGAAAGCTAGAAATACCCAATATCTTGCTGAAGCAAGATATTGGGTATTTCTTTTTTTTTTTTTATTTTGAATCTTTCTATTCTGAATTCAGTTAACGACGAGATTTAGTATCCTTTCTTGCACTTTCATAACTCGTGAAATGCCGAGTTGGTACGAATTCCCCCAATTTGCGACCTACCATAGGATTTGTTATGTAAATAGGTATATGTTCCTTTCCATTATGAATCGCGATTGTATGGCCAACCATTGCGGGTAGAATGCTAGATGCCCGGGACCACGTTACTATTGTTTCTTTCTCCTCCTTCATATTGACCTTTTCTATTTTTGCCAATAAATGATGAGCTACAAAAGGATTCGTTTTTTTTCGTGTCACAGCTGATTACTCCTTTTTTTCCATTTTAAAGAGTGGCATTCGATGTCCAATATCTCGATCGAAGTATGGAGGTCAGAATAAATAGAATAATGATGAATGGAAAAAAGAGAAAATCCTTTAGCTGGATAAGGGGC
>refbc_570444_FM253714
GAAGTTCCATCTATAAATGGATAAGATTTCTGTATTAATGTATACGAATCGTTGAAGGATCCATGCCCGATATCTTGTTTTAGTAAGATATTGGGCATGGATCCCCCACCAATATTTGTGATCCTCGTTAAAAATTAACGACGAGATTTATTATCGTTTCTCGCATGTCTCGCGAAAGTCAGAGTAGGCGCGAATTCCCCCAATTTGTGACCTACCATACGATCTGTTATATAAATAGGTAAATGTTCCTTTCCATTATGAATAGCGATTGTATGGCCAATCATTGTGGGTATAATGGTAGATGCCCGAGACCAAGTTACTATTATTTCTTTCTCCTCCCTCATGTTGAGTTTTTCCATTTTTCCCGATAAATGATTGGCTACAAAAGGATTTTTTTTTAGTGAACGTGTCACAGCTGATTCCTCCTATTTTAAAGATTGGCATTCTATGTCCAATAGAATATCTCGATCGAAGTATGAAGGTAAGAATAAATACAATAATGATGAATGGAAAAAAGAGAAAATCCTTTAGCTAGATAAGGGGCGGATG
>refbc_416299_EU572832
GACTTTGGTCTTAATATATATGAGTTCTTGAAAGTAAAGGAGTAATAAAAAATTTCTTGTTATATCAAGAGGTTTGTTATTGCTCCTTTACTATTTAGTTTTAGTATTTTTTTAGTTATTACTTAACTATTTGTTTTATTCTTTTTTTTTTTTTTTAGTAAAAAAAAAAAAGAATAAAGTTTTCAATTTAGGTTGTATTTTATCTTAAATTTAGGTTGTATTTTATCTTACAAGTAATGCTAAATGGCGGAAAAATTATTA
>refbc_212678_FM994980
AAGACTTTAGTCTGATTGTAATTGTATAGGAGTTTTTGAACTAAAAAGGAGCAATAGCTTCCCTCTTGATAAAACAAGAGGAAGCTATTGCTCCTTTTTTTTATTTAGTAGTATTTGCCTTACATAGTTTTTTTAAAAATAAGAAGGGCTTCTTTTATAGTTTGGTTCGATTAGCGTGTTTTCTCTTTGTATTAATTTAGAGGTTTATATATCCTTTTCCCAATGTTTTATGAAGTCTGATTTCCAATTGAATTTCAATCGAAAATAGATAAAAAGGATAATTTTTCTTATTTATTATTATTACTTTGATTTCAGAAAAAAGAAGTAAATAATATGCTCTTTTTTTTCATGTTAATGGAAAAGTATATAAATACTAGATAATACTAGATCATAGGAGAG
>refbc_4052_FJ395451
ATGCATGAACGTAATGCTCATAACTTCCCTCTAGACCTAGCTGCTGTCGAAGCTCCATCTACAAATGGATAAGACCCGGTCTTAGTGTATACGAGTTTTTTTTGAAATAAAAAGGAGCAATAACCTCTTTCTTGTTCTATCAAGAGGGCGGTATTGCTCCTTTTTTTATTTAGTAGTATTTGACTTACCTAGTTTCTTTAAATTTATTTAAAGAAACGTCGTTTTCTTTTTATCGGTTGGTTCATGAGTGAGTATCATGCTTTCGTTCTGTATTAATCATTAATCTAGAATTTAGCTACTTCTTCCCAATCTTTTGGGAAGTATTTTTTTAAAAGAAAAGATAAAAATGTTGGACTTTTTACTTAGTTAATACTTAATATTTTTATCTCGAAAATAAGAAAGATAAGAAAGAAATAATGATGAATGGTAAAAGTTTAATCTTTTGAAACGTAMGGAAAARAATAGTAGGGGGGCGGATGT
>refbc_100555_GQ438085
AGTGTATACGAGTTTTTGAAAATGAAAAATAAAGGAGCAATAATAAACCTCTTGTTCTATCAAGAGGTTTATTATTGCTCCTTTATTTTAATAATAAATTATTATTTGTTAGTCTTTTATTTAACATAAGTCCTTTTTCTTTACTTTTTCATATTTTTCGTTATGTAGTAATTTATATATATGTTTTTCTTAATCTTTTATTTTACATTTTAAATAAAATAAATAAATATAAAGGTTTCCATTTATTTTTTGTTGTATTTGATTGTAGAAGAAAAAAACTAAATATGAATGTTGTAAATTGAAGTAGTTCTAATATATAGAAATACTAATTATATTGGGG
>refbc_127553_AB107673
atatatgagttattgaaaataaataagaaaggagcaataatcaacttcttgttttatcaagagggttgacattgctcctttcttatttattagccctttaattattatataattgtaattactatttagtcgtcttttcttttacttttttacttaatagaatataatataagcttttttttttattttaactcaagatacgaaaaagtatttgagtatcctatttgacttatgtagtaatttttattttatatatgtttttatcggtgaagtttttatttctttttttatttaaataaaaaagataaagctttcaatttattttctgcctcttgtcttttatcttataagaaagggaaacaaaacaagaggaatggtagaaattaaaatttttgtaatttatactacatacagggagtgggggatagg
>refbc_247899_GQ118882
AATCTTGGTCTTAATGTATACGAGTTTTTAAACGTAAAGGAGCAATATTAACTCTCTTGATAGAACAAGAAATTAATTATTGCTCCTTTACTTTTTAGTAGTTTCATACATCAATTTTGTATTTACTTCAACATTCTTTACCATTGTTTTAAGATAGAAAAAAAATATTGGAGTTTCATACTTTTTGTTTCTTTTTTACTAATTTATTTTATACGTTTTTCCCAGCAATCTTTCTTTATCTTTTGAAATGAAAAAAAAATGAGAAATGAATGTTTTAATTCTAGTCTATTGTATCTTAGAAGACGAGTAAAAACTTCAAAATAATGAAAAAAAGAAGAAAGAATACAAATGGAAATCTCTGTAATTTTTAGATAGTATAG
>refbc_172644_GQ434948
GACTTCTATACTATATTAGTGTATACGATTTTTTGAAAGTGAAAATAAAGGAGCAATAATTTATTATTGCTCCTTTATTTTCACTTTCAATTCATAATAATTTAATAAGAAATTATTATTTCTTAGTCTTTTACTTAACATAAGTCGTTTTTTTCTTTAGTTCTTCATACTTTCAATACTTTCATTGTTTTCATTATGTAGTAATTTATATATAGATATTTTTTTCTTAATTTTTTTTTTAATCAAAATATAAGGGTTTCATTCATTTTTTGTTCTATTTGATTGTAGAATAATAAAAAAAAAAGATGAATCTTGTAAATTAAAATAGTTTAAATATATAGAAATACTAATCGTATTGG
>refbc_194253_GQ437172
GACTTCTATACTATAATTAGTGTATACGAGTTTTTGAAAATGAAAATAAAGGAGCAATGATAAACCTCTTGTTCTATCAAGAGGTTTATCATTGCTCCTTTATTTTCATTTTATAATAAAATAAATTATTATTTATTAGTCTTTTACTTAACATAAGTCTTTTTTTCTTTACTTCTTCATACTTTTAATACTTTCATTATTTTCGTTATGTAATAATTTATATAGATATGTTTTTAGATAGGTTTTTCTTAATCTTTTTTTTTTTTTATAAAATAAAAAAATAGAAATAAAATAAAAAAATAGAAATAGAATATTCTAATATTAAATATTAAGGGTTTCATTCATTTTTTGTTGTATTTGATTGTAGAAGAATAAAAAAAAGATGAATGTTGTAAATTGAAGTAGCTT
>refbc_34317_AY620897
ttttctttacataagtttttctttacttcaacataagaaaaagtattctagtcttagggattgctttatgattgcttatcatacttttttccttagatatgaatttatctacattcttttcaaccctttgtaaggctttgtgagattattatcttctagtttttttttttcaaataaaatagaaaggttataattttctgcttcttctatctcataattaagatagaaaaatgttaaaaattaacaatcgaatgaaatattttccattatgaatttcttttttttatttcattaaaaatggaatattcttttttttttttttatttttaaatggattaaaaataaaaaaaatattagtagtagtggg
>refbc_286050_GQ337830
GATTTAGGTCTTGGTGCATGCCTGGCTTAGTGTATATGAGTCATTGAAGTTGCAGGAGTAATACCCTATTTCTTATTCTGTTAAGAGGCTGGGTATTGCTCCTGCATTTTGTTTGTATTAAGTAAAAAATTTACTTTAACAGATTGGTGTTGGTTTGGTGAATTCTAGATTATAATACTATTATGATTATATGATATGATTATGTTCCTCAAAAATTTTTTTTTATTTGATAAAGCAGAG
>refbc_446144_EF590683
GATAAGATTTTTGTCTTAGTGTATCTGAATTGTTAAAGAAATGTAGCAATACCCTGAAATAACAATACCCCATATCTCGCTTAAGCGAGATATGGGGTATTGTTATTTTGTTTGATGTCATGTTATAGTATTTTCATTTTATGCACTATAGAATACATATTTATTTATTTTGTATAACATATTTACATATTCAGATTGTATATATGTATATTAAATACTAATACCTTACTATATAAGTATATAAAGTATAAGAAATGAACTTAACGACGAGATTTATTATCGTTTCTTGCATGTCTCGTAAAAGACAGAGTAGGTGCAAATTCTCCCAATTTGTGACCCACCATACGATCCGTTATATAAATAGGTAAATGTTCCTTTCCATTATGAATAGCGATTGTATGGCCAATCATTGTGGGTATAATGGTAGATGCCCGAGACCAAGTTACTATTATTTCTTTCTCTTCCCTCGTGTTGAGTTTTTCAATTTTTGCCGATAAATGATTAGCTACAAAAGGGTTTTTTTTTAGTGAACGTGTCATGTCACAGTGTATTACTCCTTTTTTTTTACATTTTTTATTTTAAAGATTGGCATTCTATGTCCAATATCTCGATCTAAGTTAAGTATGGAGGTCAGAAT
>refbc_494579_EU213771
AGTTCCATCTATAATGGATAAGACTTTTGTATTCCTATATAGATGTATATGTATATGAATTTTTGAAGATAGCAATCCCCCAATATCTTGGGGATTGCTATCTTGTTGGATTTAGGTGTTTTTTGCTTCTCTATCCAAATTTTCGTTCTTTATCATAAAAGTTCTCCCCCGCCAATGAATGATAAGTGCCTAGGTGAAGTATAGTATAAGATAAGTCAGAAAAGTCTAAGTCTTATGAAAAAGAAAATAAATATACCTAGACTCTTACTATAAGATAAAGACTCTTAAGTCTAAATACTATTAAGATAAGGCTTTTCACATGAATATTTAGTAGAACGACTAACGACGAGATTTATTATCGTTTCTCGCGTGTCTCACGAAAGTTATAGTAGGTGCAAATTCTCCCAATTTGTGACCGACCATACGATCTGTGATATAAATAGGTAAATGTTCCTTTCCATTATGAATAGCGATTGTATGGCCAATCATTGTGGGTATAATGGTAGATGCCCGAGACCAAGTCACTATGATTTCTTTCTCCTCCCTCCTGTTGAGTTTTTCAATTCTTCCCGATAAATGATTAGCTACAAAAGGATTTTTTTTGAGTGAACGTGTCACGGCTGATTACTCCTTTTTTTACATTTTTTAAATTGGCATTCTATGTCCAATATCTCGATCTTAATCTGAAGTATAATGATGAATGGAAAAAAGAGAAAATCCTTTAGCTAGATAAGGGAAGGG
>refbc_293751_AB450072
ATAACTTCCCTCTAGACCTAGCTGCTATCCAAGCTCCATCTATAAATGGATAAGATTTAGGTCTTAATGTAGTCGAGTTTTTGAAAGTAAAGGGGCACTAACCAATTGTTTGTTAAAACAAAGAGTTGGTATTGCTCCTTTACTTTTCTTTTTTACTTACATAACTTTCGTATGCTTTATTCTTTTTTTTGTTAATTGATCATTGAGTATTGTTTTTTTTTATCTTTATGAATAAATGCTTTTTTTATATACTACTTTACTTTTTTTCATTGCTATAGAAATAGTGGAGGGGGCGGATGTAGCCAAGTGGATCAAGGC
>refbc_416280_EU682691
GACTTTGGTCTTAATATATATGAGTTCTTGAAAGTAAAGGAGTAATAAAAAATTTCTTGTTATATCAAGAGGTTTGTTATTGCTCCTTTACTATTTAGTTTTAGTATTTTTTTAGTTATTACTTAACTATTTGTTTTTGTTTTATTCTTTTTTTTTTTTTGGGAAAAAAAAAAAAAAGAATAAAGTTTTCAATTTAGGTTGTATTTTATCTTACAAGTAATGCTAAATGGCGGAAAAATTATTA
>refbc_264476_EF011789
TATTTAATATAAAAAACAATATATTTTTTAACTCGGTCTAGTAAGAGAAAACTAGAAATGACCTTTAAGGCATTGAAAAAAATGTCTTAAAGGTCATTTATAATAAATTAATTATTTATTAGC
>refbc_191896_EF177401
GATTTTGGTCTTAATGTATACGAGTTTTTGAACGTAAAGGAGCAATATCAACCCTCTTGATAGAACAAGAAATGAATTATTGCTCCTTTACGTTTTTTTAGTAGTTTTTTTCTTCAGACATCAATTTATTTATTTACTTCAATATTCTTTAAAAAGAATATTGGAGTTTCATACTTTTGAAATGTAAAAAAAAAAAGAGAAGTTAATGTTTCAATTTTACGTATCTTAGAAGATGAGGAAAAACTTAAAAAAGAAATAATAAAGAAAGAATACAAATGGAAATCTATGTAATTTTTAGATAGTTGTAATTTTTAGATAGTATAGTATAG
>refbc_550457_AB446225
TTCCCTCTCTACCTAGCTGCTATTGAAGCTCCAACAAATGGCTAAGACTTGTTCTTAGTGTGTAGAAGTTTTTGAAATATAGATAACTATAAGGAGCAATAAACCCTTTCTTGTTCTATCAAAAGAGGGTTTATTGCTCCTTTATTTTCTTTTCAATTAGGAGTCCTTTTCTATTTTTCTAGTAGTATTGGATTTACCTAGACTTTTCTTTCCATTACAGAAAAAGAAAGAAGATAAAAAAATGATTGAAATTCTATCTTTTGTTTTTCAATTTTGAAAAAAATTCAAATTGAACAAATAAGTGAATTCGTAAATAAAAAATAAATAAATATAAATTTTTCTTTTCTAGTAGAGGGGCGGATGTAGCCAAGTGGATCAAG
>refbc_258175_GU934951
acgagtcattgaacttgcaggagaaatacccaccatctttacataacaagagttggggtattcctcctgcatttagtttgagtagttttttactcacatctcacaataagcatttttcgtttttctttcttattctatgcaacttaagtaaaaaagcattactacaactataaactatagcgggggttttcattttgaattctagattttcatacttttttgttttgtgtagttatttactctactctaaatgtaatttctagattttctcaaaatcttttaattgttcttcctacttcctaagtgtttcagttttttttaatcaaaatgtaaatatatattttttttttagaaccaagattacatattctatttattttctatacaagtagaaaaaatttaat
>refbc_48755_DQ006190
GATTTGGTCTTAGTGTATAGTATAGGAGTTTTTGAAATAAAATAAAGGAGCAATAAACTCTTTCTTGTTCTATCAAGGGGGTTTATTGCTCCTTTATTTTATTTCAAATTAGTAGTATTTTTTGACTAGTCTTGTACTTATCCTATCCTAGTCCTAGACTTTTTTACTTTCCATTCCATAAAGTAATAAACTAAATATAGAATATAGTAATAATAAATAAAATAAAGTAAAAAAAAGTAATAGAGTAGAGGGGCGGATGTAGCCA
>refbc_507520_EU350356
AGACTTCGGTCTTAATGTGTACGAGTTCTTGAAATAAAAAAGAAGCAACCCCAACCTTTTTCTTCTACTAAGAGGGTTGGGATTGCTTATTTTTTAGTACTATTTCTTTGACTTTACAGAAATAAGTTATGTTTTTACTTCAACATAAGAAAAAGTATTTTTATGGTTTGATTTAGGATTAAGTATTTAATCTATATATATCTATATATCAAATGTATTCATTTTCTATTTATTCTATTTAGATATTTTCTTTTTAATCTTTTGTTTTGTCAAGTTGTTAAATATAGAATTTTTATAGAATTTTTTATCTTTTTTATTTTTTTTTTATTTCGATCTTAGAACTATAAGTATTTGTCTCTTATAGCTTTTAAGAAAAAAATGGAATGATAAAT
>refbc_142614_EU887938
TACTTTTGTATGTATATGAATTTTTGAAGGTAGCAATCCCCCAATATCTTGTTCTAAGAACAAGATATTGGGGGATTGCTACCTTGTTGGATTTGCATTCTTGGATTCAGGGGTCTTTTGCTTCTCTATCCGAATTTTCGTTCTTTATCATAAAAGTTCTCCCCCGCCAATGAATGATAAGTGCCTAGGTGAAGTATAGTATAAGATAAGTCAGAAAAGTGAGTCTATTAGTATACTAGAAAAAGAAAGATACCTATACTCTTACTATAAGATAAAGACTCTTAAGTCTAAATACTATTAGAAAGACTATTAGAAAGACTATTAAGATAAGGCTTTTCACATGAATACTTAGTAGAACGACTAACGACGAGATTTATTATCGTTTCTCGCGTGTCTCACGAAAGTTAGAGTAGGTGCGAATTCTCCCAATTTGTGACCGACCATACGATCTGTGATATAAATAGGTAAATGTTCCTTTCCATTATGAATAGCGATTGTATGGCCAATCATTGTGGGTATAATGGTAGATGCCCGAGACCAAGTCACTATGATTTCTTTCTCCTCCCTCCTGTTGAGTTTTTCAATTCTTCCCGCTAAATGATTAGCTACAAAAGGATTTTTTTTTAGTGAACGTGTCACGGCTGATTACTCCTTTTTTTCCATTTTTTAAATTGGCATTCTATGTCCAATATCTCGATCTTAATCTGAAGTATAATGATGAATGGAAAAAAGAGAAAATCCTTTAGCTAGATAAGGGAAGG
>refbc_242201_AB492559
GACTTCGGTCTTAGTGTATACGAGTTTTTGAAAGTAAAGTAAAGGAGCAATACCAACCCTCTTGATAGAACAAGAAAATGGCTATTGCTCCTTTATTTGATTTACATAAGTTTTTTTTTTACTTAAAAAGTATTATTAGAGGGTTGGTTTATTATGGAGTATCACAATTTTTTTCTGTACTAATTTGTAATTTATCTATCTAAAAAAAAAAGATCAATATTGGAATTTTATGTTTAATAGTTGTATCTTAGAACTAAGAATGAATGGTAGAAAACTAATTTATAGTAATTTATAAATACTATAATAGTTATAAATAGTTATAG
>refbc_662776_GQ337782
GATTTAGGTCTTGGTGCATGTCTGGCTTAGTGTATATGAGTCATTGAAGTTGCAGGAGCAATACCCAATTTCTTGTTCTGTTAAGAGGCTGGGTATTGCTCCTGCATTTTTTTGTATTAAGTAAAAATTTGACTTTAACAGATTGGTGTTGGTTTGGTGAATTCTAGATTATTAGACTATTATGATTATATGATTATGTTCCTCAAAAAATTTTTTTATTTGATAAAGCAGAG
>refbc_67441_EU163549
TATTTTAATTATAATTTTGTAATTAATTACAAAATTATATAAATAGGATAATCACTTGAAAAAAGATGACCTTAGGATTTAAATCCTAAGGTCATCTTTTTTTTATTAGACACTTTGTTAAAAATAAAGAAATTACAAAAA
>refbc_194253_GQ437035
GACTTCTATACTATAATTAGTGTATACGAGTTTTTGAAAATGAAAATAAAGGAGCAATGATAAACCTCTTGTTCTATCAAGAGGTTTATCATTGCTCCTTTATTTTCATTTTATAATAAAATAAATTATTATTTATTAGTCTTTTACTTAACATAAGTCTTCTTTTCTTTACTTCTTCATACTTTTAATACTTTCATTATTTTCGTTATGTAATAATTTATATAGATATGTTTTTAGATAGGTTTTTCTTAATCTTTTTTTTTATTTTATAAAAAAAAAAGATATAAATAGAATATTCTAATATTAAATATTAAGGGTTTCATTCATTTTTTGTTGTATTTGATTGTAGAAGAATAAAAAAAAGATGAATGTTGTAAATTGAAGTAGCTT
>refbc_493992_EU213833
AGCTCCATCTACAAATGGGTAAGACTTTGGTTTTCGTGTATACGAGCTTTTAAAAATAAAGGAGCAATAACCAATTTCTTGTTCTATCAAGAGTATTGGCATTGCTCCTTTATTTAGTATAGTAGTCTTTCTTTTCTTAAGTTTGTTTTTTCTTTATTTTAACTACCCTCTACTCTATTTTACCATTTTACCATAAGAAAAGAAAATAACTAAGGGATTTTTAATGAGTTTGATTTCGTTTTATTGGATTTTTTTAGTATTATACGTCCGTTATGGACTAACTAATATATATATTATATAAAATATATAGTAGACAGAGGG
>refbc_32247_EU750531
acttccatctatcagtggataagactttggtcttagtatatatgagttcgtggaagttttgaaagtaaaggagcaataataaatttcttgttatatcaagagatttattattgctcctttactataattagtattttagtagtatttgttttttttttttttactaatttcgcgtgaagattaaaataaaagagaagggtttcaatttatgttgtattttcttttacaagaaatgataaatggtgtaaatatttgaaatttctattttaatagtacaagggg
>refbc_178750_AF525003
AATCTTGGTCTTAATGTATACGAGTTTTTGAACGTAAAGGAGCAATAATTAATTTATTGTTCTATCAAGAGGGTTAATATTGCTCCTTTACTTTTTAGTAGTTTCATAGATCCATTTTTGTATTTATTTCAACATTCTTTACCTTTGTTTTAAGATAAGAAAAAAATATTGGAGTTTCATACTTTTTGTTTCGTTTTTACTAATTTATTTTATACGTTTTTCTCAGCAATCTTTCTTTATCTTTTTGAAATGAAAAATAAAAAAATGAGAAATGAATGTTTTAATTCAAGTCTATTGTATCTTAGAAAACGAGTAAAAACTTCCAAATAATGAAAAAAAAAAAAAGAAAGAATACAAATGGAAATCTCTGTAATTTTTAGATAGTATAG
>refbc_264890_EF550080
ttggctacatccgcccctatccttagattatattaacattaactagattctctatttcttttaataatttagtaccttatttatttgctattttaagtgtttggattttttaatttctcttttgttaagacacaacacaaaatggaatttagctgatttcattattctaaaaaatactactaatttaaaagaaaccaaaggagcaacaacccccttgatcgaagatcagaaagagttgattgctcctttggtttcttttatttctctattctattttctcctatacactaagaacaaatcttatccatttgt
>refbc_34190_GQ434922
GACTTCTGTCTTAATACATTAAGAATGGGTAAAGGGGCTATACCCATATGTATCTTCCTTTAGAAAGATATGTATGGGCATATCCCCTTCTTTGCTTTGAATGATTTATTCTATTCTTTTTTGATTCCGCCAAATTAACGACTTAACGACGAGATTTATTATCGTTTCTCGCATGTCTCGCAAAAGTCAGAGTAGGCGCGAATTCTCCCAATTTGTGACCTACCATACGATCCGTTATATAAATAGGTAAATGTTCTTTTCCATTATGAATAGCGATTGTATGGCCAATCATTGTGGGTATAATGGTAGATGCCCGAGACCAAGTTACTATTATTTCTTTCTCCTCCCTCATGTTGAGTTTTTCCATTTTTCCTGCTAAATGATTAGCTACAAAAGGATTTTTTTTTAGTGAACGTGTCACAGCTGATTACTCCTTTTTTTTACATTTTCTTTTAAAGATTGGCATTCTACGTCTAATAGAATATCTCGATCTAAGTATGAAAGTAAGAATAAATACAATTACAATAATGATGAATATACAATAATGATGAATGGAAAAAAGAGAAAATCCTTTAGCTAGATAAGG
>refbc_264891_EU242713
ACAAATGGATAAGATTTGTTCTTAGTGTATAGGAGAAAATAGAATAGAGAAATAAAAGAAACCAAAGGAGCAATCAACTCTTTCTGATCTTCGATCAAGGGGGTTGTTGCTCCTTTGGTTTCTTTTAAATTAGTAGTATTTTTTAGAATAATGAAATCAGCTAAATTCCATTTTGTGTTGTGTCTTAACAAAAGAGAAATTAAAAAATCCAAACACTTAAAATAGCAAATAAATAAGGTACTAAATTCTTAAAAGAAATAGAGAATCTAGTTAATATAATCTAAGGATAGGGGCGGATGTAGCCAA
>refbc_4443_AY225118
GACTTTGGTCTTAGTGTATACGAGTTTTTGAAAGTAAGGGAGCAATAACCAAATTCTTGTTCTATCAAGAGGGCATTATTGCTCCTTTACTTTTACTTTTATTTAATAGTAGTATTTTATTTACATATACTTACCCACGTTACACGAAAAAGAAATGATTCTTATGGGTTGGATCATGATTGAGTATCGTCTTTTCTCTTCGTATTGTATTCATTTTGAATTTATATACCCTATATACCTTTGTGAAATTGTTATTTTCCACTTAAAATAAAAGATAAATTTTGGAATTTTGCTTACTATTTGTATCTCAAAAATAAGAGAAGAAAGAAATAATTATGAATGGTTGAATTGGAATCCTTTATAATTTAAATAGTGGAGTAAGG
>refbc_352238_DQ208794
TTGTTATGCATGGAACGTAATGCTCATAACTTCCCTCTAGACCTAGCTGTGGTTGAGGCTCCATCTATAAATGGATAAAATTTTGGTCTTAATGTATACGAGTTTTTGAACGTAAAGGAGCAATAATGAATTTCTTGTTCTATCAAGAGGGTTGATATTGCTCCTTTACTTTTTTTTTTTTTTAGTAATTTTTTTCTTCATTCTTAAAAAAAAAATATTGGAGTTTCATACTTTATACTTTTTTGTTTTTCTTATCAACCTTTCTTTATCTTTTGAAATGGAAAATAAAAAAGAGAAGTTAATGTTTCAATTTGAGTCTATCGTATCTTAGAAGATGAGGAAAAACTTAAAAAAGAAATAATAAAGAAAGAATACAAATGGAAATCCCTGTCATTTTTAGATAGTATAGGGGCGGATGTAGCCAAGGGGATCAAGGCAGGGGATTTGGGAACCCCCCAT
>refbc_100555_GQ438035
AGTGTATACGAGTTTTTGAAAATGAAAAATAAAGGAGCAATAATAAACCTCTTGTTCTATCAAGAGGTTTATTATTGCTCCTTTATTTTAATAATAAATTATTATTTGTTAGTCTTTTATTTAACATAAGTCCTTTTTCTTTACTTTTTCATATTTTTCGTTATGTAGTAATTTATATATATGTTTTTCTTAATCTTTTATTTTACATTTTAAATAAAATAAATAAATATAAAGGTTTCCATTTATTTTTTGTTGTATTTGATTGTAGAAGAAAAAAACTAAATATGAATGTTGTAAATTGAAGTAGTTCTAATATATAGAAATACTAATTATATTGGGG
>refbc_165323_AY721736
gatccacttggctacatccgcccctatccttagattatattaactagattctctatttcttttaataatttagtaccttatttatttgctattttaagtgtttggattttttaatttctcttttgttaagacacaacacaaaatggaatttagctgatttcattattctaaaaaatactactaatttttaaaaaaccaaaggagcaacaacccccttgatcgaagatcagaaagagttgattgctcctttggtttcttttatttctctattctattttctcctatacactaagaacaaatcttatccatttgtagatg
>refbc_238945_EF420900
CTGGTCTGATTGTATAGGAGTTTTTGAACTAAAAAAGGAGCAATAGCTTCCCTCTTGTTTTATCAAGAGGGCGTTATTGCTCCTTTTTTTATTTAGTAGTATTTACCTTACATAGTTTCTTTAAAAATAACAAGGGGGTTTTATAGTTTGGTTCGATTAGCGTGTTTTATCTTTGTATTAATTTATATTATAGGTTTATATATCCTTTTCCCAATCGTTTATGAAGTTTTATTTCCAACTCAATTTCAATCTAAAATAGATAAAAATTATAATTTTGATTATTTATTGCTTTTATTTCAGAAATAAGAAATAAATTATATGCTTTTTTTTATGTTAATGGAAAAATAAAATATAGTAGATAATACTAGATAATAG
>refbc_597412_FJ038994
taatgctcataacttccctctagacctagctgctattgaagctccatctacaaatggataagactttggttttagtgtatacgagtttttgaaaataaaggagtaataaccaatttcttgttctatcaagagtgttggtattactcctttatcctttatttagagttagtagtctttcttttctttacatctttacagaagtttgttttttctttactttaacgttaccctttgaaattcgtattcggatttgaaatatttaaacaaataaaaagaaaatactaaaatagtatagtagaggggcggatgtagccaagtggatcaaggcagtggattgtga
>refbc_224855_EU090654
atttcggtattagtgtatacgagtcattgaaggaccagatcaatacccagaagtgggtattgatctggttcagtagtggtttactcacataagattttttttccatttaagaaaatattaattatttggttcatgatcgaacatcatacctttttttttattttaactgatcttcagtttatgtacattcctaaaatgcattttttcctattgttttctaaagggtagaaatttgtatgaaaaaaataagaaagactagtaatctataatttttttctttagaaaggacaagg
>refbc_63778_AM922082
TATCTTTAAAAGGCTTAAAAAATAATAAATTTTTTTTATTTTTTTAGTCATAATTCAAAAAAACTAAAAAATAATGACCTTTAAGATTTTAAATCTTAAAGGTCATTATTTTTTTTATAGAAATAAAAA
>refbc_264922_AY721814
gatccacttggctacatccgcccctatccttagattatattaactagattctctatttcttttagtaatttagtaccttatttatttgctattttaagtgtttggattttttaatttctcttttgttaagacacaacacaaaatggaatttagctgatttcattattctaaaaaatactactaatttaaaagaaaccaaaggagcaacaacccccttgatcgaagatcagaaagagttgattgctcctttggtttcttttatttctctattctattttctcctatacactaagaacaaatcttatccatttgtagatgg
>refbc_93385_GQ184348
gcgcatggtggattcacaatccactgccttaatccacttggctacatccgcccctactatactatacatcatatcttgtttgtattgtctaaaataaaaacgcagcaatattttttttgataaaaaaaaaaattataaattataatagtatttttttctattttatatataatagaaaaaattatataaaaaaatgatttgttccgttttatagaaaaaaacgagcgatataagccttaaaaataaggcttgtatcgctcgtttttaatattactaaactaggtctagactaacactaaagaattatccatttatagatggagcctcaacagcagctaggtctagagggaagttgtgagcattacgttcatgcataac
>refbc_590272_FJ564244
TACTTTTGTATTCCTATATAGATGTATATGTATATGAATTTTTGAAGATAGCAATCCCCCAATATATTGGGGGATTGCTATCTTGTTGGATTCAGGTGCTTTTTGCTTCTCTATCCGAATTTTCGTTCTGTATCATAAAAGTTCTCCCCCGCCAATGAATGATAAGTGCCTAGGTGAAGTATAGTATAAGATAAGTCAGAAAAGTCTAAGTCTTATGAAAAATAAAATAAATATACCTATACTCTTACTATAAGATAAAGACTCTTAAGTCTAAATACTATTAAGATAAGGCTTTTCACATGAATATTTAGTAGAACGACTAACGACGAGATTTATTATCGTTTCTCGCGTGTCTCACGAAAGTTATAGTAGGTGCAAATTCTCCCAATTTGTGACCGACCATACGATCTGTGATATAAATAGGTAAATGTTCCTTTCCATTATGAATAGCGATTGTATGGCCAATCATTGTGGGTATAATGGTAGATGCCCGAGACCAAGTCACTATGATTTCTTTCTCCTCCCTCCTGTTGAGTTTTTCAATTCTTCCCGATAAATGATTAGCTACAAAAGGATTTTTTTTGAGTGAACGTGTCACGGCTGATTACTCCTTTTTTTACATTTTTTAAATTGGCATTCTATGTCCAATATCTCGATCTTAATCTGAAGTATAATGATGAATGGAAAAAAGAGAAA
>refbc_468124_GQ428674
ATGGATAAAATCTTGGTCTTAATGTATACGAGTTTTTGAACGTAAAGGAGCAATAATTAATTTATTGTTCTATCAAGAGGGTTAATATTGCTCCTTTACTTTTTAGTAGTTTTATACATCAATTTTGTATTTACTTCAACATTCTTTACCATTGTTTTTAGATAAGAAAAAAATATTGGAGTTTAATACTTTTTGTTTCTTTTTTACTAATTTATTTTATACGTTTTTCTCAGCAATCTTTCTTTATCTTTTGAAATGAAAAATAAAAAAATGAGAAATGAATGTTTTAATTCTAGTCTATTGTATCTTAGAAGACGAGTAAAAACTTCAAAATAATGAAAAAAAAAAAGAAAGAATCCAAATGGAAATCTCTGTAATTTTTAA
>refbc_66731_FM206364
TTTTTCCATTCATCATTATTGTATTTATTCTTACCTTCATACTTGGATCGAGATATTGGACATAGAATGCCAATCTTTAAAATGTAAAAAAAGGAGTAATCCGCTGTGACACGTTCACTAAAAAAAAATCCTTTTGTAGCTAATCATTTATCGAGAAAAATTGAAAAACTCAACATGAGGGAGGAGAAAGAAATAATAGTAACTTGGTCTAGGGCATCTACCATTATACCCACAATGATTGGCCATACAATCGCTATTCATAATGGAAAGGAACATTTACCTATTTATATAACAGATCGTATGGTAGGTCACAAATTGGGAGAATTTGCGCCTACTCTGACTTTCGCGAGACATGCGAGAAACGATAATAAATCTCGTCGTTAATGAAAATTCAAAAAAGAATCAAACAAGGGAGGGGACCCCTATCTTATTTTAGCAAGATAGGGGGCTACTTCAACGATTCGTATACATTAATTTTATATTTAATATAGAAGTCTTATCCATTTATAGT
>refbc_154921_FJ564437
TACTTTTATATTCCTATATAAATGTATATGTATGTGAATTTTTGAAGATAGCAATCCCCCAAGATAGTGGGGATTGCTATCTTGTTGGATATCTTGTTGGATTCAGTTTCTTTTTGTTGCTTCTCTATCCGAATTTTCGTTCTTTATCATAAAAGTTCTCCCCCGCCAATGAATGATAAGTGCCTAGGTTAAGTATAGTATAAGATAAGTCAGAAAAGTCTAAGTCTTATGAAAAATAAAATAACTATACCTATACTCTTACTATAAGATAAAGACTCTTAAGTCTAAATACTATTAAGATAAGGCTTTTCACATGAATATTGAGTAGAACGACTAACGACGAGATTTATTATCGTTTCTCGCGTGTCTCACGAAAGTTATAGTAGGTGCAAATTCTCCCAATTTGTGACCGACCATACGATCTGTGATATAAATAGGTAAATGTTCCTTTCCATTATGAATAGCGATTGTATGGCCAATCATTGTGGGTATAATGGTAGATGCCCGAGACCAAGTCACTATGATTTCTTTCTCCTCCCTCCTGTTGAGTTTTTCAATTCTTCCCGATAAATGATTAGCTACAAAAGGATTTTTTTTGAGTGAACGTGTCACGGCTGATTACTCCTTTTTTTACATTTTTTAAATTGGCATTCTATGTCCAATATCTCGATCTTAATCTGAAGTATAATGATGAATGGAAAAAAGAGAAA
>refbc_194253_GQ436998
GACTTCTATACTATAATTAGTGTATACGAGTTTTTGAAAATGAAAATAAAGGCGCAATGATAAACCTCTTGTTCTATCAAGAGGTTTATCATTGCTCCTTTATTTTCATTTTATAATAAAATAAATTATTATTTATTAGTCTTTTACTTAACATAAGTCTTCTTTTCTTTACTTCTTCATACTTTTAATACTTTCATTATTTTCGTTATGTAATAATTTATATAGATATGTTTTTAGATAGGTTTTTCTTAATCTTTTTTTTTTATTTTATAAAAAAAAAAGATATAAATAGAATATTCTAATATTAAATATTAAGGGTTTCATTCATTTTTTGTTGTATTTGATTGTAGAAGAATAAAAAAAAGATGAATGTTGTAAATTGAAGTAGCTT
>refbc_267582_EF375905
GGACTCGGTCTTAGTGTATAGGAGTTTTTGAAAATAAGGGAGCAATAACCGCCTTCTTGTTCTAAACAAGATGAGGGATTGCTCCCTTATTTCTATTTTCTATTGATTTTTTTATTCAATTTTCGAATTAAAAAATTTGGGTTTTTCTTTTGATTTGGAAATGAAGTTGAAATAAGTTAATAAAGAAGAGAATATTGAATGAATGATAATATTGAATATAATTTCAATTCAATTCAAAATAAAAAATAGATATTATATGAAAATTTTTATAGAATATGTTTGAAATATTCAAGAATTATAAATAGACTAATTCTATAAAAATTTATAGAATTATGAATTAGAAAAAAAAAGAAATAAAATGAAAAAATATAACATAGTCTG
>refbc_594549_FJ031784
ttgtataggagtttttgaactaaaaaaggggagcaatagcttcccctcttgttttatcaagagggcgttattgctccttttttttatttagtactatttgccttacatagtttctttaaaaataagaagcgtccttttatagtttggttcaattagcgtgttttctctttgtattaatttatattataatattataggtttatatatccttttcccagtcttttattaatttttatttcctttcaaatctaaaatagataaaaattataattttgcttatttattacattacttttttttcatgttaatggaaaaatatattaatactagataatagtaga
>refbc_100464_FJ572567
attttagttataaatttattatataaatttgtagaaataggataacaacttgaaaataatgaccttaggaaataaattcctaaggtcattatttttttttatttatttaattagaaaaaaa
>refbc_549149_EU854415
acccgatcttagtgtataggagttattgaaaaaaaaaagaaaataaaggagcaataaactctttcttgttctatcaagagggcgttattgctcctttattttctttttaattactactactttttttagtcatattgtacttacatagactttgattcgttacattaccgaaaaagaaataaaggggattatttttcttaggggttgattgatgattgagtattatttgttcgttctatatgcatttttattttcatttatctatccatcttttgcgaagtttttttgacattgaaatttgaaattaaaacgagaaaaattctaatttttgcttaatctttttatctctgagataaaaatatctcacaaataagcaaataagaaagaagataaatgaaatggtcgaaattcaaccttttgtcttaaaataaaaaaatctaagaggggcggagtagccaa
>refbc_28950_GQ863391
acttcggtcttagtgtatacgagttattgaaaataaaggagcaagaccaaccctcttgataaaacaagaaattgattattgctcctttattatttattagtcttttaatcactatttagtggtctttgacgtacataagtctttttctttccttcaacataagaaaaagtatttgagtatcatactttcgttctgtagtaatttttactttatatacgttcttcttaatcatatacgttcttcttaatcgtttgtgaagtttttatttcattttttattttttaattaaaagatttcaaaatgaaaagtaaaagataagggtttcaattcattttttgactcttatatcttataaaaaggggtcaaaattaaaaaaaaaaaaatagcggaaataaaaatctttgtaaattgagtgagtataggggcggatgta
>refbc_141466_GQ248251
ATAATTTCCCTCTAGACCTAGCTGCTATAGAAGCTCCATCTATCAATGGCTAAGATCGCCAGTCTTAGTGTATAGGAGTTTTTGAAAAATAAAGGAGCAAAAATCATCTTCTTGATAGAACAAGAAGGTGATTTTTGCTCCTTTATTTTCTTTATAGTTTTTACATTATCAAAAATGCAAATATCTCAGAAATACAAAAAAAAAAATTCTCGAAAGCAAATTCTAAATAAAATAGAATTTAAAAATTAATATTATTTATTTCAATTTAAATAGAAATAAGAAATAAATATAAATTATTAAATATTTCTATTAAATATTTAAATTGAAATATTAAATTGAAATAGAATATTTTAAAATATTCTATAAATTGTAGAAATAAAAAAAAATGTAATAAATTCCAATAGGAAATAAATCGAAAAATAAATAGAAATAGAACCAGCGGGCGGATGTAGCCAAGTGGATCAAGGCNG
>refbc_221254_GU178886
ACTTCTGTCTTAGTGTATTAGTGTATACGAATCGTTGAAGGAGCAATACCAAATAGTATATAAAGAGGTTTGGTATTGCTCCCATATTTTTATTTTATATTTTTATACCATTTATAGGTAATATAAGCACTTATAATTATCAATTTATAAATGATTTTCTTCTATCCTTCAATACAATTTTGATATGACAAGTGGATCTTTTTATCGGATAACTCCGTCCTCGAGCTCTAGGTCTTAACTTTTTCACAATAGCACCCCCATTGACTTCAGCTTGACTAATAAATAAATTCACTTCCTTCAAGCCCAGGTTATGAGTAGCGTTTGATGCTGCAGAATAAACCAATTTCAAAATGGGATAAGATGCCCAATAAGGCATGAGTTCCAGTATCATAAGTGTGTCCGCATAGGAACGCCCGCGAATCTGATCAATTACTCTTCGTGCTTTGAAAACAGACATACATATATGTTGAGCTAAAACTTTTACTTCTGTACTCGAACGCGAGTTCTTTCTCCTTATCATAAGGTTATCCCCCACCAATGAATAAAAAGTGCCTTCTTTATCTACTTACTTTATTTTCTATTTTGAATTTTAGATTATATAAATTCAATTAACGACGAGATTGATTATCGTTCCTTGCATGTCTTGCGAAAGTTAGAGTAGGCGCGAATTCTCCCAATTTATGACCTACCATATGATCTGTTATATAAATAGGTAAATGTTCCTTTCCATTATGAATAGCGATTGTATGGCCAATCATTGTGGGTATAATGGTAGATGCCCTAGACCAAGTTACTATAATTTCTTTCTCCTCCCTCATGTTGAGTTTTTCCATTTTTCCCGATAAATGATTAGCTACAAAAGGATTTTTTTTTAGTGAACGTGTCACAGCGGATTACTCCTTTTTTTACATTTTTCAAATTGGCATTCTATGTCCAATATCTCGATTTAAGTATGAAGGTAAGAATAAATACAATAATGATGAATGGAAAAAGAAAAAAGAGAAAATCCTTTAGCTAGATAAG
>refbc_49657_GU372808
AGACTAGCTGCTGTTGAAGCTCCATCTACAAATGGATAAGACTTATGTCTTAGTGTATACGAATCATTAAAGGAGCAATACCCAATATCTTGTTCTAGCAAGATATGGGGTATTGCTCTCTTGTCTGTACTTGAACGCAAGTTATTTCTCTTTATCATAAGGCTATCCCCTATTAAAATAAAAATTTTCAATTTATTTATATTTTTATTTTATTTTTTTATAATATAATTAATATTATATTTTTTTATTTATAATATATATATATATAATATAATATTATTTTAATAAGTATTAATATAAATAATAATAATATATTAATTTAATTAATTTTAACAATTAGACGAGGAGATTTATTATCGTTTCTTGCAATGTCTTGCGAAAGTTAGTAGTAGGCGCGAATTCTCCTCAAATCGTATGACCTACCTATAACGATCCTGTTAATATCAAATGAAGGTAAAAATGCTCCTTTTCCATTGATGAAATACGCGATTGGGTTATTGGCCCCAAATCAATTGGGTGGGAGTAATAAATTGGGATAGAAATGCCCCATAAAAAACCACAAAGGTTTTACCATAATTAATTTTCCTGTTCCCTCCCTCACACATACATTGTTGAATTTTATTAAAACTTATTTTACCGGCATAAAATGAATTAAGCTACAAAAAAAGAAATTGCAATATTGACACGAATGTCATACCAGAGGAAATTACTACCCATTTTTTATACACATTTTTAAAATTAGCATTCTATGTTCAATATCTCGATCTAAGTATAAAGGTAAGAAAAAATACAATAATGATGAATGGAAAAAGAAAAAAGATAAAATCCTTTAGCTAGAATAAAGGGGCCGGATGTAGCCCAGTGTC
>refbc_375932_FJ031859
ttgtataggagtttttgaactaaaaaaggagcaatagcttccctcttgttttatcaagagggcgttattgctccttttttttatttagtactatttgccttacatagtttctttaaaaataagaaggtctttttatagtttggttcaattagcgtgttttctctttgtattaatttatattataatattataggtttatatatccttttcccagtcttttattaatttttatttcctttcaaatctaaaatagataaaaattataattttggttatttattacattacttttttttcatgttaatggaaaaatatattaatactagataatagtaga
>refbc_619235_GU216580
GACTTTGGTCTGATTGTATAGGAGTTTTTGAACTAAAAAAAGGAGCAATAACGCCCTCTTAATCTTAATAAAACAAGAGGGAAGCTATTGCTCCTTTTTTTATTTTGATTTAGTACTATTTGCCGTCCATAGTTTCTTTAAAAATAACAAGGACTTTTTTTAGTTTGGTTCGATTTGCGTGTTTTTCTTTGTATTCATTTAGATTATAGGTTTCTATATCATATACTTTTCCCAATCTTTTATGAAGTTTTATTTCCAATTCAATTTCAATCAAAAATAGGTAAAAATTTCAATTTTGCTTATTTATTACTTTTCTTTCTTATTTAAGAAAGAAAAGTAATATGCTTTTTTATGTTAATGGAAAAATATAGTAAAGTAATCAAGTAAATAGTAGAG
>refbc_72153_DQ846175
GACTTTGGTCTGATTGTATAGGAGTTTTTGAACTAAAAAAGGAGCAATAGCTTCCCTCTTGTTTTATCAAGAGGGCGTTATTGCTCCTTTTTTTATTTAGTAGTATTTACCTTACACAGTTTCTTTAAAAAAAAGAAGGGGCTTTTCTAGTTTTTGGTTCGATTAGCGTGTTTTATCTTTGTATTAATTTCTATTATAGTCCTTTTCCCAATCGTTTATGAAGTTTTATTTCCAATTCAATTTCAATCTAAAATTGATAAAAATTATAATTTTTATTATTTATTGCTTTTATTTTAGAAATAAGAAAGAAATAATATGCTCTTTTTTTATGTTAATGGAAAAATAAAATATAGTAACAGTAGATAATACTAGATAATAG
>refbc_97728_DQ408317
GACTTTTGTCTTAGTGTACTTCGTGTATCTGAATTGTTAAAGAAATGTAGCAATACCCTGAAATAACAATACCCCATATCTCGCTTAAGCGAGATATGGGGTATTGTTATTTTGTTTGATGTAATGTAATAGTATTTTCATTTTTTGCGTATAGCATACATATTTATTTATATTGTATAACATATTTAGATATTTAGATTGTATATATGTATATTAAATACAAATACATAAGTATATAAAGTATAAGAAATGAACTTAACGACGAGATTTATTATCGTTTCTTGCGTGTCTCGTAAAAGACAGAGTAGGTGCAAATTCTCCCAATTTGTGACCCACCATACGATCCGTTATATAAATAGGTAAATGTTCCTTTCCATTATGAATAGCGATTGTATGGCCAATCATTGTGGGTATAATGGTAGATGCCCGAGACCAAGTTACTATTATTTCTTTCTCTTCCCTCGTGTTGAGTTTTTCAATTTTTGCCGATAAATGATTAGCTACAAAAGGGTTTTTTTTTAGTGAACGTGTCATGTCACAGTGTATTACTCCTTTTTTTTTTACATTTTTTATTTTAAAGATTGGCATTCTATGTCCAATATCTCGATCTAAGTTAAGTATGGAGGTCAGAATAAATACAATAATGATGAATGGAAAAAAGAGA
>refbc_264922_AY721838
ttactgcccttgatccacttggctacatccgcccctatccttagattatattaactagattctctatttcttttaataatttagtaccttatttatttgctattttaagtgtttggattttttaatttctcttttgttaagacacaacacaaaatggaatttagctgatttcattattctaaaaaatactactaattttaaaaaaaccaaaggagcaacaacccccttgatcgaagatcagaaagagttgattgctcctttggtttcttttatttctctattctattttctcctatacactaagaacaaatcttatccatttgtagatgggagcttcgaa
>refbc_642377_FJ380662
TATTTAAGGCGATCTATTTCGACCTGAAATTCATTCAAATTTTTGGAAGAAATAACTAGAAAAAATGACCTTTAAGACTGGAAGTCTTAAAGGTCATTTACAAAAAAATTATTACA
>refbc_12953_AY841430
ACGTAATGCTCACAACTTCCCTCTAGACCTAGCTGCTGTAGAAGTCCCATCTACAAATGGATAATACTTCAGCCTTAGTGTTAGTGTATATGAGTTGATGAAGGATCAGATCAATGCCAACTTATTCCATCAAATCAATAAGTTGGCATTGATCTGTTTGATTCAGTAGTCTTTATAATCACATAAGCATTTTTTCTATTTTTTTTTTCATAAAACAAAAATAGATTATTTCTGGCGGGTTCATGGTCGAACCACCTATTTTTGTTTTGTATTGATCTGTACTAGAATTTATGTATATTTCTGAAAATCGTTTTATTTTATAAAATTTAGTATAGTTTATAGAATTGGCCTTTCTATCTTTCATTCTATCTCGTATTTTATGGAGAGTATATTATATATATATTATATATATTACTATCTATATATAGATAGTAATATATAGAGAGTAGGGGCGGATGTAGCCAAGTGGCTCAAGGC
>refbc_46945_EU153993
CATGGATAATACTTTGGTATTAGTGTATACGAGTCGTTGAAGGATCAATACCAAACTTCTTGTTCTATTAAGAAGTTTGGTATTGATCTATTTGGTTCAGTAGTGTTTTATTCACATAATCGTTTTTCATTTTCATTTCTTTTATTCAACTTATGAAAACCGCTGGTTATTTCATGATCGAATATCGTAGTTTCTTCTGTACCAACCTGCAATTTATATACTCTTATTCTTCAAAAGAATTTGATTTTAGGAAAAAATCAAAGCATTTTTCTTTTTTTGATTTTACGTACAACATTTTGTTTTATGTACAATATCTGTATTTCAGCAGGAAGGAGAGTGAAGTAATAAAGACTAAATCAAAAAATAATGAATGGTGAAAATGGAATCCTTTTGAGAGAGGAGGGGCGGATGTAGCCAAGTGGT
>refbc_330163_GQ435158
AATTTCGTTTTTATTTTAGTGTATAGAAGTTATTGAAAGTAAAGGGGCAGTGCCGGTTTCTTGTTCTGTCAAGAAATAGGTTATTGCTCCTTTACTAGTTATAAATACTGAATTTATTTGTAAGTAAATTAGTAAGGGGGCGGATGTAGCCAAGTGGATCAAGG
>refbc_3222_GQ428005
attttagttatatttttgtaaaagaatttatcaaaaataggataacaacttgaaaaacaatgaccttaaatttttaagttttaaggtcattgtttttttttacaaatggttcaattctgaaaaa
>refbc_4023_DQ978611
GATTTCGATCTTCGTGTATACGAGTTTTTGAAAATAACGGAGCAATGCCGATCCTCTTCAAATAAATCGGTATCGGTATTGCTCCGTTATTTATTATTTATTAGGTTTTTTTTTTTCAATTTGTTATTTTTGTCCTTTTTTTACTTCAACAAAACACAAAGTTTTTTATGCCTTTTTATTTAGTATCATATTATTACTACGTGCTAATAATTAAATTAGCCTTTAGTTATTATGACTTTACAGTTTATTATTTTGAGTCAATTTTCTATATAATATAAAAAAGTTTGGAAATTTATGCCTCTTGTCTCTTCATTTGTATCTTCATAATTAAGGTAAGATAAAAAAAGATGATTAATGGTAGAAATTGCAATCTTTTTATTTTGTAATTTTGTAGCTAGTGGG
>refbc_371859_EU930418
AATTTCGTTCGTAGTTTAGTGTATACGAGTTATTGAAAGTAAGGGGGCAATACCTGTTTCTTGACAGACCAAGAAATTGGTTATTGCTTCTTTACTAGTTAGTCTTTTTTTTTTTTTAGTTTATGATTAATTCAAGTATTTTATTTTTTTATTTATTAGTCTAAAACGTATAAATTTTTATTTATTATTAAATGAAATAATATAATTTCTATATGATATCTTTTTTATTTATTTATAAATTTTTATAATAACTTTTTGAGTTTTCAGGGATCTAATTGAAATGTTGAATTTCAATTAAGAATTAACCAAAGGCAATAAAGAATTAATTATGAATAGTTGATTTTTAAAGAAATCAAAAATAGTAAAGG
>refbc_512622_EU571448
GAAGCTCCATCTACAAATGGATAAGACTTTTGTCTGATTGTATAGGAGTTTTTGAACTAAAAAAGGAGCAATAGCTTCCCTCTTGATAAAACAAGAGGGCGTTATTGCTCCTTTTTTTATTTAGTAGTATTTACCTTACATAGTGTCTTTAAAAATAACAAGGGTTTTTCTAGTTTGGTTCGATTACCGTGTTTTCTCTTTGTATTCATTTCTATTATAGGTATAGGTTTATCTATCCTTTTCCCAATCTTTTATGAAGTTTTATTTCCAATTCAATTTCAATCTAAAATAGATCAAAATTAGAATTTTGCTTATTTATTACTTTTATTTCAGAAATAAGAAATAATATGTTCTTTACTGGGAAAAAAATGAATAGTAGATAATACTAGATAATAGGGGCGGATGTAGCCAAGTGGATC
>refbc_270431_GU323883
GAAACTCCATCTACAACCGGATAAGACTTTATCCTTAGTCTATAGTATAGGAGTTTTTCAAAGTAAGGGAGCAATCACCTCTTGTTCTATCAAGAGTGTATTGCTCCTTTTCTTTTTTTTTTATTCTTTTTTAATTTCTATACTTTGTGAAATTTTTTTTTATTCAAAAAAAAATAGAAAATTTGATTACCGCTTATAATTTCTATCTACGAAATAAGAAAGAAATAATGCTTCGAAATAAGAAAGAAATTATGATGAATGGTTTGAAATTGAAATCAA
>refbc_455476_EU007668
TTTTTGAACTAAAAAAGGAGCAATAATGCCCTCTTGTTTTATCAAGAGGGAAGCTATTGCTCCTTTTTTTATTTACTTACATAATTTCTTTAAAAGTAACAAGGACTTTTTATAGTTTGGTTGGATTCGCGTATTTTCTCTTTGTATTTTTTCATTTATATTATAGGTTTCTATTTCTATTCTATATCCTTTTCTTAATCTTTTATGAAGTTTTATTTCCAATTCAATTTCAATCGAAAATAGATAAAAATTTTAATTTTGCTTATTTATTACTTTTATTTTATTTATTACTTTTATTTTATAAATAAGAACTATAAAATAGTAGAGGGGC
>refbc_264888_EU242553
ACAAATGGATAAGATTTGTTCTTAGTGTATAGGAGAAAATAGAATAGAGAAATAAAAGAAACCAAAGGAGCAATCAACTCTTTCTGATCTTCGATCAAGGGGGTTGTTGCTCCTTTGGTTTCTTTAAAATTAGTAGTATTTTTTAGAATAATGAAATCAGTTAAATTCCATTTTGTTTTGTGTCTTAACAAAAGAGAAATTCAAAAATCCAAACACTTAAAATAGCAAATAAATAAGGTACTAAATTACTAAAAGAAATGGAGAATCTAGTTAATATAATCTAAGGATAGGGGCGGATGTAGCCAA
>refbc_574487_FJ871884
GATTTTTGTCTTAGTGTATACGAATCGTTGAAACAAAGTAGCAATACCCCATATCTTGCTTTAGCAAGATATGGGGTATTGCTACTTTGTTTGATACAATATTGTTTTTTTGCGCACAGCATACACACAGCATACATATAAACTAAACAGATAACATAAATTTAAGAGTTAAGCATCATAAATTTAAGAGTTAAGTATAATATTAAGAGTTAAGTATAATAATAATAAATAATAATATAAGTAAATAAAAATAAAAATAATATAATAAAATAATATAATAATAAATAATATTAAAATAATAAATAATATTAAAAATAAATAATATAAGTAAAAATATAAGTAAATAAATTTTGTTTTACTTTTATAATTTTACTTTTATTTCAATTTTTTTTATATTGAATTTAAATTTATATTTTAATATTAAAAATTTAATATTAAAATGAACTTTAAATTAACTTAACGACGAGATTTATTATCGTTTCTTGCATGTCTCGCAAAAGTAAAAGTAGGCGCGAATTCTCCCAATTTGTGACCTACCATACGATCTGTTATATAAATAGGTAAATGTTCCTTTCCATTATGAATAGCGATTGTATGGCCAATCATTGTGGGTATAATGGTAGATGCCCGAGACCAAGTTACTATTATTTCTTTCTCCTCCCTCATGTTGAGTTTTTCCATTTTTTCCGATAAATGGTTAGCTACAAAAGGGTTTTTTTTTAGCGAACGTGTCATGTCACAGTGTATTACTCCTTTTTTTTACATTTTTTATTTTAAAGATTGGCATTCTATGTCCAATATCTCGATCTAAGTTAAGTATGGAGGTAAGAATAAATACAATAATGATGAATGGAAAAAAGATAAAATCCTTTAGCTAGAAA
>refbc_34172_EF688519
CTATAAATGGATAAGACTTTTGTCTTAGTGTATATGAATCGTTGAAGGAATGGAGCAATACCCAATATCTTGTTTTAGTTGGGTATTGCTCCATTGTTTGATTCAATAGTGTTTTGCACATAACACATAAGTAAATGAATGATAAGGACTTTTTTCTTATTTTTTTTTATTTTACTTTTTATTTATTTCTATTAATAATATTTCTATTAATATTTAATATTCAAAAATATTATGAAAATTTCAATAATTTAACGACGAGATTTATTGTCGTTTCTTGCATGTCTCGCGAAAGTCAGAGTAGGCGCGAATTCTCCCAATTTGTGACCTACCATACGATCTGTTATATAAATAGGTAAATTTTCCTTTCCATTATGAATAGCGATTGTATGGCCAATCATTGTGGGTATAATGGTAGATGCCCGAGACCAAGTTACTATTATTTCTTTCTCCTCCCTCATGTTGAGTTTTTCAATTTTTCCCGATAAATGATTAGCTACAAAAGGATTTTTTTTTAGTGAACGTGTCACAGCTGATTACTCCTTTTTTTTTTACATTTTAAAGATTGGCATTCTATGTCCAATATCTCGATCTAAGTATGGAGGTCGGAATAAATACAATAATGATGAATGGAAAAAAGAGAAAATCCTTTAGCT
>refbc_100555_GQ438018
AGTGTATACGAGTTTTTGAAAATGAAAAATAAAGGAGCAATAATAAACCTCTTGTTCTATCAAGAGGTTTATTATTGCTCCTTTATTTTAATAATAAATTATTATATGTTAGTCTTTTATTTAACATAAGTCCTTTTTCTTTACTTTTTCATATTTTTCGTTATGTAGTAATTTATATATATGTTTTTCTTAATCTTTTATTTTACATTTTAAATAAAATAAATAAATATAAAGGTTTCCATTTATTTTTTGTTGTATTTGATTGTAGAAGAAAAAAACTAAATATGAATGTTGTAAATTGAAGTAGTTCTAATATATAGAAATACTAATTATATTGGGG
>refbc_121174_DQ846201
GACTTTGGTCTAATTGTATAGGAGTTTTTGAACTAAAAAAGGAGCAATAGCTTCCCTCTTGTTTTATCAAGAGGGCGTTATTGCTCCTTTTTTTATTTAGTAGTATTTACCTTACACAGTTTCTTTAAAAAAAAGAAGGGGCTTTTCTAGTTTTTGGTTCGATTAGCGTGTTTTATCTTTGTATTAATTTCTATTATAGTCCTTTTCCCAATCGTTTATGAAGTTTTATTTCCAATTCAATTTCAATCTAAAATTGATAAAAATTATAATTTTTATTATTTATTGCTTTTATTTTAGAAATAAGAAAGAAATAATATGCTCTTTTTTTATGTTAATGGAAAAATAAAATATAGTAACAGTAGATAATACTAGATAATAG
>refbc_53011_GQ849568
TATTTTAGTTATAAATTTATATAATAAATTTATATAAATAGAATAAAAACTTGAAAATAATGACCTTAGGAAATAAATTCCTAAGGTCATTATTTTTTTTATTTATTTATTTTCAATAAATAAAAAAAAA
>refbc_29606_GU592475
TATCCGTCTGGTTATGTAGCACAACTGGATACCAAATCTCTTAACTCCAGAGGAGGAGGTTTGGTGTCCAATGAGGTGAAGGGTCGTGCAGTAGAACAAATGGAAAGGATGATAACAGCTTGTCACAATTTCACGATTATCAGTTTCCAACCTTGAATTCTGAAAACTATTTGTATTTGGAATATCCTTCTGCGATTTAATAGATTACGAACTTTCCTACTCCGATTTGCAGAATGCTTGTAATCCCCCACCCCAACACCCTAATTTTTTGGATAAAAAAAAAAATTGAGATTGCATTCCTCATTTCAAAAATTTTCTATTGTCTTGTTATATACATAAAGTTAATATGTATGTGTATCAACCGAAGAATCTATCTAGCTTGCTTAACGGATAGATCTCGTTCACGTCCGGGGGGGGGAGCCAATTCAATCAGCAGTAAATCAACAGAGGGG
>refbc_264890_EU242703
ACAAATGGATAAGATTTGTTCTTAGTGTATAGGAGAAAATAGAATAGAGAAATAAAAGAAACCAAAGGAGCAATCAACTCTTTCTGATCTTCGATCAAGGGGGTTGTTGCTCCTTTGGTTTCTTTTAAATTAGTAGTATTTTTTAGAATAATGAAATCAGCTAAATTCCATTTTGTGTTGTGTCTTAACAAAAGAGAAATTAAAAAATCCAAACACTTAAAATAGCAAATAAATAAGGTACTAAATTCTTAAAAGAAATAGAGAATCTAGTTAATATAATCTAAGGATAGGGGCGGATGTAGCCAA
>refbc_189247_EF538048
GACTTTGGTCTGATTGTATAGGAGTTTTTGAACTAAAAAAGGAGCAATACGCCCTCTTGTTTTATCAAGAGGGAAGCTATTGCTCCTTTTTTTTATTTAGTACTATTTGTTTACATAGTTTCTTTAAAAATAACAAGGACTTTTTATAATTTGGGTTCGATTCGCGTGTTTTCTATTTGTATTCATTTATATTAAAATGAAATTAAAATGAAAATCCTTTTCCCAATCTTTTATGAAGTTTTATTTCCAATTCAATTTCAATCGAAAATAGATAAAAATGAAAATTTTGCTTATTTATTACTTTGCTTTCAAAAAAAAGAAAGAAATTATATGCTTTTTTTTATGTTAGTGGTTAATGGAAAAATAGAGTAATTATACTAGATAATACTTACTATACTGGTACTATACTAGATAATAGTAGAG
>refbc_100323_AB492546
GACTTCGGTCTTAGTGTATACGAGTTTTTGAAAGTAAAGGAGCAATAGCCACTTTCTTGTTCTATCAAGAGGGTTGGTATTGCTCCTTTATTGGATTTACATAAGTTTTTTTTTCTTTTTTTTTTTTTACTTAAAAAAGTATTATTAGAGGGTTGGTTTATTATTGAGTATCACAATTTTTTTCTGTACTAATTTGTAATTTATCTATCTAAAAAAAAAGATCAATATTGGAATTTTATGTCTAATAGTTGTATCTTAGAACTAAGAATGAATGGTAGAAAACTAATTTATAGTAATTTATAAATACTATAATAGTTATAG
>refbc_264890_EU242739
ACAAATGGATAAGATTTGTTCTTAGTGTATAGGAGAAAATAGAATAGAGAAATAAAAGAAACCAAAGGAGCAATCAACTCTTTCTGATCTTCGATCAAGGGGGTTGTTGCTCCTTTGGTTTCTTTTAAATTAGTAGTATTTTTTAGAATAATGAAATCAGCTAAATTCCATTTTGTGTTGTGTCTTAACAAAAGAGAAATTAAAAAATCCAAACACTTAAAATAGCAAATAAATAAGGTACTAAATTATTAAAAGAAATAGAGAATCTAGTTAATATAATCTAAGGATAGGGGCGGATGTAGCCAA
>refbc_183845_DQ915429
tttgataaaaaaaaaaattggttattgttcctttatttagtgctcttttctttacataagtttttctttacttcaacataagaagtttttctttacttcaacataagaaaaagtattctagtcttagggattgctttatgattgcttatcatacttttttccttagatatgaatttatatacattcttttcaaccctttgtaaggctttgtgagattattatcttctagttttttttttcaaataaaatagaaaggttataattttctgcttcttctatctcataattaagatagaaaaatgttactcataattaagatagaaaaatgtgaaaaattaacaatcgaatgaaatattttccattatgaatttctttttttttatttcattaaaaatggaatattctttttttttttttttttttaatggattaaaaaaaaatatatattagtagtagtggg
>refbc_100555_GQ438176
AGTGTATACGAGTTTTTGAAAATGAAAAATAAAGGAGCAATAATAAACCTCTTGTTCTATCAAGAGGTTTATTATTGCTCCTTTATTTTAATAATAAATTATTATTTGTTAGTCTTTTATTTAACATAAGTCCTTTTTCTTTACTTTTTCATATTTTTCGTTATGTAGTAATTTATATATATGTTTTTCTTAATCTTTTATTTTACATTTTAAATAAAATAAATAAATATAAAGGTTTCCATTTATTTTTTGTTGTATTTGATTGTAGAAGAAAAAAACTAAATATGAATGTTGTAAATTGAAGTAGTTCTAATATATAGAAATACTAATTATATTGGGG
>refbc_264922_AY721906
gatccacttggctacatccgcccctatccttagattatattaactagattctctatttcttttagtaatttagtaccttatttatttgctattttaagtgtttggatttttgaatttctcttttgttaagacacaacacaaaatggaatttagctgatttcattattctaaaaaatactactaatttaaaagaaaccaaaggagcaacaacccccttgatcgaagatcagaaagagttgattgctcctttggtttcttttatttctctattctattttctcctatacactaagaacaaatcttatccatttgtagatgggggagcttcgaa
>refbc_42043_AF518959
ttttaattaaagaacacgaaaagacgaattgacataataagacttttgtaaagtcgttttatttttttaaggatttatagtaaagaaataaaatagtaaagaaataaaaaatttttaattatataaaaaaataaaaaaaaaaaaaactaactagtactaactagtaaaggggcaatactaatttcttgatcgaacaagaaattttttattgcccctttacttttactttcaaaaaaaactcgtatatac
>refbc_59178_EU213854
AGTTCCATCTACAAATGGGTAAGGCCGGGTCTTAGTATATACGAGTTTTTTTGAAATAAAAAGGAGCAATAACCTCTTTCTTGTTCTACCAAGAGGGCGGTATTGCTCCTTTTTTTATTTCTTTTTTTATTTAGTAGTATTTACCCAGTTTGTTTAAAAAAATTGAAGCAAACGTCTTTTTTTTTTTAAGGGTTGGTTCATGATTGAGTATCGTATTTTCATTCTGGATTAATATAGAATTTGGCTACCTTGTTCCCAACATTTGGGGAAGTATTAAAAAAAAATGTTGTATTTTTTGACTTCTTTAATTACTTATTGAATACTAAATTTTTCTATCTCGAAAAAAATAATTTGAATGATCAAAAAGGATTGAAATGTAAATAAAAGAAAACTAGGGG
>refbc_223431_GQ435190
GACTTGGTCTTAGTGTATAGGAGTTTTTGAAAATAGAATAGATAAATATAAGGAGCAATAAATTCTTTCTTGGTCTATCAAGAGGGGTTATTGCTCCTTTATTTTCTTTTCAATTAGTAGCCCGTTTTTAGTGGTATTGTACTTACCTAAACTTTTTTCTTTCCATTACAAAAATACAAAAAAAGAAAGAAGATAAATAAAATGATTGAAGTTCCATCTTTTTTCTTACAATTTCTAAAAATTTCAAATTGAAAAATCAAACAAATTTGTAAAAAAAAATAATATAAAAATATTTATAAAGTAAAGAAATTTTAGTTAAAGAAATAAATTAATTAAT
>refbc_162707_DQ208845
TTGTTATGCATGGAACGTAATGCTCATAACTTCCCTCTAGACCTAGCTGTGGTTGAGGCTCCATCTATAAATGGATAAGATTTGGGTCTTAATGTATACGAGTTTTTGAACGTAAAGGAGCAATATCAACCCTCTTGATATTGCTCCTTTACTTTTTTTTTAGTAGTTTTTTTCTTCCGACATAAATTTATTTATTTACTTCTTTCCTTAATATTCTTAAAAAAAAATATTGGAGTTTCATACTTTATACTTTTTTGTTTTTTTTTTACTAATAAATTTTATACGTTTTTCTTATCAACCTTTCTTTCTCTTTTGAAATGTAAAAAAAAAGAGAAGTTAATGTTTCAATTTTAGTCTATCGTATATTAGAAGATGAGGAAAAACTTAAAAAAGAAATAATAAAGAAAGAATATAAATGGAAATCTCTGTAATTTTTAGATAGTATAGGGGCGGATGTAGCCAAGTGGATCAAGGTAGTGGATTTGTGAATCCCACCATGCGCG
>refbc_330183_EU337247
actttggtctgattgtattctataggagtttttgaactaaaaaaggagcaatagcttccctcttgtttttataaagagggcgttattgctcctttttttatgttaatgtaaaaaaattatatagtatagtattactatataataataatagtacttatacttactatatatataatataatataactagactatactagataatagtagagg
>refbc_194562_EU240615
TACTTTTTTCTTAGTGTATACGAGTTTTTAAAAATAAAGGAGCAATATCAATTCTCTTGATATAAAAAGAGATTGGTTATTGCTCCTTTAATAGTAATTTGGCTTACATAAGCATAAGGTTTTAATTTTTTTACTTAAATTTCATAAAAAAAAATATTCTTAATTTATGTATTGTTTTTTACGTTTTTTAACTTTACTAATAATATATATATTATATGCTCTGAAATTTTTTTTTTATTAATTTTTAATATCTAAAAAAGTAAATATTATAGGGGCGGATGTAGCCAAGTGGATCAAGGCAGTGGATTTGTGAATCCACCATGCGCG
>refbc_352241_DQ208841
TTGTTATGCATGGAACGTAATGCTCATAACTTCCCTCTAGACCTAGCTGTGGTTGAGGCTCCATCTATAAATGGATAAAATTTTGGTCTTAATGTATACGAGTTTTTGAACGTAAAGGAGCAATATAAACCCTCTTGATAGAACAAGAAATGAATTATTGCTCCTTTACTTTTTTTTTTAGTAGTTTTTTTCTTCAGACATAAAAAGAAATAATAAAGAAAGAATACAAATGGAAATCTCTGTAATTTTTAGATAGTATAGGGGCGGATGTAGCCAAGTGGATCAAGGCAGTGGATTTGTGAATCCACCATGCGCGA
>refbc_3885_FJ951222
attttgatcttaatttcaaaaagtagacgagtttttgtttgaaaataaaggagcaatatcaactttgttaatattgctcctttattttggattagtaatcttttttttagatttatacataggtttttgatttatttcatgattccttatctttttttccttttttagaaagaaaaaaaggatattgaaagggtagaatttcagatatagatagatcatttttagatagtataag
>refbc_597288_FJ038951
ttacatctacaaatggataagacttcgattgtagtgtgtacgagtttttgaaaataaaaaaaaggagcaatatcaaccctctcgatcaaatgggtattgctccttttttagtaatatttctttttctttacttcaacacaagaaaaagttgatttatggattggtttataatatattatgtattaatttttatttatattgtatattttcttctcaaccttttgttctttgaggttaattttttctatttttttttttttttttaatcaaagagaaagctttctaattttgccttttttttgtattttattttaacctttttagtttataagtttattcttctttttatatattagaagaaatataataaatagaaaattgaatggtaaattttaattttaggaattgaaatctttgtaattttgaaatacggtatta
>refbc_475156_AB362524
ctacaaatggataagaattttttcttggtgtatatgagtttttgaaagtaagggagcaataacaaaattcttgttctatcaagagggcgttattgctccttttatttttttatttattagttatagtcgttttttatttacatatactttttcgttagtaagaataaggattcttatgtgaaaaatgaaaagggggttataagttagttcatgattgagtatcgttttttcatttttattctgtattaatttgaaatttttatttccttgtcctttttttgtttaattgtttttgaatattgaaataaaaactttgacattttttctgaatattttaatttgaaaatttattaagatatgaactaaataatgatgactggttaaaatagaatattttcacttttctaatgtaaataaaatagtgtaa
>refbc_199165_AF524982
AATTTTGGCCTTAATGTATACGAGTTTTTGAACGTAAAGGGAGCAATAATTCATTTCTTCTTCTATCAAGAAGGTTGATATTGCTCCTTTACTTTTTAGTAGTCTTTTTCTTCATACATCAATTTTGTATTTACTTCAACATTCTTTACCATTATTTTAAGATAAGAAAAAAATATTGGAGTTTCATACTTTTTGTTTCTTTTTTACTAATTTGTTTTTTACCTTTTTCTCATCAATCTTTCTTTTGAAATGAAAAAAATGAGAAATGAATGTTTTAATTCTAGTCTATCGTATCTTAGAAGACGAGTAAAAACTTCAAAATAATGAAAAAGAAAGAATACCAATGGAAATCTCTGTAATTTTGAGTTTGAGATAGTATAGGGAGATAGTATAG
>refbc_425908_AB446239
TTCCCTCTAGACCTAGCTGCTATTGAAGCTCCAACAAATGGCTAAGACTTGTTCTTAGTGTGTAGAAGTTTTTGAAATATAGATAACTATAAGGAGCAATAAACCCTTTCTTGTTCTATCAAAAGAGGGTTTATTGCTCCTTTATTTTCTTTTCAATTAGGAGTCCTTTTCTATTTTTCTAGTAGTATTGGATTTACCTAGACTTTTCTTTCCATTACAGAAAAAGAAAGAAGATAAAAAAATGATTGAAATTCTATCTTTTGTTTTTCAATTTTGAAAAAAATTCAAATTGAACAAATAAGTGAATTCGTAAATAAAAAATAAATAAATATAAATTTTTCTTTTCTAGTAGAGGGGCGGATGTAGCCAAGTGGATCAAG
>refbc_121082_GQ258842
TACTTCGGTCTTAGTGTATACGAGTTGTTGAAGGAGCAATACCCAACTTCTTGGTCTAGCAAGAAGTTGGGCTCCCTTTGATTCAATTTCTTAGTCTTTAAAAAATCCTCGAAAAAGCAGAGGGTAAAGAAAAGGAAAAAAGGAAAGAAGATCCTTTTTTATCATTTTCTTTTTTTTAGGGGTGTATAAATTGCAGATTGGTACAGAACGAAACTACGAAGTTCAGTCATGAGAAGCAATATCTGTATTTCTTACTTTTTTCTTATTTTGCCAATAAATGATTAGCTACAAAAGGATTTTTTTTTAGTGAACGTGTCACAGCCGATTACTCCTTTTTTTTTTTGAAAAGACGAGAAAGTAGGGGCGGATGTACCCAAGTGGATCAAGGCAGT
>refbc_264890_EU242627
ACAAATGGATAAGATTTGTTCTTAGTGTATAGGAGAAAATAGAATAGAGAAATAAAAGAAACCAAAGGAGCAATCAACTCTTTCTGATCTTCGATCAAGGGGGTTGTTGCTCCTTTGGTTTCTTTTAAATTAGTAGTATTTTTTAGAATAATGAAATCAGCTAAATTCCATTTTGTGTTGTGTCTTAACAAAAGAGAAATTAAAAAATCCAAACACTTAAAATAGCAAATAAATAAGGTACTAAATTATTAAAAGAAATAGAGAATCTAGTTAATATAATCTAAGGATAGGGGCGGATGTAGCCAA
>refbc_183048_FJ846200
GACTTTGGTCTGATTGTATAGGAGTTTTTGAACTAAAAAAGGAGCAATAACGCCCTCTTAATAAAACAAGAGGGAAGCTATTGCTCCTATTTTTGATTTAGTACTATTTGCCTTCCATAGTTTCTTTAAAAATAACAAGGACTTTTTTGCGTTATTCATTTAGATTATAGGTTTCTATATCATATACTTTTCCCAATCTGTTATGAAGTTTTATTTCCAATTCAATTTCAATTGAAAATAGGTAAAAATGGAAATTTTGCTTATTTATTACTTTTCTTTCTTAAATAAGAAAGAAAAGTAATATGCTTTTTTATGTTAATGGAAAAA
>refbc_120290_GQ434986
GACTTTGGTCTTAGTAGAAGTGTAGTTGGGTTTTTGATTGCAAAATAAAGGAGCAATAACCAACCCTCTTGATAGAATAAGAAATTGGTTATTGTTCCTTTATTTAGTGCTCTTTTCTTTACATAAGTGTTTCTTTACTTCAACATAAGAAAAGGTATTCGAGTCTTAGGGATTGGTTTATGATTGCGTATCATACTTTAGATATGAATTTCTAATTTATATACATTCTTTTCAACCCTTTGTAAGTCTTTGTGAGATTATTTAGTTTTTTTTTCAAATAAAATACAAAGGTTAGCATTTTCTGCTTCTTCTATCTCATAAGTAAGGTAAAAATGTGAAAAATTAACAATCGAAATGAAATATTTTCATGAAATATTTTTCATTATTATTTCAATTAAATTAATTTAATTGAAATAATAATATTTTTTGAAAATAAAAATAAATAGAAATACTCGTAATAGTAGGGG
>refbc_212678_FM994987
AAGACTTTAGTCTGATTGTAATTGTATAGGAGTTTTTGAACTAAAAAGGAGCAATAGCTTCCCTCTTGATAAAACAAGAGGAAGCTATTTCTCCTTTTTTTTATTTAGTAGTATTTGCCTTACATAGTTTTTTTAAAAATAAGAAGGGCTTCTTTTATAGTTTGGTTCGATTAGCGTGTTTTCTCTTTGTATTAATTTAGAGGTTTATATATCCTTTTCCCAATGTTTTATGAAGTCTGATTTCCAATTGAATTTCAATCGAAAATAGATAAAAAGGATAATTTTTCTTATTTATTATTATTACTTTGATTTCAGAAAAAAGAAGGAAATAATATGCTCTTTTTTTTCATGTTAATGGAAAAATATATAAATACTAGATAATACTAGATCATAGGAGAG
>refbc_441510_EU661526
ttttgtcttagtgtatacgagtttttgaaagtaagggagcaataaccaatttcttgttctatcaagagggcgttattgctcctttattactttttattttttttttattattattaatatattaatattattattttattatattattcttattagtaatattttatttacatatactttatactttttttcgtcacaagaaacagaatcttatggataaaaagaaaaggatttttatggttgtgggttagttcatgattgagtatcgtcttttcgttctctattaatatagaatttatatacctataccttttcaaatttatatacctttgtgaaatttttgtgaagttgttattttccattaaaaaaaaaattggaattttttcttaatcttaatatttttatcttagaaaaaaaaaaaaaaagaaaaaatgagaaattgttaaaattgaatcctttataatgaaatagtggagtaaa
>refbc_264896_EU232361
ttggctacatccgcccctatccttagattatattaactagattctctatttcttttaataatttagtaccttatttatttgctattttaagtgtttggattttttaatttctcttttgttaagacacaacacaaaatggaatttagctgatttcattattctaaaaaatactactaatttaaaagaaaccaaaggagcaacaacccccttgatcgaagatcagaaagagttgattgctcctttggtttcttttatttctctattctattttctcctatacactaagaacaaatcttatccatttgt
>refbc_148545_FJ460368
TACTTTTTTATTCATATTTTTATTCATATTATATATGAATAAAAATATGAATTTTTGAAGATAGCAATCCCCCAATATCTTGTTCTTAGAGCAAGATATTGGGGGATTGCTATCTTGTTGAGCCTTTTGCTTCTCTATTTTCGTTCTTTATCATAAAAGTTTTCCCCCGCCAATGAATGAAATGAATGAAATGAATGATAAGTGCCTAGGTGAAGTATAGTATAAGATAAGTCAGAAAAGTCTAAGTCTTATTAGTATACTCTAAATACTCTAAAAAGAAAATAAATATACCTATACTCTTACTATAAGATAAAAGATAAAGACTCTTAAGTCTAAATACTATTAAACTATTAATAAACTATTAAGATAAGGCTTTTATTTTCATATGAATACTTAGTAGAACGACTAACGACGAGATTTCTTATCGTTTCTCGCGTGTCTCACGAAAGTGAGAGTAGGTGCGAATTCTCCCAATTTGTGACCGACCATACGATCTGTGATATAAATAGGTAAATGTTCCTTTCCATTATGAATAGCGATTGTATGGCCAATCATTGTGGGTATAATGGTAGATGCCCGAGACCAAGTCACTATGATTTCTTTCTCCTCCCTCCTGTTGAGTTTTTCAATTCTTCCCAATAAATGATTAGCTACAAAAGGATTTTTTTTTAGTGAACGTGTCACGGCTGATTACTCCTTTTTTTACATTTTTTAAATTGGCATTCTATGTCCAATATCTCGATCTTAATCTGAAGTCTAATGATGAATGGAAAAAAGAGAAAATCCTTTAGCTAGATAAGGGAAGG
>refbc_37657_EF091507
attaaaaaacaagaaaagacgaattgacataataagacttttgtaaagtcgttttattttttttaggattttctagtaaagaataaaaaaaaataaattctataaaaaaacgaactagtaaaggggcaatactagtttcttgatcgaacaagaaattttttattgcccctttacttttatatac
>refbc_194253_GQ437105
GACTTCTATACTATAATTAGTGTATACGAGTTTTTGAAAATGAAAATAAAGGCGCAATGATAAACCTCTTGTTCTATCAAGAGGTTTATCATTGCTCCTTTATTTTCATTTTATAATAAAATAAATTATTATTTATTAGTCTTTTACTTAACATAAGTCTTCTTTTCTTTACTTCTTCATACTTTTAATACTTTCATTATTTTCGTTATGTAATAATTTATATAGATATGTTTTTAGATAGGTTTTTCTTAATCTTTTTTTTTTATTTTATAAAAAAAAAAGATATAAATAGAATATTCTAATATTAAATATTAAGGGTTTCATTCATTTTTTGTTGTATTTGATTGTAGAAGAATAAAAAAAAGATGAATGTTGTAAATTGAAGTAGCTT
>refbc_29818_FJ493298
GACTTGTTCTTAGTGTATAGGAGTTTTTGAAAATAGAATAGAGAAAATAAAGGAGCAATCAACTCTTTCTTGTTTGATCTTTGATCAAGATAAGGAGGGGTATTGCTCCTTTATTTTCTTTTAAATTCGTATAGTCTTTTCTTAGAAGAATCAAATCATCAAACAGTTTTCAAAATCCAATAAACTTAAACTACTAAAATGAAAAATGACTATACTTAGTAAGTTATAGATTCTAGTAAGT
>refbc_588025_FJ564586
TACTTTTGTATTCCTATATAGATGTATATGTATATGAATATGAATTTTTGAAGATAGCAATCCCCCAATATATTGGGGGATTGCTATCTTGTTGGACTCAGGTGCTTTTTGCTTCTCTATCCGAATTTTCGTTCTTTATCATAAAAGTTCTCCCCCGCCAATGAATGATAAGTGCCTAGGTGAAGTATAGTATAAGATAAGTCAGAAAAGTCTAAGTCTTATGAAAAAGAAAATAAATATACCTATACTCTTACTATAAGATAAGGCTTTTCACATGAATATTTAGTAGAACGACTAACGACGAGATTTATTATCGTCTCTCGCGTGTCTCACGAAAGTTATAGTAGGTGCAAATTCTCCCAATTTGTGACCGACCATACGATCTGTGATATAAATAGGTAAATGTTCCTTTCCATTATGAATAGCGATTGTATGGCCAATCATTGTGGGTATAATGGTAGATGCCCGAGACCAAGTCACTATGATTTCTTTCTCCTCCCTCCTGTTGAGTTTTTCAATTCTTCCCGATAAATGATTAGCTACAAAAGGATTTTTTTTGAGTGAACGTGTCACGGCTGATTACTCCTTTTTTTACATTTTTTAAATTGGCATTCTATGTCCAATATCTCGATCTTAATCTGAAGTAGAATGATGAATGGAAAAAATAGAAA
>refbc_3674_GQ435031
GACTTCGGTCTTAGTGTATACGAGTTCTTGAAAGTAAAGGAGCAATAACCAATTTCTTGTTTTCTCAAGAGGATTGGTATTGCTCCTTTATTATGAATAAAGTTTACATAAGTTTTTTTTTATAATTTCTACTTATCATAGTATAGGGTAGG
>refbc_746762_GU441036
acggagcaatacaaactttcttgatgaacaagaaagtttgtattgctccgttattcgctagtttttatataatttataatttttttttttatttctttactccaatccttagttttaaaatctttttctttttaaagtttatttttaagtaactagaaagagggcggatg
>refbc_264903_EU232313
ttggctacatccgcccctatccttagattatattaactagattctctatttcttttaataatttagtaccttatttatttgctattttaagtgtttggattttttaatttctcttttgttaagacacaacacaaaatggaatttagctgatttcattattctaaaaaatactactaatttttaaaaaaccaaaggagcaacaacccccttgatcgaagatcagaaagagttgattgctcctttggtttcttttatttctctattctattttctcctatacactaagaacaaatcttatccatttgt
>refbc_194253_GQ437117
GACTTCTATACTATAATTAGTGTATACGAGTTTTTGAAAATGAAAATAAAGGAGCAATGATAAACCTCTTGTTCTATCAAGAGGTTTATCATTGCTCCTTTATTTTCATTTTATAATAAAATAAATTATTATTTATTAGTCTTTTACTTAACATAAGTCTTTTTTTCTTTACTTCTTCATACTTTTAATACTTTCATTATTTTCGTTATGTAATAATTTATATAGATATGTTTTTAGATAGGTTTTTCTTAATCTTTTTTTTTTTTTATTTTATAAAAAAAAAAAATAGAAATAGAATATTCTAATATTAAATATTAAGGGTTTCATTCATTTTTTGTTGTATTTAATTGTAGAAGAATAAAAAAAAGATGAATGTTGTAAATTGAAGTAGCTT
>refbc_129213_EF590731
AGCTTCTGTTGAAGCTCCTTCTGTAAACGGTTAATATTTTTATTAGCTTTTCTTTTATTATTAAAAAAATTATAATAAAAATAACAACTCGGTCAAAATCTTAAAAATGAAAAAAATTTAAGATAAGGATAACAACTTATAAAAAAAGAATGACCTTAGAGATTTTAAGTCTCTAAGGTCATTCTTTTTATATATAT
>refbc_183845_DQ915436
gggntattgttcctttatttagtgctcttttctttacataagtttttctttacttcaacataagaaaaagtattctagtcttagggattgctttatgattgcttatcatacttttttccttagatatgaatttatctacattcttttcaaccctttgaatttatatacattcttttcaaccctttgaatttatatacattcttttcaaccctttgtaaggctttgtgagattattatcttctagttttttttttcaaataaaatagaaaggttataattttctgcttcttctatctcataattaagatagaaaaatgttaaaaattaacaatcgaatgaaatattttccattatgaatttctttttttgatttcattaaaaatggaatattcttttttttttttatttttaaatggattaaaaataaaaaaaatattagtagtagtggg
>refbc_50179_GQ865742
TTAATCAATCCGATGGATTGTTAGTGTGTTTCAATCCTTGAAAAGGGAAAAAAGCAGTACCAAGCCTTAAAAAAAAATGAAAGGTTTGGTACTGCTTTTTTTCCGTCTTCGTCTAAAAGCTATTGCAAGCAGAGAACAATAACTCTGGATTGTTCATCCAACAGGAATTGAACCCCGATTTCCCAATTATGAGTTGGGTGCTTTTACCATCCAGTTCGTTTCCGGGACTTATAAAATTCCTTCATTGGAAGGAATGACCGTAGACAGAGACTGTCTATTGGT
>refbc_460736_EF556375
GACTTTGGTCTGATTGTATACGAGTTCTTGAACTAAAAAAGGAGCAATAACGCCCTCTTGATATGATAAAACAAGAGGGAAGCTATTGCTCCTTTTTTTTTATTTAGTACTATACTATTTGCCTTACATAGTTTCTTTAAAAATAGCAAGGGCTCTTTATAGTTTGGTTCGATTAGCGTGTTTTCTCTTTGTATTAATTGATATTCTAATTAGAATATTATTATTATAGGTTTATATTTATATACCTTTTCCCAATCTTTTATGAAGTTTTATTTCCAATTCAATTTCAATCTAAAATGGATAAAAATGAGAATTTTGCTTATTAATTAATTTTTAATTTTAATTTAATGTAAAAATATAGAATACTATTAATACTAGATAATAGTAGAGGGGCGGATGTAGCCAAGTGGATCAAGGCAGTGGATTTG
>refbc_4103_AY772910
GATCCCAGTCTAGTCTATAGGAGGTTTTGAAAAGAAAGGAGCAATAATCATTTTCTTGTTCTATCAAGAGGGTGCTATTGCTCCTTTCTTTTTTTGTTTTTATTTACTAGTATTTTACTTACATAGACTTTTTTGTTTACATTAAAGAAAGAAGGAGAGGTTTTTTGCCTGCAGTTATTCGTGTTTGAGTATTCTATTTTTATTTTGTATTGATTTAAAATTTGTAGAAATATAACCTGTTCCTCTTGTTGTTAATGCTACTATATCTTTTTTTTTCAGTCATTTCAAAAAAAAAAATAAAATTTTTACTTCTTCTTATCTTTGAAATAACAAAGAAGCAAAATATTCGAACTTTAATCTTTTGTTTTCTAATCTCAAAAATGTAAAAATGGAATGTAAGTAGGC
>refbc_165323_AY721854
gatccacttggctacatccgcccctatccttagattatattaactagattctctatttcttttaataatttagtaccttatttatttgctattttaagtgtttggattttttaatttctcttttgttaagacacaacacaaaatggaatttagctgatttcattattctaaaaaatactactaatttttaaaaaaccaaaggagcaacaacccccttgatcgaagatcagaaagagttgattgctcctttggtttcttttatttctctattctattttctcctatacactaagaacaaatcttatccatttgtagatggggagcttcgaa
>refbc_223749_GQ167453
CATTTTTTGAAGGAAAAATAAAGGGGCAATACCAAAAGAGGATTGGTATTGCTCCTTTATTTTATTTTTAATAGTCTTTCTTTTATTTACCTAAGTTTTTTCTTTATCTTAACTTTATCATAACAAAAAAAAAAAGGAAAGGGTCATTTTAATAGGTTTGGTTTAGTATCATACCTTTGTTTTGTACTCATATATATATATATATATATACAAAATTTCTATAAATGGATCAGTCCTTACCAATCTTTTGTGAAATTCTTATTTTACTGTTTTCAATTTAAATCAAAGCGAACCCTAATATTATATAAAAAAAAG
>refbc_112589_AF216561
GATTTAGGTCTTGGTGCATGCCTGGCTTAGTGTATATGAGTCATTGAAGTTGCAGGAGTAATACCCTATTTCTTGTTCTGTTAAGAGGCTGGGTATTGCTCCTGCATTTTGTTTGTATTAAGTAAAAAATTTACTTTAACAGATTGGTGTTGGTTTGGTGAATTCTAGATTATAATACTATTATGATTATATCATATGATTATGTTCCTCAAAATTTTTTTTTTTATTTGATAAAGCAGAG
>refbc_164942_EU410238
TTGTTCCTTTATTTAGTGCTCTTTTCCGTTTTTCTTTACTTCAACATAAGAAAAAAAGTAGTCTAGTCTTAGGGATTGGTTTATTATTGTGTATCATCCTTTTTCCTTATATATGAATTTCGAATTTATATCCATTCTTTTCAACCCTTTGGAATATTTTGTGAGATTATTATCTTCTAGTTTCTTTTGAATAAATTAGAAAGGTTATCATTTTCTGCTTCTTATATCTCATAAGTAAGATAAAAAAATGTTAAAAATTAACAATCGAAATGAAATATTTTCCATTATTTTGAATTTAATTCAAAATGTTATCAAAATAAATATAAATACTAGTAATAGATAGGG
>refbc_594549_FJ031874
ttgtataggagtttttgaactaaaaaaggagccaatagcttccctcttgttttatcaagagggcgttatcgctccttttttttatttagtactatttgccttacatagtttctttaaaaataagaaggtctttttatagtttggttcaattagcgtgttttctctttgtattaatttatattataatattataggtttatatatccttttcccagtcttttattaatttttatttcctttccaatctaaaatagataaaaattataattttgcttatttattacattacttttttttcatgttaatggaaagatatattaatactagatcatagtaga
>refbc_264896_EU232388
ttggctacatccgcccctatccttagattatattaactagattctctatttcttttaataatttagtaccttatttatttgctattttaagtgtttggattttttaatttctcttttgttaagacacaacacaaaatggaatttagctgatttcattattctaaaaaatactactaatttaaaagaaaccaaaggagcaacaacccccttgatcgaagatcagaaagagttgattgctcctttggtttcttttatttctctattctattttctcctatacactaagaacaactcttatccatttgt
>refbc_323109_AY772919
GATCCCAGTCTAGTCTATAGGAGGTTTTGAAAAGAAAGGAGCAATAATAATTTTCTTGTTCTATCAAGAGGGTGCTATTGCTCCTTTCTTTTTTTGTTTTTATTTACTAGTATTTTACTTACATAGACTTTTTTGTTTACATTAAAGAAAGAAGGAGAGGTTTTTTGCCTGCAGTTATTCGTGTTTGAGTATTCTATTTTTATTTTGTATTGATTTAAAATTTGTAGAAATATAACCTGTTCCTCTTGTTGTTAATGCTACTATATCTTTTTTTTCAGTCATTTCAAAAAAAAAAATCAAATTTTTACTTCATATTCTTATCTTTGAAATAACAGAGAAGCAAAATATTCGAACTTGAATCTTTTGTTTTCTAATCTCAAAAATGTAAAAATGGAATGTAAGTAGGC
>refbc_194562_EF394273
AATACTTTTTTCTTAGTGTATACGAGTTTTTAAAAATAAAGGAGCAATATCAATTCTCTTGATATAAAAAGAGATTGGTTATTGCTCCTTTAATAGTAATTTGGCTTACATAAGCATAAGGTTTTAATTTTTTTACTTAAATTTCATAAAAAAAAAATATTCTTAATTTATGTATTGTTTTTTACGTTTTTTAACTTTACTAATAATATATATATTATATGCTCTGAAATTTTTTTTTTATTAATTTTTAATATCTAAAAAAGTAAATATTATAGGGGCGGATGTAGCCAAGTGGATCAAGGCAGTGGATTTGTGAATCCAC
>refbc_264922_AY721937
actggctacatccgcccctatccttagattatattaactagattctctatttcttttaataatttagtaccttatttatttgctattttaagtgtttggattttttaatttctcttttgttaagacacaacacaaaatggaatttagctgatttcattattctaaaaaatactactaattaaaaaaaaaccaaaggagcaacaacccccttgatcgaagatcagaaagagttgattgctcctttggtttcttttatttctctattctattttctcctatacactaagaacaaatcttatccatttgtagatg
>refbc_138521_AF524999
AATCTTGGCTTAATGTATACCAAGTTCTTGTTTTTGAACGTAAAGGAGCAATAATGAATTTCTTGTTCTATCAAGAGGGGTAATATTGCTCCTTTACTTTTTAGTAGTTTCATACATCCATTTTGTATTTACTTCAACATTCTTTACCATTGTTTTAATGTTTTAAGCTAAGAAAAAAATATTGGAGTTTCATACTTTTTTTTTACTAATTTTTTTTATACGTTTTTCTTAGCAATCTTTCTTTATCTTTTGAAATGAAAAAAAAAAAAAGAAATGAATGTTTTAATTCTAGTCTATTGTATCTTAGAAGACGAGTAAAAACTTCAAAATAATGAAAAAAGAGGGAATACAAATGGAGATCTCTGTAAATTTTAGATAGTATAG
>refbc_37657_AF518909
attaaaaaacaagaaaagacgaattgacataataagacttttgtaaagtcgttttatttttttttaggattttctagtaaagaatacaaaaaaataaattatataaaaaaacgaactagtaaaggggcaatactagtttcttgatcgaacaagaaattttttattgcccctttacttttatatac
>refbc_242206_AB492639
GACTTCGGTCTTAGTGTATACGAGTTTTTGAAAGTAAAGTAAAGGAGCAATAGCCATTTTCTTGTTCTATCAAGAGGGTTGGTATTGCTCCTTTATTTGATTTACATAAGTTTTTTTTTTTTACTTAAAAAAGTATTATTAGAGGGTTGGTTTATTATGGAGTATCACAATTTTTTTCTGTACTAATTTGTTTGTAATTTATCTATCTAAAAAAAAAAGATCAATATTGGAATTTTATGTTTAATAGTTGTATCTTAGAACTAAGAATGAATGGTAGAAAACTAATTTATAGTAATTTATAAATACTATAATAGTTATAGGGG
>refbc_237954_DQ006167
AGTTTTTGAAATAAAAAAAGGAGCAATAACCTCTTTCTTGTTCTATCAAGAGGGCGGTATTGCTCCTTTTTTTATTTAGTAGTATTTTATTTACATATTTTATTTAAAGAAAAAGAAAAAGGATTTTTATGGATTGGGTCATGATTAAGTATCGTGCTTTCGTTCTGTATTAATATAGCATTTTGCTACCTTCTTCCCAATCTTTTCTGAAGTTGTTATTTTACATTTTTAATAACAGATAAAAATGTTTAAAAAATGTTCGAATTTTTTGTTTATTTAATATTTGTATCTCAGAAATAAGAAAAAAAAAAGAATGATGAATATTTGTAATAGAAATACTAGTTATAATGTACCTACTCGTAGAGGGCGGATGTAGCCAAGTGGATCAAGG
>refbc_154886_FJ564071
GACTTTTGTATTCCTGTATAGATGTATATGTATATGAATTTTTGAAGATAGCAATCCCCCAAGATATTGGGGGATTGCTATCTTGTTGGATTCAGGTGTTTTTTGCTTCTCTATCCGAATTTTCGTTCTTTATCATAAAAGTTCTCCCCCGCCAATGAATGATAAGTGCCTAGGTGAAGTATAGTATAAGATAAGTCAGAAAAGTCTAAGTCTTATGAAAAATAAAATAAATATACCTATACTCTTACTATAAGATAAAGACTCTTAAGTCTAAATACTAGTAAGATAAGGCTTTTCACATGAATATTTAGAATATTTAGTAGAACGACTAACGACGAGATTTATTATCGTTTCTCGCGTGTCTCACGAAAGTTATAGTAGGTGCAAATTCTCCCAATTTGTGACCGACCATACGATCTGTGATATAAATAGGTAAATGTTCCTTTCCATTATGAATAGCGATTGTATGGCCAATCATTGTGGGTATAATGGTAGATGCCCGAGACCAAGTCACTATGATTTCTTTCTCCTCCCTCCTGTTGAGTTTTTCAATTCTTCCCGATAAATGATTAGCTACAAAAGGATTTTTTTTGAGTGAACGTGTCACGGCTGATTACTCCTTTTTTTACATTTTTTAAATTGGCATTCTATGTCCAATATCTCGATCTTAATCTGAAGTATAATGATGAATGGAAAAAAGAGAAA
>refbc_653373_FJ597290
ACTAGAGAAGGCTATTAATATAATTATTAATTAATATAATTAATATTTTTTAATTTGAGAAATACTCAATATACCCAATATATTAGTCTAAAAAACTAATATATTGGGCTCCCAATTTGTGACCTTTCATAGAATCTGTTATATAAATAGGTATATGTTCCTTTCCATTATGAATACCGATTGTATGGCCAACCATTGAGGGTATAATAGTTGATGCCCGAGACCAAGTAACTATTATTTCTCTCTCCTCCCCCTTTTTGATTTTCTCAAATGTTTCCGATAAATGCTTAGCTACAAATCTTTTCTTTACTACAATCCTTTTTTTGACAATCCTTTTTTTGACAATCCTTCTTTTTTCACCTATCACAGCTGATTACTCCTTTTTTTGCATTGAAAATATTGTCATTCTATGTCCAATAGAATGATCTAAGTATCGAGGTCAGAATCAATAATTCGGAATGGAAAAAAGAAAAAATACTTTCTTTAGCTAGATAAGGG
>refbc_286050_GQ337835
GATTTAGGTCTTGGTGCATGCCTGGCTTAGTGTATATGAGTCATTGAAGTTGCAGGAGTAATACCCTATTTCTTATTCTGTTAAGAGGCTGGGTATTGCTCCTGCATTTTGTTTGTATTAAGTAAAAAATTTACTTTAACAGATTGGTGTTGGTTTGGTGAATTCTAGATTATAATACTATTATGATTATATGATATGATTATGTTCCTCAAATTTTTTTTTTTATTTGATAAAGCAGAG
>refbc_293751_AB450156
ATAACTTCCCTCTAGACCTAGCTGCTATCCAAGCTCCATCTATAAATGGATAAGATTTAGGTCTTAATGTAGTCGAGTTTTTGAAAGTAAAGGGGCACTAACCAATTGTTTGTTAAAACAAAGAGTTGGTATTGCTCCTTTACTTTTCTTTTTTACTTACATAACTTTCGTATGCTTTATTCTTTTTTTTGTTAATTGATCATTGAGTATTTTTTTTTTTTATCTTTATGAATAAATGCTTTTTTTATATACTACTTTACTTTTTTTCATTGCTATAGAAATAGTGGAGGGGGCGGATGTAGCCAAGTGGATCAAGGC
>refbc_65409_GQ374150
GACTTGTTCTTAGTGTCGAGGAGTTTTTGAATAGATAAATAGAAGGAGCAATAAACTCTTTCTTGTTCTATCAAGAGGGGTTATTGCTCCTTTATTTTCTTTTCAATTAGTAGTCTTTCCTAGACTTATTTCTTTCCATTAAGAATAAATAAAGAGGATAAAAAATGATTGAAATTCCATTTTTTATCTTATTTTATCTTACAAATTCTAAAAAATTAAAATTGAAAAATCGAATTCGTAAATGTAAATTCAATATTCACATCAAAAAAAATATTTAATTTTAAAGTAATTCTAGTAGAGGGGCGGATGTAGCCAAGTGGATCAAGGCAG
>refbc_90792_AY611224
TTTTTGAACTAAAAAAGGAGCAATAATGCCCTCTTGTTTTATCAAGAGGGAAGCTATTGCTCCTTTTTTTATTTACTTACATAATTTCTTTAAAAGTAACAAGGACTTTTTCTAGTTTGGTTGGATTCGCGTATTTTCTCTTTGTATTTTTTCATTTATATTATAGGTTTCTATTTCTATTCTATATCCTTTTCTTAATCTTTTATGAAGTTTTATTTCCAATTCAATTTCAATCGAAAATAGATAAAAATTTTAATTTTGCTTATTTATTACTTTTATTTTATTTATTACTTTTATTTTATTTATTACTTTTATTTTATAAATAAGAACTATAAAATAGTAGAGG
>refbc_330162_FJ597266
ACTAGAGAAGGCTATTAATATAATTATTAATTAATATAATTAATATTTTTTAATTTGAGAAATACTCAATATACCCAATATATTAGTCTAAAAAACTAATATATTGGGCTCCCAATTTGTGACCTTTCATAGAATCTGTTATATAAATAGGTATATGTTCCTTTCCATTATGAATACCGATTGTATGGCCAACCATTGAGGGTATAATAGTTGATGCCCGAGACCAAGTAACTATTATTTCTCTCTCCTCCCCCTTTTTGATTTTCTCAAATGTTTCCGATAAATGCTTAGCTACAAATCTTTTCTTTACTACAATCCTTTTTTTGACAATCCTTTTTTTGACAATCCTTCTTTTTTCACCTATCACAGCTGATTACTCCTTTTTTTGCATTGAAAATATTGTCATTCTATGTCCAATAGAATGATCTAAGTATCGAGGTCAGAATCAATAATTCGGAATGGAAAAAAGAAAAAATACTTTCTTTAGCTAGATAAGGG
>refbc_147003_AB234746
GACTTTTGTCTGATTGTATAGGAGTAGTTTTTGAACTAAAAAAGGAGCAATAGCTTTCCTCTTGTTTTATCAAGAGGGCGTTATTGCTCCTTTTTTTATTTAGTACTATTTGCCTTACACAGTTTCTTTAAAAATATTTTATAGTTTGGTTCGATTCGCGTGTTTTCTCTTTGTATTCATATTCATTTATATTATAGGTTTGTATATTCTATTCCAAATTTTTTATGAAGTTTGATTTCCAATTCAATTTCAAACCAAAATATATATAAATTGAATTTTTGCTTATTTATTACTTTGATTTCATAAATAAAAAAGAAATAATATGCTCTTTTTTATGTTGAGGTAAAAATATAGATAATGCTAGATAGATATATAGTAGAG
>refbc_42043_EF094087
ttttaattaaagaacacgaaaagacgaattgacataataagacttttgtaaagtcgttttatttttttaaggatttatagtaaagaaataaaatagtaaagaaataaaaaatttttaattatatatatatataaaaactaactagtactaactagtaaaggggcaatactaatttcttgatcaaacaagaaattttttattgcccctttacttttactttcaaaaaaaaaattcaaaaaaaaactcgtatatac
>refbc_85864_GQ435215
TACTTCAGTCTTAATGTATATGAGTCGTTGAAGGAAAGGATCCGATCAATACCCAACTTCTTGTTCTATCAAGAAGTTGGGTATTGATCCGTTCGATTCAGTAGTGTTTTATTCACATAAAGATTTTTGCCATTTTCATTTCTTTATTTCAACTTAAGAAAACATTATTGTTGGTTGGTTCATGATCGAACATCATATTTTTGTTCTGTGCCGATCTGTATTGTAATTTCTGTATGTTCCTCAAAATCATTTTCTTTTTTTTTTTTCATAAAGGAATTTTTTTGTACATTTACAATTTACAGGATTGGCATTTTATGTTCAATATCTGTATCTCAGAAAGTAAGAAAGACTCAATACAATAATCATGAATGGTGGAAATTAGAGCGGAG
>refbc_60867_FJ173546
TTACTCAATCCGATGGATTGTTAGTGTGTTTCAATCCTTGAAAAGGAAAAGACAGTACCAAACCTTTCAATAAAATGAAAGGTTTGGTATTTTTCCGTCTAAACGTTTTTTCAAGCTGTAAATCAGAACGGTAAATCTGGACTCTAAATCTAGACTCTAAATCTAGACTCTAAATCTAGACTTATAGCCCAGACTGGGCTATAAACCCAGACTAGAAATCTGGACTTATAGTTCATACTGGGCTATAAACCCAGACGGTAAATCCGTCGTCCCTTTGAGACTATCTCGGACGGACTCTTCTAAATCATAGAAAAGCTTTCTTTAAATTCACTCGGGCGTTGGCATTGGGTCAACGCCCGAGTGGCTCATGGGGGCGGATTGTAAATCCATTGGCAATATGCCGACGCTGGTTCAAATCCAGCTTGACCCAATATCAACATGATCCATCGGTAATTTTTATGTCAATTATGTCGATTTATCACATCGATGAAAAGGTAATTAGTTATAGAACCCCCCGATATATATATATATAGATAGAGATATATATATATATCTATTACCTGTAGATATAGACACGTCTCTATACTTTCAAGGAAATATCAGAAATAAATAGATATGTGCATCCTGCATCCAGCAAGGATTGAACCTACAACTCTCTAATTATGAGATGAGTTGACTGCTTTGTCCATTCAGCATAAGATGGTGAATATGAACCAATTCAGTCAATAATCTGAGTATAAACTCAGATCCCATTTTGATTTGGGTACCCAAATTCATTCTCTCATATTCAATTCAAGCCAAGTGTATACCCAATAGAAAACAGAGGTATACAACTACTAACTTATTCAAAAGTTTATTGGGAGTTGGTTATCGTTCTTGCAACACTTTGATTTCATGTCAGAGCTTGCCAGCTCACACTCAAATGTGA
>refbc_246856_GQ428758
CAAATGGATAAGATTTCGGTCTTTGTGTATACGAGTTTGTGAAAATAACGGAGCAATACCGACCCTCTGCCAAGAAATTGGTATTGCTCCGTTATCGTTATTTAGTAGTTTTTCTTTAGTAGTTTTTTCTTTCCATATCTTTAATCTTTATCTTTTTTTTTCAACAAAACAAAATTTTATGCGTTTCATTTAGTACCTTCCTTATATATATATAATATATATAGACTAATAATGAAATTCGAATTAATTAATAAATTAATATATATATATATATATAGATTTCTATTTTAGAATAGAGAAACTAGAATCGATTAGATAAAAAAATAAAAGTTGGAATTTTATGCCTCTTGGATCTTAATTTCTATCTTCATAAGTAAGGTAAGATAAAAAATGATGATGATCCAAAATAATGATCAATACTCGAAATTGAATTTTTTTTTTATTTTTTTATT
>refbc_597278_FJ038919
aggctccatctataaatggataagatttttgtcttaaagtatacgagtttttgaaagtaaaggagcaatataaactctgttgatattgctcctttactttcactttcttttttttttcttttgagtagtctttttacataaaatttttatttgtttcaacattctttagcattctttatttttttttataatataattttttataatttttataatataaatataatatatatatataaaataaaaatattaaaataaatattaaatatatttaaatatatataaatattaaatatatatataaataatatatataaatatttaatataaatagattaaatagataatataaatagataaatagaagactatttatagaaaaaaaaaatattttagtttcatttttgtttgttatttagtatttagtaatttttaatttatttctttttctgcttttctgttaagcttatttatttttcttaataaatgattcgctacaaaaggatttttttttagtaaacgtgtcatggtaatttttacataatatag
>refbc_642096_FJ918158
GACTTTGGTCTTAGTGTATACGAGGTCGTGAAAGTAAAAGTAAAGGAGCAATAACCAATTTCTTGTTCTATCAAGAGGGCGGTATTGCTCCTTTACTTTTTATTTTACTTACCTTTACCTTACATATACCCTTTTTACAGAAAAAAAGGATTCTTATGGCTTAGTTAATGATTGAGTATCGTACTTTCTTTCTGTATTCATTTTGAATTTATATACCATATCTTTTCCCGAATCTTTTCTATTGAACTTTTTTGCCTACTATTAGTATTTCACTAATAAGATAAGAAAGAAATAATAATGAATGGGAAAAATGGAATCTTTTCTAATCTAAGAAGAGGAAAATAGTCGAGGGGCGGATGTAGCC
>refbc_251585_EU769783
GGATCTCCGCCCCCTTACTCTACTATTTACATTATAAAGGATTCAATTTCAAGCATTCATCATTATTTCGTTCTTATTTCGGAAATAAAAATATTAAGTAAAATTAAATTAAAATGAAAAAATTTCCCTTTTAAAGGGAAAAAAATAATTTCACAAAAGTATTTAAATTCTAAATTAATATAGAACGAAAAGACGATACTTAATCATGAAACAACCCATACAAAAAAACCTATTCGTTTTACCCATAATAATTTTTTTTTTGTAACGAAAAAAATATATGTAAATACTACTAATAAATAAGAGAAAGTAAAGGAGCAATAACGCCCTCTTGATAGAACAAGAAATTGTTTATGGCTCCCTTACTTTCAAAAACTCGTATACACTAAGACCAAAATCTTATCCATTGTAG
>refbc_594549_FJ031877
ttgtataggagtttttgaactaaaaaaggagccaatagcttccctcttgttttatcaagagggcgttatcgctccttttttttatttagtactatttgccttacatagtttctttaaaaataagaaggtctttttatagtttggttcaattagcgtgttttctctttgtattaatttatattataatattataggtttatatatccttttcccagtcttttattaatttttatttcctttccaatctaaaatagataaaaattataattttgcttatttattacattacttttttttcatgttaatggaaagatatattaatactagatcatagtaga
>refbc_145756_EF419576
TTTGGTTTTAGTGTATACGAGTTTTTGAAAATAAAGGAGCAATAACCAATTTCTTGTTCTATCAAGAGTGTTGGTATTGCTCCTTTATTTAGATTTAGTAGTCTTTTTTTGCGTTACACTTTTTTTTCTTTACATTTACATAAGTTTGTTTTTTCTTTACTTTAACTTTTTTATTTTACCTTATTTATTTCTGATTATCATAAGAAATCAAAAAAAGGATTTTTTAATGAGTTTGATTTCATTTTATTGGATTTGACTTAGTATTATACGTTCGTTATGTAATAATATAATATATTATATATTAACGAATTTTTTTTTTTTTTTAGTAAAAAAGTTCTTACCAATCTTTTGTTTGGAATTTTCTATATATCTTATCTCAGAAATACGAGAAAAAAAAAAACGAATGATGAATGATAGAAATTGAGATATTTGAAATATTTAAACAATAAAAAAAAAATACTATAGTA
>refbc_416299_EU572850
GACTTTGGTCTTAATATATATGAGTTCTTGAAAGTAAAGGAGTAATAAAAAATTTCTTGTTATATCAAGAGGTTTGTTATTGCTCCTTTACTATTTAGTTTTAGTATTTTTTTAGTTATTACTTAACTATTTGTTTTATTCTTTTTTTTTTTTTTTAGTAAAAAAAAAAAAGAATAAAGTTTTCAATTTAGGTTGTATTTTATCTTAAATTTAGGTTGTATTTTATCTTACAAGTAATGCTAAATGGCGGAAAAATTATTA
>refbc_155764_AY620890
attggttattgttcctttatttagtgctcttttctttacataagtttttctttacttcaacataagaaaaagtattctagtcttagggattgctttatgattgcttatcatacttttttccttagatatgaatttatctacattcttttcaaccctttgaatttatatacattcttttcaaccctttgaatttatatacattcttttcaaccctttgtaaggctttgtgagattattatcttctagttttttttttcaaataaaatagaaaggttataattttctgcttcttctatctcataattaagatagaaaaatgttaaaaattaacaatcgaatgaaatattttccattatgaatttctttttttgatttcattaaaaatggaatattctttttttttttttatttttattaaaaataaaaaaaatattagtagtagtggg
>refbc_100322_AB492606
GACTTCGGTCTTAGTGTATACGAGTTTTTGAAAGTAAAGTAAAGGAGCAATAGCCATTTTCTTGTTCTATCAAGAGGGTTGGTATTGCTCCTTTATTTGATTTACATAAGTTTTTTTTTTTTTTACTTAAAAAAGTATTATTAGAGGGTTGGTTTATTATGGAGTATCACAATTTTTTTCTGTACTAATTTGTAATTTATCTATCTAAAAAAAAAAGATCAATATTGGAATTTTATGTTTAATAGTTGTATCTTAGAACTAAGAATGAATGGTAGAAAACTAATTTATAGTAATTTATAAATACTATAATAGTTATAGGGG
>refbc_128702_GQ428741
GAACGTAATGCTCACAACTTCCCTCTAGACCTAGCTGCTGTCGAAGTTCCATCTACAAATGGATAATACTTTTGTTTTAGTGTATACGAGTCGTTGAAAGATCAATACCAAACTTCTTAATACAACAAGAAGTTTGGTATTGATCCATTTGATTCAGTAGTGTTTTATTCACATAATCGTTTTTCACTTTCATTTCTTTTATTCAACTTATGGAAACACTGGTTATTTCATGATCGAATATCATAGTTTCTTTTGTACCAACCTGTAATTTATATACTACCATTCTGATTCTTCAAAATCATTTGATTTTAGGAAAAAATCAAATGATTTTTCTTATTTTATGGATTGGCATTTTCTGTACAATATCTGTATTTCAGTAGGAAGGAGAGTGAAGTAATAGTCATAAAGACTAAATAAAAAAATAATGAATGGCGAAAATGGAATCCTTTTGAGAGGGGAGGGGCGGATGTAGCCAAGTGGATCAAGGCAGTGGATTGTGAATCCACCATGCGC
>refbc_489020_EU153980
ATGGATAATACTTTGGTATTAGTGTATATGAGTCGTTGATGGATCAATACCAAACTTCTTGTTCTATTAAGAAGTTTGGTATTGATCCATTCGGTTCAGTAGTGTTTTATTCACATAATCGTTTTTCATTTTCATTTCTTTTATTCAACTTATGAAAACCGCTGGTTATTTCATGATCGAATATCGTAGTTTCTTCTGTACCAACCTGCAATTTATATACTCTTATTCTTCAAAAGAATTTGATTTTTTGAAAAAATCAAAGCATTGCATTTTTCTTTTTTTTTTTTTTTTATGTACAACATTTTGTTTTATGTACAATATCTGTATTTCAGCAGGAAGGAGGGTGAAGTAATAAAGACTAAATCAAAAAATAATGAATGGTGAAAATGGAATCCTTTTGAGAGAGGAGGGGCGGATGTAGCCAAGTGGAATCAAGGCAGA
>refbc_228974_AY443430
CCTCTACTATAAAATTATATTTTTAAATATAATTTTATTAAAAATATTTTCTTACTTTAGCAATTTTTAATTTCAACTTTTTTAGAAATTGTAAAAAAAAAGATCGAATTTCATCATTTTTTTATCTTCTTTTTTTTATTCTGTAATGGAAAGAAAAATTGTAGGTAAGTACAATACTACTAGAAAATATAGAAAAGGACTCCTGATTGAAAAGAAAATAAAGGAGCAAGAAACCCTCTTTTGATAAAAAAAGAAAGGGTTTCTTGCGCCTTATATTTATCTATTCTATTTTCAAAAACTCCTACACACTAAGAACAAGT
>refbc_247899_AM922040
AATCTTGGTCTTAATGTATACGAGTTTTTAAACGTAAAGGAGCAATATTAACTCTCTTGATAGAACAAGAAATTAATTATTGCTCCTTTACTTTTTAGTAGTTTCATACATCAATTTTGTATTTACTTCAACATTCTTTACCATTGTTTTAAGATAGAAAAAAAAAAATATTGGAGTTTCATACTTTTTGTTTCTTTTTTACTAATTTATTTTATACGTTTTTCCCAGCAATCTTTCTTTATCTTTTGAAATGAAAAAAAAAATGAGAAATGAATGTTTTAATTCTAGTCTATTGTATCTTAGAAGACGAGTAAAAACTTCAAAATAATGAAAAAAAGAAGAAAGAATACAAATGGAAATCTCTGTAATTTTTAGATAGTATAG
>refbc_52491_GQ435318
GACCGGGTTTTAGTATATACGAGTTTTTTTAAATAAAAAAAAAGCAATACCGCCCTCTTGTTCTATCAAGAGGGCGGTATTTCTTCTTTTTATATTTCAGACTGTTTTAGATAAACAAATATTTTTGAATGATCAAAAAGGAATCCTTTTTTTTCTTTAATAAATATAAATAATTAATAAATAAATAAAAGAAAATTGGC
>refbc_574493_FJ871919
GATTTTTGTCTTAGTGTATACGAATCGTTGAAACAAAGTAGCAATACCCCATATCTTGCTTTAGCAAGATATGGGGTATTGCTACTTTGTTTGATACAATATTGTTTTTTTGCGCACAGCGTACATATAAACTAAACAGATAACATAAATTTTAGAGTTAAGTATAGAGTTAAGTATAAGATATAAGAGTTAAGTATAAGATAAGTAAATAAGTAAAAACTTTTCAGTTTTTTTTTCACAAAAAAAAGAATTTGGCTTTTATTTCAATTTTTTTTATATTTAATTTATATTTTAATATTAAAATGAACTTTAAATTAACTTAACGACGAGATTTATTATCGTTTCTTGCATGTCTCGCAAAAGTAAAAGTAGGCGCGAATTCTCCCAATTTGTGACCTACCATACGATCTGTTATATAAATAGGTAAATGTTCCTTTCCATTATGAATAGCGATTGTATGGCCAATCATTGTGGGTATAATGGTAGATGCCCGAGACCAAGTTACTATTATTTCTTTCTCCTCCCTCATGTTGAGTTTTTCCATTTTTTCCGATAAATGGTTAGCTACAAAAGGGTTTTTTTTTAGCGAACGTGTCATGTCACAGTGTATTACTCCTTTTTTTTACATTTTTTATTTTAAAGATTGGCATTCTATGTCCAATATCTCGATCTAAGTTAAGTATGGAGGTAAGAATAAATACAATAATGATGAATGGAAAAAAGAGAAAATCCTTTAGCTAGAAA
>refbc_436193_AM690590
TACAAATGGATAAGACTTTGGTCTGATTGTATAGGAGTTTTTGAACTAAAAAAGGAGCAATAGCTTCCCTCTTGTTTTATCAAGAGGGCGTTATTGCTCCTTTTTTTTATTTAGTACTATTTGCCTTACATAGTTTCTTTCAAAATAACAAGGACTTTTTCTAGTTTACGTGTTTTTTCTTTGTATTCATTTATATAATAGGTTTCTATATCATATACTTTTCCCAATCTTTTATGAAGTTTGATTTCCAATTCAATTTCAATATAGATAAAAATGAAAATTTTGCTTATTTCTTACTTTTATTTATTAAATAAGAAATAAATAATATGCTTTTTTTATGTTAATGGAAAAATAAAATATAGTAATACTAGATAATAGTAGAGGGGCGGAT
>refbc_55444_AB488460
CCTCTAGACCTAGCTGCTGTTGAAGCTCCATCTATAAACGGATAAGACTTATCTTTTAGTGTATACGAATACGAATTGTTGAGGTAGAAGTACTAAACCTATTGTTCTATCAATAGGTTTAGTATTTCTACTGTTTCTTGGTCAATTCAAGAATGTTTTGTTCATATAAGCATTTTTCCATTTTTTAGATTAATATATTATGTCTAATATCTCAATCAAAGAAAAAAAAAAGAATAAATAAAATAATGAATAATTGATGTAAAAAACGAAATCGAAATATTTTAACTCCTTTTTTGTTATCGAAATTGCATTTTGATGTGATGTAAGGGGCGGATGTAGCCAAGTGGATCAAGGCG
>refbc_372711_FJ038969
aatggataagacttgagtcttagtgtatacgagtttttgaaagtaaaggagcaataaacaatttcttgttctatcaagagggcgttattgctccttttttttttattttttattttttttttttattttttattagtatactatttttagtattttattgtagtattttatttcatctctttttcattacaagaaaaagatttgtattggtaaaaaaaaagatttttctgggttagttcatgatttaggatcgtattttccttatattatataggaatttataatttctatacttttgtttttgtgaaattgttattgtccatttaaatgtttaaaatgtttaaatggttgaaattccatttttaaaa
>refbc_233688_GQ428719
ATGGATAAGACTTTTGTCTTAGTGTATACGAGTTTTTGAAAGTAAGGGAGCAATAACCAATTTCTTGTTCTATCAAGAGGGCGTTATTGCTCCTTTATTACTTTTTATTTTTTTTATTATTATTAATATATTAATATTAATATTATTATTTTATTATATTATTCTTATTATTATTAGATTATTCTTATTAGTAATATTTTATTTACATATACTTTATACTTTTTTTCGTCACAAGAAACAGAATCTTATGGATAAAAAGAAAAGGATTTTTATGGTTGTGGGTTAGTTCATGATTGAGTATCGTCTTTGAAAAAAAAAAAAAAAAA
>refbc_155759_AY620879
ttttctttacataagtttttctttacttcaacataagaaaaagtattctagtcttagggattgctttatgattgcttatcatacttttttccttagatatgaatttatctacattcttttcaaccctttgaatttatatacattcttttcaaccctttgtaaggctttgtgagattattatcttctagttttttttttcaaataaaatagaaaggttataattttctgcttcttctatctcataattaagatagaaaaatgttaaaaattaacaatcgaatgaaatattttccattatgaatttctttttttgatttcattaaaaatggaatattctttttttttttttttttttaaatggattaaaaataaaaaaaatattagtagtagtggg
>refbc_296924_EF429388
TATTTTAGTTATATTTTTGTAAAATAAATTTATCTAAAATAGGATAACAACTTGAAAAACAATGACCTTAGGACTTAAAGTCCTAAGGTCATTGTTTTTTTTTATAATTCAATTCTAACAAGGGCGGACGTGGCCAAGTGGATTAAGGCAGTGGATTGTGGATCCACCATGCGCGGG
>refbc_83223_EU213841
AGCTCCATCTACAAATGGATAAGACTTTGGTCTTAGTGTATACGAGTTTTTGAACTTAAAGGAGCAATAACCAATTTCTTGTTCTATCAAGAGGGTTGGTATTGCTCCTTTATTTAGTATTCTTTTATTTCTATTTTCTTTTCATTTCTTTGCTTCAGCATAAGAAAAAAGAAAAAGTATTCTTATGGGTATTGAGTATCATACTTTTTTTCTGTACTAATCTCTAATTTTTCAAATAGAAAAAATATTTTTCTGACTAATATTTGTATCTAAGAAGGAAGATAAGAAAGACTAAATGAAATAATTATAAATGGAATCCTTTCTAATTTGTAACTTTCTAATTTGTAAATAGTATAGG
>refbc_3277_GU592471
TATCCGTTTGGTTATGTAGCACAACTGGATACCAAACCTCTTAACTCCAGAGGGGGAGGTTTGGTGTCCAATGAGGTGAAGGTTCGTGCGGTATAACGAATGGAAAGGATGATAACAGCTTGTCACAATTTCACGATTATCAGTTTCCAACCTTGAATTATGAAAACTATTTGTATTTGGAATATCCTTCCGCGATTTGATAGGTTACGAAGTTTCCCACTCCGATTTGCAGAATGCTTGTAATCTCCCACCCCAATTTTTTGGATGAAAAAATTTGCATTCCCCATTTCAAAGATTTTCTATTGTCTTGTTACATACACGGAGTTGACATGTATGTGTATCAACCGAAGAACCAATCTAGCTTGCTTAACGGATAGATCTCGTTCACGTCCGGGGGGGCCGACTAAATCGACAGAGGGG
>refbc_183048_FJ846099
GACTTTGGTCTGATTGTATAGGAGTTTTTGAACTAAAAAAGGAGCAATAACGCCCTCTTAATAAAACAAGAGGGAAGCTATTGCTCCTATTTTGATTTAGTACTATTTGCCTTCCATAGTTTCTTTAAAAATAACAAGGACTTTTTTGCGTTATTCATTTAGATTATAGGTTTCTATATCATATACTTTTCCCAATCTGTTATGAAGTTTTATTTCCAATTCAATTGAAATTGAAAATAGGTAAAAATGGAAATTTTGCTTATTTATTACTTTTCTTTCTTAAATAAGAAAGAAAAGTAATATGCTTTTTTATGTTAATGGAAAAA
>refbc_352238_DQ208798
TTGTTATGCATGGAACGTAATGCTCATAACTTCCCTCTAGACCTAGCTGTGGTTGAGGCTCCATCTATAAATGGATAAAATTTTGGTCTTAATGTATACGAGTTTTTGAACGTAAAGGAGCAATAATGAATTTCTTGTTCTATCAAGAGGGTTGATATTGCTCCTTTACTTTTTTTTTTTTTTTTAGTAATTTTTTTCTTCATTCTTAAAAAAAATATTGGAGTTTCATACTTTATACTTTTTTGTTTTTCTTATCAACCTTTCTTTATCTTTTGAAATGGAAAATAAAAAAGAGAAGTTAATGTTTCAATTTGAGTCTATCGTATCTTAGAAGATGAGGAAAAACTTAAAAAAGAAATAATAAAGAAAGAATACAAATGGAAATCCCTGTCATTTTTAGATAGTATAGGGGCGGATGTAGCCAAGGGATCAAGGCAGGGGATTTGTGCCCCCCCCCT
>refbc_189238_FJ395460
TGTTATGCATGAACGTAATGCTCATAATTTCCCTCTAGACTTAGCTGCTATTGAAGCTCCATCTACAAATGGATAAGACTTTGGTCTGATTGTGATTGTATAGGAGTTTTTGAACTAAAAAAAAGGAGCAATAACGGCCTCTTGATAAAACAAGAGGGAAGCTATTGCTCCTTTTTTTTATTTAGTACTATTTGTTTACAATGAAAATTTTGTTTATTTATTACTTTGCTTTCATAAAATTTCATAAAATAAAAAAGAAAGAAATTTTATGCTTTTTTTATGTTAATGGTTAATAGAAAAATATAGTAATTCTACTAGATAACTATACTAGATAAATAATAGTAGAGGGGCG
>refbc_251585_EU769864
CCACTGGGCTACATCCGCCCCCTTACTCTACTATTTACATTATAAAGGATTCAATTTCAAGCATTCATCATTATTTCGTTCTTATTTCGGAAATAAAAATATTAAGTAAAATTAAATAAAAATGAAAAAATTTCCCTTTTAAAGGGAAAAAAAGAATTTCACAAAAGTATTTAAATTCTAAATTAATATAGAACGAAAAGACGATACTTAATCATGAAACAACCCATACAAAAAAACCTATTCGTTTTACCCATAATAATTTTTTTTTGTAACGAAAAAAATATATTTAAATACTACTAATAAATAAGAGAAAGTAAAGGAGCAATAACGCCCTCTTGATAAAACAAGAAATTGTTTATTGCTCCCTTACTTTCAAAAACTCGTATACACTAAGACCAAAATCTTATCCATTTGTAGATGGAGCCTTCGGTAGCAGCTAGGTCTANAGGGAAGTTTTGAGCATTACGTTCATGCATNACTTCCATACCAAGGTTAGCGCGGTTNATGATATCTAGCCCAAGTNTTAATTACACGGCCNTGTGGATCA
>refbc_34317_EF428977
agtgctcttttctttacataagtttttctttacttcaacataagaaaaagtattctagtcttagggattgctttatgattgcttatcatacttttttccttagatatgaatttatatacattcttttcaaccctttgtaaggctttgtgagattattatcttctagttttttttttcaaataaaatagaaaggttataattttctgcttcttctatctcataattaagatagaaaaatgttactcataattaagatagaaaaatgttaaaaattaacaatcgaatgaaatattttccattatgaatttctttttttttttatttcattaaaaatggaatattctttttttttttaatccattaaaaaaaaatatattagtagtagtggg
>refbc_80326_GQ437532
tcggtctttgtgtatacgagtttttgaaaataacggagcaataccaatttcttgcaagagggtcggtattgttccgttattgctatttactagtttttctttagtacttttttctttccatatccttgttttcaacaaaacaaaagtctttttatgcctttgatttagtcccttccttaatatactaataattatagacgaatcgaatatatagaataatcgaaaaaaaacgaatatagaaactagaatcgattagagaaaaagataaaagttggaattttatgcctcttggatctgaatttctatcttcataagttaagataaaaaagaatgatgatcnaaaaatgataga
>refbc_193483_FJ918129
GACTTTGGTCTTAGTGTATACGAGGTCGTGAAAGTAAAAATAAAGGAGCAATAACCAATTTCTTGTTCTATCAAGAGGGCGGTATTGCTCCTTTATTTTTTATTTTACTTACCTTTCCCTTACATATACCTTTTTTACAGAAAAAAAGGATTCTTATGGCTTAGTTAATGATTGAGTATCGTACTTTCTTTCTGTATTCATTTTGAATTTATATACCATATCTTTTCCCGAATCTTTTCTATTGAACTTTTTTGCCTACTATTAGTATTTCACTAATAAGATAAGAAAGAAATAATAATGAATGGAAAAAATGGAATCTTTTCTAATCTAAGAAGAGGAAAATAGTCGAGGGGCGGATGTAGCC
>refbc_223749_GQ167486
CATTTTTTGAAGGAAAAATAAAGGGGCAATACCAAAAGAGGATTGGTATTGCTCCTTTATTTTATTTTTAATAGCCTTTCTTTTATTTACCTAAGTTTTTTCTTTATCTTAACTTTATCATAACAAAAAAAAAGGAAAGGGTCATTTTAATAGGTTTGGTTTAGTATCATACCTTTGTTTTGTACTCATATATATATATATATATATATATATACAAAATTTCTATAAATGGATCAGTCCTTACCAATCTTTTGTGAATTCTTATTTTACTGTTTTCAATTTAAATCAAAGCGAACCCTAATATTATATAAAAAAAAG
>refbc_251585_EU769805
CTGCCCTTGATCCACTTGGCTACATCCGCCCCCTTACTCTACTATTTACATTATAAAGGATTCAATTTCAAGCATTCATCATTATTTCGTTCTTATTTCGGAAATAAAAATATTAAGTAAAATTAAATAAAAATGAAAAAATTTCCCTTTTAAAGGGAAAAAAATAATTTCACAAAAGTATTTAAATTCTAAATTAATATAGAACGAAAAGACGATACTTAATCATGAAACAACCCATACAAAAAAACCTATTCGTTTTACCCATAATAATTTTTTTTTGTAACGAAAAAAATATATGTAAATACTACTAATAAATAAGAGAAAGTAAAGGAGCAATAACGCCCTCTTGATAGAACAAGAAATTGTTTATTGCTCCCTTACTTTCAAAAACTCGTATACACTAAGACCAAAATCTTATCCATTTGTAGATGGAGCT
>refbc_549645_FM201376
TTTTTCCATTCATCATTATTGTATTTATTCTTACCTTCATACTTGGATCGAGATATTGGACATAGAATGCCAATCTTTAAAATGTAAAAAAAGGAGTAATCCGCTGTGACACGTTCACTAAAAAAAAATCCTTTTGTAGCTAATCATTTATCGAGAAAAATTGAAAAACTCAACATGAGGGAGGAGAAAGAAATAATAGTAACTTGGTCTAGGGCATCTACCATTATACCCACAATGATTGGCCATACAATCGCTATTCATAATGGAAAGGAACATTTACCTATTTATATAACAGATCGTATGGTAGGTCACAAATTGGGAGAATTTGCGCCTACTCTGACTTTCGCGAGACATGCGAGAAACGATAATAAATCTCGTCGTTAATGAAAATTCAAAAAAGAATCAAACAAGGGAGGGGACCCCTATCTTATTTTAGCAAGATAGGGGGCTACTTCAACGATTCGTATACATTAATTTTATATTTAATATGGAAGTCTTATCCATTTATAGT
>refbc_280450_GQ251324
TACTTTTTTATTCATATATATGAATTTTTGAAGATAGCAATCCCCCAATATCTTGTTCTAAGAACAAGATATTGGGGGATTGCTATCTTGTTTAGCCTTTTGCTTCTCTATTTTCGTTCTTTATCATAAAAGTTTTCCCCCGCCAATGAATGATAAGTGCCTAGGTGAAGTATAGTATAAGATAAGTCAGAAAAGTCTAAGTCTTATTAGTATACTCTAAAAAGAAAAGAAATATACCTATACTCTTACTATAAGATAAAAGATAAAGACTCTTAAGTCTAAATACTATTAAGTACTATTAAGATAAGGCTTTTCTTTTCATATGAATACTTAGTAGAACGACTAACGACGAGATTTATTATCGTTTCTCGCGTGTCTCACGAAAGTTAGAGTAGGTGCGAATTCTCCCAATTTGTGACCGACCATACGATCTGTGATATAAATAGGTAAATGTTCCTTTCCATTATGAATAGCAATTGTATGGCCAATCATTGTGGGTATAATGGTAGATGCCCGAGACCAAGTCACTATGATTTCTTTCTCCTCCCTCCTGTTGAGTTTTTCAATTCTTCCCAATAAATGATTAGCTACAAAAGGATTTTTTTTTAGTGAACGTGTCACGGCTGATTACTCCTTTTTTTACATTTTTTAAATTGGCATTCTATGTCCAATATCTCGATCTTAATCTGAAGTCTAATGATGAATGGAAAAAAGAGAAAATACTTTAGCTAGATAAGGGAAG
>refbc_174171_GU732678
acttaggtcttagtgtatgctagtcttagtgtatatgagtcgttgaagttgcaggagtaataccccaattcttgttctgtcaagaggccgggcattgctcctgcgttttgttttaatagtgttttatttgcatttttcataatgattttttctttttttgaagtaatttaattttttaatttgaagtaaaaaaaaaaaaaaaatgactcgaatgggggattggttgttgaattcttgattatcatactctcgttctgtacatatataaaccaatccaatataatatgttcctaaaaattttgaaacaatttatttgagaaagcggaggggcggatgtagccaagtggatcaaggcagtggattgtgaatccaccatgcgcgggttcaattcccgtcgttcgcccactatattttagctactagataatatagctataaaaaaaaaaaaagaaaaggttttttttaataaacctcccgttgtgtatattacaattatggtttttatctaattcttatagaattaggggactctgggacggaaggattcg
>refbc_402114_GQ900106
TATTTAAGACTAGATTTGAACCTTACAAAAACTTAAAATTTTTGAAAGGAAAGAAAAAACTAAAAAATAATGATCCTTAAAGATTTAAATCTTAAGGATCATTATTTGGCTAGAAA
>refbc_59976_GU066771
GAATTTTTTCTTGGTGTATATGAGTTTTTGAAAGTAAGGGAGCAATAACAAAATTCTTGTTCTATCAAGAGGGCGTTATTGCTCCTTTTCTTTTTTTATTTATTAGTTTCTAGTAGTCTTTTATTTACATATACTTTTTCATAAGTAAGAAGAAAGATTCTTATGGAAAAAAAAATGGGGTTATGAGTTAGTTTATGATTGAGTGTCGTCTTTTTTTTTATTCTGTATTCATTTGAAATTTATATTGCCTTGTCTTTTGTTTGTTTAATTGTTTTTGAATATTGAAATAAAAAACTTCGATATTTTTTCTTAATATTTGATAAGATATAAACTAAAAAATGATGGCTGGTTAAAATAGAATATTTCCACTTTTCTAATGTAAAGAAAATAGTGGAATTCATG
>refbc_242207_AB492585
GACTTCGGTCTTAGTGTATACGAGTTTTTGAAAGTAAAGGAGCAATAGCCACTTTCTTGTTCTATCAAGAGGGTTGGTATTGCTCCTTTATTGGATTTACATAAGTTTTTTTTTCTTTTTTTTTTTTTACTTAAAAAAGTATTATTAGAGGGTTGGTTTATTATTGAGTATCACAATTTTTTTCTGTACTAATTTGTAATTTATCTATCTAAAAAAAAAGATCAATATTGGAATTTTATGTCTAATAGTTGTATCTTAGAACTAAGAATGAATGGTAGAAAACTAATTTATAGTAATTTATAAATACTATAATAGTTATAGGGG
>refbc_3631_GQ435057
GACTTTGGTTTTAGTGTATACGAGTTTTTGAAAATAAAGGAGCAATACTAATACTCTTGATAGAACAAGAAATTGGTTATTGCTCCTTTATTTATATTTAGGAGTCTTTCTTTTCTTTACATAAGTTTGTTTTTTCTTTATTTTTACTTTTTTTATCCTATTTATTTCTTATTACCATAAGTGATTTATTATTAACATAAGAAAAAGAAATCAAAAAAAGGAAAAGGATTTTTAATGAGTTTGATTTCGTTTTATTGGATTTGACTTAGTATTATACGTTCGTTATATACTAATATATTGTACTTGTACTATTAATAATAATATATATATATTAATATAATATAGGTATAGGTAATTAACTATTAACTAACGCATTTTTTTTTAATATAAAATAAAAATAAAAAAGTTCTTACCAATCTTTTGTAAAGTTTTTATTTTAGAGTAAAAATAAATAACAATAAAAGATATAGATTGTAATTTTCTATATATTTTATCTCAAAAAATAAGATAAAAAAGAATGATGAATGATATAATGATATAAATTGAAATTTTTAAAATTTTTGTTTGAACTATTTAAACAATAAAAAAAATAGTAGTAAAAAAATACTACTATAGTATTATACTATTATAGTAGAG
>refbc_507519_EU350269
AGACTTCGGTCTTAATGTGTACGAGTTCTTGAAATAAAAAAGAAGCAACACCAACCTTTTTCTTCTACTAAGAGGGTTGGGATTGCTTCTTTTTTAGTACTATTTCTTTTACTTTACAGAAATAAGTTATGTTTTTACTTCAACATAAGAAAAAAGAAAAAGTATTTTGTTTTGGTTCGACCAGTAATTATATATAGAATTTTTATAGAATTTTTTTTCTTTTTTATTTTTTTATTTCGATCTTAGAACTATAAGTATTTGTCTCTTATAGCTTTTAAGAAAAAAATGGAATGATAAAT
>refbc_703364_GQ163024
GACTTCGGTCTTAGTGTATACGAGTTCTTGAAAGTAAAGGAGCAATAACCAATTTCTTGTTTTCTCAAGAGGATTGGTATTGCTCCTTTATTATGAATAAAGTTTACATAAGTTTTTTTTAGAATTTCTACTTATCATAGTATAGGGTAGGG
>refbc_75727_GU177388
gcttttcccctaacatatagcaaatttgggaggaaggaaagctagaaatacccaatatcttgttccagcaagatattgggtatttcttttttttattttgaatctttctattctgaattcagttaacgacgagatttagtatcttttcttgcactttcataactcgtgaaatgccgagtaggcacgaattcccccaatttgcgacctaccataggatttgttatgtaaataggtatatgttcctttccattatgaatcgcgattgtatggccaaccattgcgggtagaatgctggatgcccgggaccatgttactattgtttctttctcctccttcatattgaccttttctatttttgccaataaatgaagagctacaaaaggattcgttttttttcgtgtcacagctgattactcctttttttccattttaaagagtggcattctatgtccaatatctcgatcgaagtatggaggtcagaataaatagaataatgatgaatggaaaaaagagaaaatcctttagctggataagg
>refbc_255580_AY457995
actttggtctcattgtaattgtataggagtttttgaacgaaaaaaggagcaatagcttccctcttgttttatcaagagggcgttattgctccttttttttatttagtagtatttgccttacatagtttctttaaaaataacaagggctttttatagtttggttcgattagcctgttttctctttgtattaatttagaggtttatatatcctttttttatatatccttttcccaatgttttatgaagtttgattttcaatttaattttaatctaaaatagatcaaaaatttcttatttcttactttgatttcagaaataagaaagaaaaaatatgctccttttttttcatgttaatggaaaaatatagaagtactagataatactagaaaatagtagagg
>refbc_446337_EF419565
TTTGGTTTTAGTGTATACGAGTTTTTGAAAATAAAGGAGCAATAACCAATTTCTTGTTCTATCAAGAGTGTTGGTATTGCTCCTTTATTTAGATTTAGTAGTCGTTTTTTGCGTTACACTTTTTTTTCTTTACATTTACATAAGTTTGTTTTTTCTTTACTTTAACTTTTTTATTTTACCTTATTTATTTCTGATTATCATAAGAAATCAAAAAAAGGATTTTTTAATGAGTTTGATTTCATTTTATTGGATTTGACTTAGTATTATACGTTCGTTATGTAATAATATATTATATATTAACATTAACGAATTTTTTTTTTAATAAAAAAAAAGTAAAAAAGTTCTTACCAATCTTTTGTTTGGAATTTTCTATATATCTTATCTCAGAAATACGAGAAAAAAAAAACGAATGATGAATGATAGAAATTGAGATATTTGAAATATTTAAACAATAAAAAAAAATACTATACTA
>refbc_296924_EF429387
TATTTTAGTTATATTTTTGTAAAATAAATTTATCTAAAATAGGATAACAACTTGAAAAACAATGACCTTAGGACTTAAAGTCCTAAGGTCATTGTTTTTTTTTATAATTCAATTCTAACAAGGGCGGACGTGGCCAAGTGGATTAAGGCAGTGGATTGTGGATCCACCATGCGCGGG
>refbc_264891_EU242820
ACAAATGGATAAGATTTGTTCTTAGTGTATAGGAGAAAATAGAATAGAGAAATAAAAGAAACCAAAGGAGCAATCAACTCTTTCTGATCTTCGATCAAGGGGGTTGTTGCTCCTTTGGTTTCTTTTAAATTAGTAGTATTTTTTAGAATAATGAAATCAGCTAAATTCCATTTTGTGTTGTGTCTTAACAAAAGAGAAATTAAAAAATCCAAACACTTAAAATAGCAAATAAATAAGGTACTAAATTATTAAAAGAAATAGAGAATCTAGTTAATATAATCTAAGGATAGGGGCGGATGTAGCCAA
>refbc_154864_FJ564169
TACTTTTGTATTCCTATATAGATGTATATGTATATGAATTTTTGAAGATAGCAATCCCCCAACATAGTGGGGGATTGCTATCTTGTTGGATTCAGGTGCTTTTTGCTTCTCTATCCGAATTTTCGTTCTTTATCATAAAAGTGATCCCCCGCCAATGAATGATAAGTGCCTAGGTGAAGTATAGTATAAGATAAGTCAGAAAAGTCTAAGTCTTATGAAAAAGAAAAGAACTATACCTATACTCTTACTATAAGATAAAGACTCTTAAGTCTAAATACTATTAAGATAAGGCTTTTCACATGAATATTTAGTAGAACGACTAACGACGAGATTTATTATCGTTTCTCGCGTGTCTCACGAAAGTTATAGTAGGTGCAAATTCTCCCAATTTGTGACCGACCATACGATCTGTGATATAAATAGGTAAATGTTCCTTTCCATTATGAATAGCGATTGTATGGCCAATCATTGTGGGTATAATGGTAGATGCCCGAGACCAAGTCACTATGATTTCTTTCTCCTCCCTCCTGTTGAGTTTTTCAATTCTTCCCGATAAATGATTAGCTACAAAAGGATTTTTTTTGAGTGAACGTGTCACGGCTGATTACTCCTTTTTTTACATTTTTTAAATTGGCATTCTATGTCCAATATCTCGATCTTAATCTGAAGTATAATGATGAATGGAAAAAAGATAAA
>refbc_55184_FJ874979
GACTTCGGTCTTAGTGTAGTGTAAGTGTAGTGTATATGAGTCGTTGAAGGAGCAATACGCAATATCTTGTTCTATCAAGAGATTTGGTATTGCTCCATTCGGTTCATTTGATTAGTGTTTCACTCATATAAGCTCTTATTTCTTTCTCCTCTTTCATGTTGAGCTTCTCAATTTTTTCCAATAAATGATTGGCCACAAAAGGATTTTTTTTTAATGAACGTGTCACAGCCGATTCCTCCTTTTTTTACCTAAAGTTTTTGTATTTGAAAATTGGAATTTTCTTCCAAAATCTTGATCTAA
>refbc_549645_FM201434
TTTTTCCATTCATCATTATTGTATTTATTCTTACCTTCATACTTGGATCGAGATATTGGACATAGAATGCCAATCTTTAAAATGTAAAAAAAGGAGTAATCCGCTGTGACACGTTCACTAAAAAAAAATCCTTTTGTAGCTAATCATTTATCGAGAAAAATTGAAAAACTCAACATGAGGGAGGAGAAAGAAATAATAGTAACTTGGTCTAGGGCATCTACCATTATACCCACAATGATTGGCCATACGATCGCTATTCATAATGGAAAGGAACATTTACCTATTTATATAACAGATCGTATGGTAGGTCACAAATTGGGAGAATTTGCGCCTACTCTGACTTTCGCGAGACATGCGAGAAACGATAATAAATCTCGTCGTTAATGAAAATTCAAAAAAGAATCAAACAAGGGAGGGGACCCCTATCTTATTTTAGCAAGATAGGGGGCTACTTCAACGATTCGTATACATTAATTTTATATTTAATATAGAAGTCTTATCCATTTATAGT
>refbc_39471_FN687493
GACTTAGGTATTAGTATATATGAGTTATTGAAAATAAATAAGAAAGGAGCAATAATCAACTTCTTGTTTTATCAAGAGGGTTGACATTGCTCCTTTCTTATTTATTAGCCCTTTAATTATTATATAATTGTAATTACTATTTAGTCGTCTTTTCTTTTACTTTTTTACTTAATAGAATATAATATAAGCTTTTTTTTTTTATTTTAACTCAAGATACGAAAAAGTATTTGAGTATCCTATTTGACTTATGTAGTAATTTTTATTTTATATATGTTTTTATCGGTGAAGTTTTTATTTCTTTTTTTATTTAAATAAAAAAGATAAAGCTTTCAATTTATTTTCTGCCTCTTGTCTTTTATCTTATAAGAAAGGGAAACAAAACAAGAGGAATGGTAGAAATTAAAATTTTTGTAATTTATACTACATACAGGGAGTGGGGGATAGGGGCG
>refbc_251585_EU769884
CCTGATCCACTTGGCTACATCCGCCCCCTTACTCTACTATTTACATTATAAAGGATTCAATTTCAAGCATTCATCATTATTTCGTTCTTATTTCGGAAATAAAAATATTAAGTAAAATTAAATAAAAATGAAAAAATTTCCCTTTTAAAGGGAAAAAAAGAATTTCACAAAAGTATTTAAATTCTAAATTAATATAGAACGAAAAGACGATACTTAATCATGAAACAACCCATACAAAAAAACCTATTCGTTTTACCCATAATAATTTTTTTTTGTAACGAAAAAAATATATGTAAATACTACTAATAAATAAGAGAAAGTAAAGGAGCAATAACGCCCTCTTGATAGAACAAGAAATTGTTTATTGCTCCCTTACTTTCAAAAACTCGTATACACTAAGACCAAAATCTTATCCATTTGTAGATGG
>refbc_296924_EF429434
TATTTTAGTTATATTTTTGTAAAATAAATTTATCTAAAATAGGATAACAACTTGAAAAACAATGACCTTAGGACTTTAAGTCCTAAGGTCATTGTTTTTTTTTATAATTCAATTCTAACAAGGGCGGACGTGGCCAAGTGGATTAAGGCAGTGGATTGTGGATCCACCATGCGCGGG
>refbc_187284_GU906231
GGAATATAAAATAGAAATATTAAACTCATAATGCATTTAGTGTTTCTAGTCTTTGTTGTTTAATTCAATTATGTTTTATTCACATAAGAATTTTTCCATTGATTGATATATTAGACATAATATATCAATCAATGGAAAAAAGGAAATTTTTTGGAAATACTTTAACTTAATAAATAATTAGCAACAAAAGGCTTTTTTTTTTTAGNGAACGGGCCATATCGNANAACTCCTTTTTTGTAAANGNAAGGGGGGGATGTAGCCAAGGGGATCANGGGGGGGGATTNGNNA
>refbc_292393_GQ864028
GACCTCAGTCTTAATCCTATAATATAGAATATAGGATTAAGAATTAAAGATAAAGGAGCAATAACGCCCCCTTGATAAAACAAGAAGGGGATTATTGCTCCTTTATTTTAATATTTTAATTTTATTTCGGTAAGGATTATTATTATTTCGGTAAGGATTATTATTAGAAATTTTTATTAGATTATTTTAATAATCTATATTCAAATATTATCTATATTAAAATATTAGTTACCAATATTGGTAACTAAGATATAAAGAAGAAAAAGAAGAGTATATTTGAAATGACATTACAATATAACTAATTCTAAAAAAACTAGTAAAACAAAAAAATATAAAAAAGAGTTAAAAAAAGAAAAAAGTATCAAAAATTTAAAGACTAAAAAAATACAGATAGTCAAGG
>refbc_385388_GQ435326
GACTTTGGTCTTAGTGTATACTCGTTTTTAAAAGTAAAGGAGCAATAACCAATTTCTTGTTCTATCAGGAAGGCGTTATTGTTCCTTTACTTTTTTTTTTTTTACATATCCTTTTTTCGTTACAAGAAAAAGATTCGTATGGGTAAAAAGAAAAGGATTTTTATGGGTTATGGGTTGGTTCATCATTGAGTATCGTCTTTTTGTTATGTATTAATTTAGAATTTATATACCTTTGTGAAATTGTTATTTTCCATTTAAAATAAAAGATAAAATTTTGAATTTTTGCTTACTATTTGTATCTCAAAAATAAGAGAAGAAAGAAATAATTATGAATGGTTGAATTTTAATTCTTTATTTTATAATTTAAATAGGGGAGTAAGGGG
>refbc_306943_AY841517
TGTTATGGCATAACGTAATGCTCATAACTTCCCTCTAGACCTAGCTGCTGTCGAAGTTCCATCTGTAAATGGATAATACTTCAGCGTTAGTCTGAGTGTACACGAGTTGTTGAAGGATCAGATCAATGCCAACTTGTTGATAGAAGTTGTTGGCATTGATCTGTTCGATTCAGTAGTCTTTTAATCACATAAGTATTTTTCCATTGAATAAAGGATTATTTCTGGTTGGTTCACGATCGAACCGCCTATTTTTGTTCTGTACTGATCTGTACTAGAATTTATGTATGTTCCTCTAAATCGTTTTATTCTATACAAATTTAGAGGATTTGCCTTTCTATCTCTCATTTTATAGAGAGTTTATATAGAGAGGAGGGGCGGATGTAGCCAAGTGGCTCAAGGCAGTGGATTTGTGAATCCACCATGCGCG
>refbc_301861_GQ475148
GATTTGTTCTTAGTGTATATTAGTGGAGAGGAGTTTTTGAAAATAGAATATTTCTATATTTCAATATTAAAGAAAATATAAGGAGCAATAACCCCCTTTCTATAACAAGAAATGGGTTATTGCTCCTTATATTTTTTAAAAATTGAGTAGTATTCTTTTTTCATTTTTTATTAGTATTGTACTTATCTAGACTCTTTTTCTGTAATGGAAAGAAGATAACTGAACTAATCGAAATTCAATATCTAAAAAATTTAAAATATAAATAAAAAATAAATATAAAATATAAATAAAATATAATATATATAAAGAAATTAGAATGTAATAGAATATAGATCATAGTAGAGGGGCGGATGTAGCCAAGTG
>refbc_59170_GU477683
GACCTGTTCTTAGTGTATATGAGTTTTTGAAAAAAGAAAAATAAGGAGCAAAAAGCCCCCCTACCAATCTAGGGGGGCTTTATTTCTCCTTATTTCATTATAATGAAAATGCATAGTATTTAACTGACATATGTTCTTGAAAAAACAGTCAGAAATAGATTGATTAATCTAAATAATAGTCCTCGCTGGGGGCGGA
>refbc_654633_GQ384965
GACTTCCATCTATCGATGGATAATATTTTGGTCTTAGTATATATGAGTTCGTGACAGTTTTGAAAGTAAAGGAGCAATACTAAATCTCTTGTTATATCAAGAGATTTGGTGTTGCTCCTTTACTATTTTACTATATACTATACTAAATAGTATACTAATTATACTAAATACTAAAAAAATAATAGTAATAAAGATGAATATTACGCTAATTTAAAATTAAATTAATATTTTAGTACTATTTTTTTTTTATTAAAAAATGAAAATAAAAAGGTTTTCATTTATGTTGTATACTTTTTTACAAGTAATGATAAATGGTGGAAATATTTGTAATTTCTATTTTTATTTAATTTTTTGTAATTAGAGTACATTAGAGTACAAG
>refbc_487946_EU204704
ATAAGGCTTTTCTGCTAACATATAGGAATTTTTGAAGAAAGCAAAGCCAGAAATACCCAATATCTTGTTTCGGCAAGATATTGGGTATTTCTTTGTTTTTTTATTCTGAATCTTTCTATTCTGAATTCAGTTAACGACGAGATTTAGTATCCTTTCTTGAGTTTTCATAACTCGTGAAATGCCGAGTAGGCACGAATTCCCCCAATTTGCGACCCACCATAGGATTTGTTATGTAAATAGGTATATGTTCCTTTCCATTATGAATCGCGATTGTATGGCCAACCATTGTGGGTAGAATGCTAGATGCCCGAGACCACGTTACTATTGTTTCTTTCTCCTCCTTCATATTGACCTTTTCGATTTTTGCCAATAAATGATGAGCTACAAAAGGATTCGTTTTTTTTCGTGTCACAGCTGATTACTCCTTTTTTTTCCTTTTTAAAGAGTGGCATTCTATGTCCAATATCTCGATCGAAGTATGGAGGTCAGAATAAATAGAATAATGATGAATGGAAAAAAGAGAAA
>refbc_42043_AY629282
ATAAAATTTATTTTTTAGTTTAGTATATACGAGAGTAAAAGTAAAGGGGCAATAAAAAATTTCTTGTTCGATCAAGAAATTAGTATTGCCCCTTTACTAGTTAGTACTAGTTAGTTTTTTTTTTTATTTTTTTATATAATTAAAAATTTTTTATTTCTTTACTATAAATCCTTAAAAAAATAAAAAAATCCTTAAAAAAATAAAACGACTTTACAAAAGTCTTATTATGTCAATTCGTCTTTTCGTGTTCTTTAATTAAAATAAGAAGTAGTTTTTTTACCTAACTATAAAAGGGGGCCGGATGT
>refbc_477922_EU090644
atttcggtattagtgtatacgagtcattgaaggaccagatcaatacccagaagtgggtattgatctggttcagtagtggtttactcacataagattttttttccatttcagaaaatattaattatttggttcatgatcgaacatcatacctttttttttattttaactgatcttcagtttatgtacattcctaaaatgcattttttcctattgttttctaaagggtagaaatttgtatgaaaaaaataagaaagactagtaatctaaaatttttttctttagaaaggacaagg
>refbc_199159_EU811963
AATCTTGGTCTTAATGTATACGAGTTTTTGAACGTAAGGGAGCAATAATTCAATTCTTGTTCGATCAAGAGGATTAATATTGCTCCTTTACTTTTTAGTAGTTTCATACATCAATTTTGTATTTACTTCAACATTGTTTACCATTGTTTTAAGATAAGAAAAGAAAAAAAAATATTAGAGTTTCATATTTTTTTTGTTTCTTTTTTACTAATTTCTTTTATACGTTTTTCTCAGCAATCTTTCTTTATCTTTTGAAATGAAAAAAANNNNNNNNNNNNNNNNNNNNNNNNNNNNNNNNNNNNNNNNNNNNNNNNNNNNNNNNNNNNNNNNNNNNNNNNNNNNNNNNNNNNNNNNNNNNNNNNNNNNNNNNNNNNNNNNNNNNNNNNNNNNNNNNNNNNNNNNNNNNNNNNNNNNNNNNNNNNNNNGAATAGA
>refbc_85363_GQ337766
GATTTAGGTCTTGGTGCATGTCTGGCTTAGTGTATATGAGTCATTGAAGTTGCAGGAGCAATACCCAGCCTCTTAACAGAACAAGAAATTGGGTATTGCTCCTGCATTTTTTTGTATTAAGTAAAAATTTGACTTTAACAGATTGGTGTTGGTTTGGTGAATTCTAGATTATTAGACTATTATGATTATATGATTATGTTCCTCAAAAAATTTTTTTATTTGATAAAGCAGAG
>refbc_37657_EF091527
attnaaaaacaanaaaagacgaattgncataataagacttttgtaaagtcgttttattttttttttaggattttntagtaaagaaaaaaaaaaaaataanttntataaaaaaacgaactagtaanggggcaatactagtttcttgatcgaacaanaaattttttattgcccctttacttttatatac
>refbc_264896_EU232446
ttggctacatccgcccctatccttagattatattaactagattctctatttcttttagtaatttagtaccttatttatttgctattttaagtgtttggattttttaatttctcttttgttaagacacaacacaaaatggaatttagctgatttcattattctaaaaaatactactaatttaaaagaaaccaaaggagcaacaacccccttgatcgaagatcagaaagagttgattgctcctttggtttcttttatttctctattctattttctcctatacactaagaacaaatcttatccatttgt
>refbc_154933_FJ564005
TACTTTTGTATTTCTATATAAATGTATATGTATATGAATTTTTGAAGATAGCAATCCCCCACTATCTTGGGGGATTGCTATCTTGTTGGATTCATATATGTTGAGTTACAACTTTTGCTTCTCTATCCGAATTTTCGTTCTTTATCATAAAAGTTCTCCCCCGCCAATGAATGATAAGTGCCTAGGTGAAGTATAGTATAAGATAAGTCAGAAAAGTCTAAGTCTTATGAAAAAGAAAATAACTATACCTATACTCTGACTATAAGATAAAGACTCTTAAGTCTAAATACTATTAAGATAAGGCTTTTCACATGAATAGTTAGTAGAACGACTAAGGACGAGATTTATTATCGTTTCTCGCGTGTCTCACGAAAGTTATAGTAGGTGAAAATTCTCCCAATTTGTGACCGACCATACGATCTGTGATATAAATAGGTAAATGTTCCTTTCCATTATGAATAGCGATTGTATGGCCAATCATTGTGGGTATAATGGTAGATGCCCGAGACCAAGTCACTATGATTTCTTTCTCCTCCCTCCTGTTGAGTTTTTCAATTCTTCCCGATAAATGATTAGCTACAAAAGGATTTTTTTTGAGTGAACGTGTCACGGCTGATTACTCCTTTTTTTCCATTTTTTAAATTGGCATTCTATGTCCAATATCTCGATCTTAATCTGAAGTATAATGATGAATGGAAAAAAGAGAAA
>refbc_594549_FJ031841
ttgtataggagtttttgaactaaaaaaggagcaatagcttccctcttgtttatcaagagggcgttattgctccttttttttatttagtactatttgccttacatagtttctttaaaaataagaaggtctttttatagtttggttcaattagcgtgttttctctttgtattaatttatattataatattataggtttatatatccttttcccagtcttttattaatttttatttcctttccaatctaaaatagataacaattataattttgcttatttattacattacttttttcccatgttaatggaaaaatatattaatactagataatagtaga
>refbc_147275_EF660668
GTTATGCATGAACGTAATGCTCACAACTTCCCTCTGGATCTAGCTGCTGTTGAAGCTAATTTTATAGACGGCTAATTAATCAATCCGATGGATTGTTAGCGTATTTAAATCCTGGAAAATAAAAACAGTACCAAACCTTTTTGAAAGGCTTGGTACTGTTTTTTCCGTCTAAACATTTATTGCAAACAGAGCATAATAAATGCTTATTATGCATCCAGCAGGAATTGAACCCGCGACTTCCCAATTATTAGTTTAGTGCTTTTACCATTCAGCCATGGATGCTAGATAAAGCAAATAAAAAGCAAGTCAATTTTATACTTGACAGTAAGTATCGAATCAGATTAACCCAATTGATTATATCATACTCAATTGAATTCATGCTTATTATTTAAAATATTAAATAGAGATTTATGACATATCTTTGTCATTTTGAATGATGGGATTTCTATACTTTTATATAAAATGATGACAATTAGACTATAAATAGATATAATCTATTTATAGATACCAAAAGAGAGGTTTTTATAATTTGACTTGACAATTAGACTATAAATAGATATAATATATCTATAGATACCAAAAGAGAGGTTTTTATAATTTGACTTGACAATTAGACTATAAATAGATATAATATATCTATAGATACCAAAAGAGAGGTTTTTATAATTTGACTTGACAATTAGACTATAAATAGATATAATATATCTATATATATTATCTTATATTAGGTACCCAATCTGATTCTCTTATTATTCGATTCATGCCTATTGCTTTCAATAAATAAAGCAATACGACTCACTTGTTCGAGAGTTGCAAGAAGGTTATCGATCTTGCAAAACTTTGATGTCCGGTCAGAACTTGTCAGCTTAACTGATCAACTAATATTATTAGTTAGTTTTTAGTTTTTTTTGGGGACTTAGAAACTTTCATTCTTGGAAGTAATGACTGTAGACAGAGACTGTCTATTGGTTTGGGGCGGACGTAGCCAAGTGGTCCAAAGGCATAGGATTGTGAATCCACCATGC
>refbc_346900_DQ156334
AACTTTGGTTTTAGTGTATACGAGTTTTTGAAAATAAAGGAGCAATACCAACACTCTTGATAGAACAGGAAATTGGTTATTGCTCCTTTATTTAGATTTAGTAGTCTTTTTTTTCGTTACACTTTTTTTTCTTTACATTTATCTAAGTTTGTTTTTTCTTTACTTTAACTTTTTTATTTTACCTTATTTATTTCTTATTATCATAAGAAATAAAAAAAAACATTTTTAATGAGTTTAATTTCGTTTTATTGGATTTGACTTAGTATTATATGTTCGTTATGTAATAATATAATATATATTAATATATTAACGAATTTTTTTTTTTAATAAATAAAAAAAAAGTAAAAAAAGTTCTTACCAATCTTTTGTAAAGTTTTTATTTTAGAGTAAAAATAAATAAAAAGAAAAGATAGAGATTGGAATTTTTTATATATCTTATCTCAGAAATAAGAGAAAAAACTAATGATGAATCATAGAAATTGATATATTTGAAATATTTAAACAATAAAAAAATACTATAGTATATAGTAGGGG
>refbc_693372_GQ435025
GACTTCGGTATTAGTGTCTACTCTTTTTTGAAAATAAGAGAGCAATACCAAACCTCTTGATAAATCAAGAGGTTTATTATTGCTCCTCTTTAAAGATAAAATATTGAATGGTAGAAATTGAAATATTTGTAATCTATATAGATTAGG
>refbc_241855_GQ982175
TACTTCTATATTAGTGTATAGGATTTTTTGAAAATAAAGGAGCAATACTAAACTTCTTGATAGAAGAAGTTTAGTATTGCTCCTTTATTTTTCTTAATTTATTTTTCTTAATTTATTTTTCTTAATTTATTTTTCTTAATTTATTTTTCTTAATTTATTTTTCTTAATTTAAAAGAATAAAAAAACTAAACATGAATGTTGTAAATTGAAGTATTATTTAAAATATTATTTCAATTTTATATAAAAATATTCTTTATAATAGCACTAAATAGTAGTATAGG
>refbc_164942_EU410234
TTGTTCCTTTATTTAGTGCTCTTTTCCGTTTTTCTTTACTTCAACATAAGAAAAAAAGTAGTCTAGTCTTAGGGATTGGTTTATTATTGTGTATCATCCTTTTTCCTTATATATGAATTTCGAATTTATATCCATTCTTTTCAACCCTTTGGAATATTTTGTGAGATTATTATCTTCTAGTTTCTTTCGAATAAACTAGAAAGGTTATCATTTTCTGCTTCTTATATCTCATAAGTAAGATAAAAAAATGTTAAAAATTAACAATCGAAATGAAATATTTTCCATTATTTTGAATTTAATTCAAAATGTTATCAAAATAAATATAAATACTAGTAATAGATAGGG
>refbc_507520_EU350340
AGACTTCGGTCTTAATGTGTACGAGTTCTTGAAATAAAAAAGAAGCAACCCCAACCTTTTTCTTCTACTAAGAGGGTTGGGATTGCTTATTTTTTAGTACTATTTCTTTGACTTTACAGAAATAAGTTATGTTTTTACTTCAACATAAGAAAAAGTATTTTTATGGTTTGATTTAGGATTAAGTATTTAATCTATATATATCTATATATCAAATGTATTCATTTTCTATTTATTCTATTTAGATATTTTCTTTTTAATCTTTTGTTTTGTCAAGTTGTTAAATATAGAATTTTTATAGAATTTTTTATCTTTTTTATTTTTTTTTTATTTCGATCTTAGAACTATAAGTATTTGTCTCTTATAGCTTTTAAGAAAAAAATGGAATGATAAAT
>refbc_752801_GU934995
acgagtcattgaacttgcaggagaaatacccaccatctttacataacaagagttggggtattcctcctgcatttagtttgagtagttttttactcacatctcacaataagcatttttcgtttttctttcttattctatgcaacttaagtaaaaaagcattactacaactataaactatagcgggggttttcattttgaattctagattttcatacttttttgttttgtgtagttatttactctactctaaatgtaatttctagattttctcaaaatcttttaattgttcttcctacttcctaagggtttcagtttttttaatcaaaatgtaaatatatattttttttgagaaccaagattacatattctatttattttctatacaagtagaaaaaatttaat
>refbc_292773_FJ461352
CATTACAAATGGATAAGACTTTTGTCTTAGTGTATATGAATCGTTGAATCAAACAATGGGGCAATACCCAATATTTTGTTTTAGTTGGGTATTGCCCCATTGTTTGATTCAATAGTGTTTTGCACACAACACATAAGATAAGTATTAGTAAGTACTTTTTTTTTACATTTTAAAGATTGGCATTCTATGTCCAATATCTCGATCTAAGTATGGAGGTCAGAATAAATACAATAATGATGAATGGAAAAAAGAGAAAATCCTTTAGCTAGATAAGGGGCGGATGTAGCCAAG
>refbc_659594_GU934967
acgagtcattgaacttgcaggagaaatacccaccatctttacataacaagagttggggtattcctcctgcatttagtttgagtagttttttactcacatctcacaataagcatttttcgtttttctttcttattctatgcaacttaagtaaaaaagcattactacaactataaactatagcgggggttttcattttgaattctagattttcatactttttttgttttgtgtagttatttactctactctaaatgtaatttctagattttctcaaaatcttttaattgttcttcctacttcctaagggtttcagtttttttaatcaaaatgtaaatagatatttttttttagaaccaagattacatattctatttattttctatacaagtagaaaaaattgaat
>refbc_690723_GQ139854
acttcagccttagtgttagtgtatacgagttgatgaaggatcagatcaatgccaacttattccatcaaatcaataagttggcattgatctgtttgattcagtagtctttataatcacataagcattttttttttttttttcgatgaaaaaaaaaaaaaaaaaaaaaaaatagattatttctggcgggttcatggtcgaaccacctatttttgttctgtattgatctgtactagaatttatgtatatttctgaaaatcgttttattttataaaataaaatttagtatagtttatagaattggcctttctatctttcattctatctcgtattttatggagagtctattatctatatctatatatatagatag
>refbc_507408_EU338208
TGCTGTTGAAGCTCCATCTACAAATGGATAACACTTTGGTGTTCGTATAAGTGTTTATGAGTTTTTGATTTGAAGTGAGAGTAAAGGAGCAATAACCTCTTGTTCTATTAAGAGTGTTGATTATTGCTCCTTTACTTAGTGTTCTTTTTTTAATATTATATATAATTATTAAAAATTCTTTATTTTAAAGATCACCATAAGATAAGAATAAGAAAAAAAAAGTATTCGAGTCTTATCTTATAGAGATTCGTTTTTTTGTATATAAAATTATATAGAGAGAGTCCTTCTTTTCCACTTTTTTGAAGTTATTTTCTATATTTTAACTGTCAAATTTTTAAATATTTAAAATGGAAAAAAAGTGATAATTCTTTTCTTCTTTTATCTTATTTCATAAAACGTGAAAAATTGAAATATTTTCAATAATTCAAGACAATAACAATAAATCATTACAATACAATAAAAAATTATTAATTTGAATTCTTTTTTTTTTTTTTAATCAAAAGAATATTTATTATTTTTATTAGAATAGTAAAGTATTAGAATAGTAAAGTAAATAATACTACTTATTATAGTAAGGGGCGGATGTAGCCAAGTGGATCAAGGCAGT
>refbc_420411_FJ808538
AATCTTGGTCTTAATGTATACGAGTTTTTGAACGTAAAGGAGCAATAATTAATTTATTGTTCTATCAAGAGGGTTAATATTGCTCCTTTACTTTTTATTTTTAGTAGTTTCATACATCAATTTTGTATTTACTTCAACATTCTTTACCATTGTTTTAAGATAAGAAAAAAATATTGGAGTTTCATACTTTTTGTTTCTTTTTTACTAATTTATTTTATACGTTTTTCTCAGCAATCTTTCTTTATCTTTTGAAATGAAAAATAAAAAAATGAGAAATGAATGTTATAATTCTAGTCTATTGTATCTTAGAAGACGAGTCAAAACTTCAAAATAATGAAAAAAAAAAGAATACAAATGGAAATCTCTGTAATTTTTAGATGGTATAGG
>refbc_574493_FJ871920
GATTTTTGTCTTAGTGTATACGAATCGTTGAAACAAAGTAGCAATACCCCATATCTTGCTTTAGCAAGATATGGGGTATTGCTACTTTGTTTGATACAATATTGTTTTTTTGCGCACAGCGTACATATAAACTAAACAGATAACATAAATTTTAGAGTTAAGTATAGAGTTAAGTATAAGATATAAGAGTTAAGTATAAGATAAGTAAATAAGTAAAAACTTTTCAGTTTTTTTTTCACAAAAAAAAGAATTTGGCTTTTATTTCAATTTTTTTTATATTTAATTTATATTTTAATATTAAAATGAACTTTAAATTAACTTAACGACGAGATTTATTATCGTTTCTTGCATGTCTCGCAAAAGTAAAAGTAGGCGCGAATTCTCCCAATTTGTGACCTACCATACGATCTGTTATATAAATAGGTAAATGTTCCTTTCCATTATGAATAGCGATTGTATGGCCAATCATTGTGGGTATAATGGTAGATGCCCGAGACCAAGTTACTATTATTTCTTTCTCCTCCCTCATGTTGAGTTTTTCCATTTTTTCCGATAAATGGTTAGCTACAAAAGGGTTTTTTTTTAGCGAACGTGTCATGTCACAGTGTATTACTCCTTTTTTTTACATTTTTTATTTTAAAGATTGGCATTCTATGTCCAATATCTCGATCTAAGTTAAGTATGGAGGTAAGAATAAATACAATAATGATGAATGGAAAAAAGAGAAAATCCTTTAGCTAGAAA
>refbc_41776_GU135442
tggaagttatgcatgaacgtaatgctcacaacttccctctagatctagctgctgttgaagctccatctacaaatggctaggacttcggtcttagtgtaaatgagtcgttgaacttgcaggagaaatacccaacttctttacataacaagaatttgggtattactcctgcatttagttttagtagtcttttaatcctacaagcttttttttatttcaactaaaaaaaaagcataactacaactccagcgggtgggttaattctggattatcatactttccttatgtagtaattttctgtcagtaatcagtaatgtaatttacataggtttttcaaaagcttttgatttttattcctaaagctatatgtttattaagttattattattttttaataatgaatattaagtataaaaaaattcaaaaatcatgaacggtaaaaattcaattttttgagttaagaaaggggaggggcggatgta
>refbc_183048_FJ846206
GACTTTGGTCTGATTGTATAGGAGTTTTTGAACTAAAAAAGGAGCAATAACGCCCTCTTAATAAAACAAGAGGGAAGCTATTGCTCCTATTTTTGATTTAGTACTATTTGCCTTCCATAGTTTCTTTAAAAATAACAAGGACTTTTTTGCGTTATTCATTTAGATTATAGGTTTCTATATCATATACTTTTCCCAATCTGTTATGAAGTTTTATTTCCAATTCAATTTCAATTGAAAATAGGTAAAAATGGAAATTTTGCTTATTTATTACTTTTCTTTCTTAAATAAGAAAGAAAAGTAATATGCTTTTTTATGTTAATGGAAAAA
>refbc_516070_EU590865
GATTTGTTCTTAGTGTGTAGGAGTTTTTGAAAATAGAATAGAGAAATATAAGGAGCAAGAAACCCTTTCTTGTTTTATCAAAAGAGGGTTTCTTGCTCCTTTATTTTCTTTTTCAATTAGGAGTCCTTTTCTATATTTTCTAGTAGTATTGGACTTACCTAGAATTTTTCTTTTCATTACAGAATAAAAAAAAGAAGATAAAAAAATGATGGAAATTCCATCTTTTGTTTTACAATTTATAAAAAATTGAAAATTGCTAAAGTAAAAAAATATTTTAAATATAATTTTATTTTATAGTAGAGGGGCGGATGTAGCCAAGTGGATCAAGGCAG
>refbc_160852_EU123016
agaaatatgcccggttttgcagtctaactaagtcccaaacctttctaaagatttgggacttagtcgagattctgtctgatcggataaatgggaacaatactaataattgaatttttgttataattctactattagttctcaatgttgaatccaaatactattcaattttatagatctaatgggttgattactgcaatactactcaatcatgtagattgaaaatgctttttcaatatcaatatcatcccgagtgacacaaagcctatctcaacactcattggaacagattaagaaagaataattccttcatcataaatatatagactaccatgtatgtttattcattgaatcgctttagaatcgttatcttctacattcaggttactaaatagtaaaagaagg
>refbc_183048_FJ846122
GACTTTGGTCTGATTGTATAGGAGTTTTTGAACTAAAAAAGGAGCAATAACGCCCTCTTAATAAAACAAGAGGGAAGCTATTGCTCCTATTTTGATTTAGTACTATTTGCCTTCCATAGTTTCTTTAAAAATAAAAAGGACTTTTTTGCATTATTCATTTAGATTATAGGTTTCTATATCATATACTTTTCCCAATCTGTTATGAAGTTTTATTTCCAATTCAATTTCAATTGAAAATAGGTAAAAATGGAAATTTTGCTTATTTATTACTTTTCTTTCTTAAATAAGAAAGAAAAGTAATATGCTTTTTTATGTTAATGGAAAAA
>refbc_154870_FJ564180
TACTTTTGTATTCCTATATAGATGTATATGTATATGAATTTTTGAAGATAGCAATCCCCCAAGATAGTGGGGGATTGCTATCTTGTTGGATTCAGGTGCTTTTTGCTTCTCTATCCGAATTTTCGTTCTTTATCATAAAAGTTCTCCCCCGCCAATGAATGATAAGTGCCTAGGTGAAGTATAGTATAAGATAAGTCAGAAAAGTCTAAGTCTTATGAAAAAGAAAAGAACTATACCTATACTCTTACTATAAGATAAAGACTCTTAAGTCTAAATACTATTAAGATAAGGCTTTTCACATGAATATTTAGTAGAACGACTAACGACGAGATTTATTATCGTTTCTCGCGTGTCTCACGAAAGTTATAGTAGGTGCAAATTCTCCCAATTTGTGACCGACCATACGATCTGTGATATAAATAGGTAAATGTTCCTTTCCATTATGAATAGCGATTGTATGGCCAATCATTGTGGGTATAATGGTAGATGCCCGAGACCAAGTCACTATGATTTCTTTCTCCTCCCTCCTGTTGAGTTTTTCAATTCTTCCCGATAAATGATTAGCTACAAAAGGATTTTTTTTGAGTGAACGTGTCACGGCTGATTACTCCTTTTTTTACATTTTTTAAATTGGCATTCTATGTCCAATATCTCGATCTTAATCTGAAGTATAATGATGAATGGAAAAAAGATAAA
>refbc_564589_FJ208684
CGCCTTTGTGTTTGTATAAGGAGTTATTGAAAAATAAAATAAAGTAGCAATAAGAAGTCCTTATTGCTACTTTATTTTTTAATTTTTTATTATTTTAGTTATTTTTTCCTTATTGAATTTACAATTATTAAATACAATTATTAAAATAGAGAATTCTCTATTTTAAAAATTGTAAAAGAAAGGAAAATTGTCGAAATAGAATTTTATGAATGAAATATGAAAACATTAAAAATTAGATCAGGGGGGCGGATGTAGCCAAGTGGATCAAGGCAGTGGATTGTGAATC
>refbc_190902_AY643661
CTTTAGCAATTTTCAATTTCAACTTTTTTAGAAATTGTAAAACAAAAGATGGAATTTCCATCGTTTTTTTATCTTCTTTTTTTATTCTGTAATGGAAAGAAAAATTCTAGGTAAGTCCAATACTACTAGAAAATATAGAAAAAGGCTCCTAATTGAAAAGAAAATAAAGGAGCAAGAAACCCTTTCTTGTTTTATCAAAAAGGGTTTCTTGCTCCTTATATTTATCTAGTCTATTTTCAAAAACTCCTACACATT
>refbc_658883_FJ707304
GCCCCTTATCCAGCTAAAGGATTTTCTCTTTTTTCCACTCATCATTATTCTATTTATTCTGACCTCCATACCTCGATCGAGATAGTGGACATAGGATGCCACTCTTTAAAAAGAAAAAAAAGGAGTAATCAGCTGTGACACGAAAAAAAACGAATCCTTTTGTAGCTCGTCATTTATTGACAAAAATCGAAAAGGTCAATATGAAAGAGGAGAAAGAAACAATAGTAACGTGGTCCCGGGCATCTAGCATTCTACCCGCAATGGTTGGCCATACAATCGCGATTCATAATGGAAAGGAGCATATACCTATTTACATAACAAATCCTATGGTAGGTCGCAAATTGGGGGAATTCGTGCCTACTCGGCATTTCACGAGTTATGAAAGTGCAAGGAAGGATACTAAATCTCGTCGTTAACTGAATTCAGAATAGAAAGATTCAGAATAAACAAAGAAATACCCAATATCCTGTTCTAACAAGATATTGGGTATTTCTGGCTTTCCTTCCTTTAAAAAATCCTATATGTTAGTAGAAAAAC
>refbc_330183_EU337303
actttggtctgattgtattctataggagtttttgaactaaaaaaggagcaatagcttccctcttgtttttataaagagggcgttattgctcctttttttatgttaatgtaaaaaaattatatagtatagtattactatataataataatagtacttatacttactatatatataatataataataatataactagactatactagataatagtagagg
>refbc_3652_EU096368
GACTTCGGTCTTAGTGTATCCGAGTTCTTGAAAGTAAGGGAGCAATAACCAATTTCTTGTTTTATCAAGAGGATTGGTATTGCTCCTTTATTATGAATAAATTTTATAGAAGTTTTTTTTTTTGCGAATTTCTACTTCTACATAGTAGAGGGTAGGGGGGCGGATGTAGCCAAGTGGATCAAGGC
>refbc_28950_GQ863395
acttcggtcttagtgtatacgagttattgaaaataaaggagcaagaccaaccctcttgataaaacaagaaattgattattgctcctttattatttattagtcttttaatcactatttagtggtctttgacgtacataagtctttttctttccttcaacatacgaaaaagtatttgagtatcatactttcgttctgtagtaatttttactttatatacgttcttcttaatcgtttgtgaagtttttatttcattttttttttgaattaaaagatttaaaaatgaaaagtaaaagataagggtttcaattcattttttgactcttatatcttataaaaaggggtcaaaatgaaaaaaaaaaatagcggaaataaaaatctttgtaaattgagtgagtataggggcggatgta
>refbc_37657_EU750546
atttcttttttagtttagtatataaaagtaaaggggcaataaaaaatttcttgttcgatcaagaaactagtattgcccctttactagttcgtttttttatagaatttatttttttttattctttactagaaaatcctaaaaaaaataaaacgactttacaaaagtcttattatgtcaattcgtcttttcttgttttttaattaagataagaagtagtttttttacgtaactataaaaggggg
>refbc_507519_EU350304
GACTTCGGTCTTAATGTGTACGAGTTCTTGAAATAAAAAAGAAGCAACACCAACCTTTTTCTTCTACTAAGAGGGTTGGGATTGCTTCTTTTTTAGTACTATTTCTTTGACTTTACAGAAATAAGTTATGTTTTTACTTCAACATAAGAAAAAAGAAAAAGTATTTTTATGGTTTGATTTAGGATTAAGTATTTAATCTATATATATCTATATATCAAATGTATTCATTTGATATTTATTCTATTTAGATATTTTCTTTTTAATCTTTTGTTTTGTCAAGTTGTTAAATATAGAATTTTTATAGAATTTTTTTTCTTTTTTATTTTTTTTTTTTATTTCGATCTTAGAACTATAAGTATTTGTCTCTTATAGCTTTTAAGAAAAAAATGGAATGATAAAT
>refbc_323898_FJ644257
caacttccctctagacctagctgctcttgaagttccatctcttaatggataaggcttttctactaacatataggaatttttgaaggaaggaaagccagagatacccaatatctttctgaaacaagatattgggtatctcttttttttttattttgaatctttctattctgaattcagttaacgacgagatttagtatcttttcttgcactttcataactcgtgaaatgccgagtaggcacgaattcccccaatttgcgacctaccataggatttgttatgtaaataggtatatgttcctttccattatgaatcgcgattgtatggccaaccattgcgggtagaatgctagatgcccgggaccacgttactattgtttctttctcctccttcatattgaccttttcgatttttgccaataaatgatgagctacaaaaggattcgttttttttcgtgtcacagctgattactcctttttccattttaaagagtggcattctatgtccaatatctcgatcgaagtatggaggtcagaataaatagaataatgatgaatggaacaaagagaaaaatcctttagctggataaggggcggatgtagccaagtggatcaaggcagt
>refbc_693382_GU135339
gttatgcatgaacgtaatgctcataacttccctctagatttagctgctatcgaagctccaacaaatggataaaacttggtcttagtgtataggagtttttgaaaatagaatcacataaggagcaataaactctttcttgttttatcaagagagtttattgctcctttattttcttttcaatgactattgttttttagtagtattgtccttacttaaactttttccttccagtccagaaaaagaaggagcgcgtcttctattcttagtcttaggggttgcttaatgattgggtattatttgttcgttctctataaaataaaaaaggagatttttgtatctatctaacttatcaaatttatacttaaaaaagttttttttcttttaaaaaaattctttagaaaaaagaaagaagattataaaaaggtcaaaaatatgaagttgaaattaataattaagtcaatctaaattacaggggcggatgtagcc
>refbc_123676_EU515270
GACTTTGGTGTTAGTGTATATGAGTTCTTGAAAGTAAAGTAAAGGAGCAATAACCAATTTCTTGTTTTATCAAGAGGGCGGTATTGCTCCTTTCTTTTTATTTAGTAGTCTTTTACTCCTTTTTTAGAAAAAATAAAAAGGATTCTTATCGGTTGGTTCATGATTGAAGATCGTACTTTCATTCTGTATTAATTTGTAATTTATATACCTTTTCCCAATCTTTTTTATTGTAATTTTTTCTTAATATTGGTATCTAAAAAATAAGATAAGGAAGAAATAATGATGAATGGTCAAAATTTAATCTTTTTTAATCTAACAAGAAAAAAGAGAG
>refbc_3222_GQ427999
attttagttatatttttgtaaaagaatttatcaaaaataggataacaacttgaaaaacaatgaccttaaatttttaagttttaaggtcattgtttttttttacaaatggttcaattctgaaaaa
>refbc_59006_GQ434891
GATTTCCGTCTTAATGTATTAAGAATCGTTGAAGGAGTCATACCCAATGTCTTGTTTTCATAAGATATTGGGTATAGCTCCCTCCCCCGCCAATGAATGATAAGTATCTATTTTTTTTCCAAATTAATTAACGACGAGATTTATTATCGTTTCTCGCATGTCTCGCGAAAGTCAGAGTAGGCGCGAATTCTCCCAATTTGTGACCTACCATACGATCTGTTATATAAATAGGTAAATGTTCTTTTCCATTATGAACAGCGATTGTATGGCCAATCATTTTGGGTATAATGGTAGATGCCCGAGACCAAGTTACTATTATTTCTTTCTCCTCCCTCATGTTGAGTTTTTCAATTTTTCTCGATAAATGATTAGCTACAAAAGGATTTTTTTTTAGTGAACGTGTCACAGCCGATTACTCCTTTTTTTTACATTTTAAAGATTGGCATTCTATGTCCAATAGAATATCTCGATCTAAGTATGAAGGTAAGAATAAATACAATAATGATGAATGGAAAAAAGAGAAAATCCTTTAGCTGGATAAGG
>refbc_217332_AY232638
GACTTTGGTTTTAGTGTATACGAGTTTTTGAAAATAAAGGAGCAATACCAACACTCTTGATAGAACAAGAAATTGGTTATTGCTCCTTTATTTAGATTTAGTAGTCTTTTTTTTTTCGTTACACTTTTTTTCTTTACATTTATATAAGTTTGTTTTTTCTTTACTTTAACTTTTTTATTTTACTTTATTTATTTCTGATTATCATAAGAAATCAAAAAAAGGATTTTTTAATAAGTTTGATTTGGTTTTATTGGATTTGACTTAGTATTATACGTTCGTTATGTAATAATATATTATATATTAACGAATTTTTTTAAAATATAAAAAAGTAAAAAAGTTGTTACCAATCTTTTGTAAAGTTTTTTTTTTAGAGTAAAAATAAAGAAAAAGAAAAGATAGAGATTGGAATTTTCTATATATCTTATCTCAGAAATACGAGAAAAAACGAATGATGAATGATAGAAATTGAGATATTTGAAATTTTTAAACAATAAAAAAAATACTATACTATTATAGTAGAGG
>refbc_295173_DQ125175
TGTTATGCATGAACGTAATGCTCACAACTTCCCTCTAGACCTAGCTGCTGCCGAAGTTTCATCTACAAATGGATAGTACTTCAGCCTCAGTGTTAGTGTATACGAGTTGTTGAAGGGTCAGATCAATGCCAACTTATTCTATCAATAAGTTGGCATTGATCTGTTCGATTCAGTAGTCTTTTAATCACATAAGCATTTTTCTATTTTATTTTTTCCATCCAATGACAGATTATTTCTGTCTGGTTCACGACCGAACCACCTATTTTTATTTTGTACTGATCTGTACTAGAATTTATGTATATTCCTTATTATGTATATTACTTAATAGTATTTTACTAAATACTTTTTAGTTTTAGTAGAAAATAGAGGATKGGCTTTTCTATCTTCTATCTCTCATTTTATAGAGAGTCCATTTTTTATAGAGAGTGGGGGCGGATGTAGCCAAGTGGCTCAAGGCAGTGGATTTGTGAATCCACCWTGCGC
>refbc_225668_FJ972369
agaaggcttatattgctcgttttttttgagtatcatatttttctttnnnnnnnnnnnnnnntatattaatataaaatatattaatataaaatatattaatataaaagcactactataatttttttttnnnnttnntagtaaggtggaatttgctacctgttttanttttttattaaaatctgtgtgtttttattttagnnnnnacaatacaaaaaagnnnnnaatataatagtagagtatagagtaggggcgga
>refbc_468147_AM922030
AATCTTGGTCTTAATGTATACGAGTTTTTAAACGTAAAGGAGCAATAATTAATTTCTTGTTCTATCAAGAGGGTTAATATTGCTCCTTTACTTTTTAGTAGTTTCATACATCAATTTTGTATTTACTTCAACATTCTTTACCATTGTTTTAAGATAGGAAAAAAATATTGGAGTTTCATACTTTTTGTTTCTTTTTTACTAATTTATTTTATACGTTTTTCCCAGCAATCTTTCTTTATCTTTTGAAATGAAAAAAAAATGAGAAATGAATGTTTTAATTCTAGTCTATTGTATCTTAGAAGACGAGTAAAAACTTCAAAATAATGAAAAAAAGAAGAAAGAATACAAATGGAAATCTCTGTAATTTTTAGATAGTATAG
>refbc_25629_GQ248397
GGGTGCTTTGACCATTCAGCCATGGATGCTAGATAAAGCAAATAAAGTTTATACTATTTAGATATAATATATATATATATTATCTTATATTAGGTACCCAATCTGATTCTCTTATTATTCGATTCATGCCTATTGCTTTAAATATACTATTTAGATATAATATATATATATATTATCTTATATTAGGTACCCAATCTGATTCTCTTATTATTCGATTCATGCCTATTGCTTTAAATATACTATTTAGATATAATATATATATATATTATATCTTATATTAGGTACCCAATCTGATTCTCTTATTATTCGATTCATGCCTATTGCTTTCAATAAATAAAGCAATACGACTCACTTGTTCGAGATTTAG
>refbc_259876_EF556406
GACTTTGGTCTGATTGTATACGAGTTTTTGAACTAAAAAAGGAGCAATAGCTTCCCTCTTGTTTTATCATATCAAGAGGGCGTTATTGCTCCTTTTTTTATTTAGTACTATACTATTTGCCTTACATAGTTTCTTTAAAAATAACAAGGGCTTTTTATAGTTTGGTTCGATTAGCGTGTTTTCTCTTTGTATTAATTGATATTGATATTCTAATTAGAATATTATATTATAGGTTTATATATTATATTTATATATCCTTTTCCCAATCTTTTATGAAGTTTTATTTCCAATTCAATTTCAATCTAAAATAGATAAAAATGATAATTTTGCTTATTTATTACTATTTATTTAATGTAAAAATATAGTAATACTATTAATACTATATAATAGTAGAGGGGCGGATGTAGCCAAGTGGATCAAG
>refbc_13597_GU120319
GACCCGATCTTAGTGTATAGGAGTTATTGAAAAAAAAGAAACTAAAGGAGCAATAAACTATTTCTTGTTCTATCAAGAGGGCGTTATTGCTCCTTTAGTTTCTTTTTAATTACTACTACTTTTTTAGTCATATTGTACTTACATAGACTTTTCTTCGTTACATTAACGAAAAAGAAAGGGGATTTTTTTTCTTAGGGGTTCATTGATGATTGAGTATTATTTGTTCGTTCTATATGTATTTGTACATCTTTTGGGAAGTTTTTTTTGACATTTCCGTTTTCATTTCAAATGAAAACGAGAAAAATTCGAATTTTTGCTTAATCTTTTTATCTCTGAGATAATAATATCTCAGAAATAAGAAAAAAGATAAATGAAATGATCGAAATGAAACCTTTTGTCTTAAAATAAAAGAAAAAAATCTAAGAGGGGCG
>refbc_3652_FJ009155
GACTTCGGTCTTAGTGTATCCGAGTTCTTGAAAGTAAGGGAGCAATAACCAATTTCTTGTTTTATCAAGAGGATTGGTATTGCTCCTTTATTATGAATAAATTTTATAGAAGTTTTTTTTTTTGCGAATTTCTACTTCTACATAGTAGAGGGTAGGGGGGCGGATG
>refbc_260996_GQ248345
ATAATTTCCCTCTAGACTTAGCTGCTGTCGAAGCTCCATCTACAAATGGATAAAACGTAAGACTTCGATTTTAGTATATACGAGTTATTGAAAATAAAGGAGCAATAATCAACTTCTTGTTCTCTCAAGAGGATTGGTATTGCTCCTTTATTCGCCTTTGAATTACTATAAATTACTATTTTATTTAGTTGTCTTTTACTTACATAAGTTTTTTTCTTTGTTTTAACATACTCAAAATATCATATTTTCGTTATGTAATAATTTATATTTTATATACATTCTTTTCGGTTTTTTGTGAAGTTTTTATTTCTTTTATTTATTTTCTGCCTCTTGTATCTTATCTTATAAGAAAGGTCAATATGATTAATTGTAGAAATTGAAATCTCCATGTAATTTATACTACATGTAGTATAAGGGCGGATGTAGCCAAGTGGATCAAGGCAG
>refbc_29719_AY643668
CTTTAGCAATTTTCAATTTCAACTTTTTTAGAAATTGAAAAACAAAAGATGGAATTTCCATCGTTTTTTTATCTTCTTTTTTTATTCTGTAATGGAAAGAAAAATTCTAGGCAAGTCCAATACTACTAGAAAATAGAAAATATAGAAAAGGGCTCCTAATTGAAAAGAAAATAAAGGAGCAAGAAACCCTTTCTTGTTTTATCAAAAAAGGGTTTCTTGCTCCTTATATTTATCTAGTCTATTTTCAAAAACTCCTACACACT
>refbc_182114_EU213823
AGTTCCATCTACAAATGGATAAGACTTCTATATTATATTAGTGTATACGAGTTTTTGAAAATGAAAAATAAAGGAGCAATAATAAACCTCTTGTTATATCAAGAGGTTTATTATTGCTCCTTTATTTTTCATAATAAATTATTATTTGTTAGTCTTTTATTTAACATAAGGCTTTTTTTTTCTTTATTTCTTCATATTTTTCGTTATGTAGTAATTTATATATATATGTTTTTCTTAATCTTTTATTTTATATTTTCAATAAATATAAATAAATATAAAGGTTTCCATTTATTTTTTGTTGTATTTGATTGTAGAAGAAAAAAAATAAATATGAATGTTGTAAATTGAAGTAGTTTTAATATATAGAAATACTAATCATATTGGG
>refbc_552657_EU939282
GACTTCTATTCTGTCTTAGTGTATAGGAATCGTTGATGGAGCAATACCCAATATCTTGTTCTAGATATTGGATATTGCTCCTTTTTTTGTTTGATTCAATAATATAAATGATTAGCTACAAAAGGATTTTTTTTTATTGAACGTGTCACAGTGGATTACTCCTTTATTACTATTACATTTAAAAAATTGGCATTCTATGCCCAATATAATATATCGATCTAAGTATGAAGGTAAGAAAAAATACAATAATGATGAATGGAAAAAGAAAATCCTTTAGCTAGATAAGG
>refbc_100555_GQ438096
AGTGTATACGAGTTTTTGAAAATGAAAAATAAAGGAGCAATAATAAACCTCTTGATAGAACAAGAGGTTTATTATTGCTCCTTTATTTTAATAATAAATTATTATTTGTTAGTCTTTTATTTAACATAAGTCCTTTTTCTTTACTTTTTCATATTTTTCGTTATGTAGTAATTTATATATATGTTTTTCTTAATCTTTTATTTTACATTTTAAATAAAATAAATAAATATAAAGGTTTCCATTTATTTTTTGTTGTATTTGATTGTAGAAGAAAAAAACTAAATATGAATGTTGTAAATTGAAGTAGTTCTAATATATAGAAATACTAATTATATTGGGG
>refbc_64118_AB237078
CTACAAATGGATAAGACTTCGGTCTTAGTGTATACGAGTTCTTGAAAGTAAAGGAGCAATAACCAATTTCTTGTTTTATCAAGAGGATTGGTATTGTTCCTTTATTTAGAAGTCGTTTGCTTACAATTTTTTTCTTTCTTTTTTTCACCTTAATAAAAAGGATTTTGATGAGTTTGATTGAGTCTCATACTTTCATTCTGTACTAATTTAGAATTTCTATATATGATGTTCTTCTCAATTAGAAATCAATTAGAAAGTTTTTTTTTATGTTCAAAATAAAAAAGATAATGATTGAAATTTTCTGCCTAATATTTGTATCTCAGAAGTAAGATAAGAAAGAAATAATGATGAATGTTAAAAATGGAATCTTTTGTAATTCCTAAATAGTCGAGGGGCGGATGTAGCCAAGTGGATCCAAGGCAGT
>refbc_3505_FJ011881
GACTTCGGTTTTAGTATATATGAGTTATTGAAAATAAAGGAGCAATAATCAACTTCTTGTTCTCTCAAGAGGATTGCTATTGCTCCTTTATTAGCCTTTTAATTAGTATAATTAGTATTAATTACTATTTAGTTGTCTTTTACTTACATAAGTTTTTTTTCTTTCTTTAACATACGAAAACCTATTTGAGTATCATATTTTTGTTATGTAGTATTTTTTTTTTCATATGTTCTTAAATGAAAAGATAAAGGTTTCAATTTATTTTCTGTCTCTTGTATCTTAGAAGAAAGGTAAACATGAGAAATGGTAGAGATGAAATCTCGATGTAATTTGTACTACATGGAGTATAG
>refbc_264890_EU242742
ACAAATGGATAAGATTTGTTCTTAGTGTATAGGAGAAAATAGAATAGAGAAATAAAAGAAACCAAAGGAGCAATCAACTCTTTCTGATCTTCGATCAAGGGGGTTGTTGCTCCTTTGGTTTCTTTTAAATTAGTAGTATTTTTTAGAATAATGAAATCAGCTAAATTCCATTTTGTGTTGTGTCTTAACAAAAGAGAAATTAAAAAATCCAAACACTTAAAATAGCAAATAAATAAGGTACTAAATTATTAAAAGAAATAGAGAATCTAGTTAATATAATCTAAGGATAGGGGCGGATGTAGCCAA
>refbc_182084_EF621687
GTTATGCATGAACGTAATGCTCATAACTTCCCTCTAGACCTAGCTGCTATTGAAGTTCCATCTATAAATGGATAAGACTTCGGTCTTAGTATATACGAGTTCTTGAAAGTAAAGGTAAGGGAGCAATAACCAACTTCTTGTTCTCTCAAGAAAAAGAAATGGGTATTGCCCCTTTACCTTTATTATCAATGTAGTTTACATAAGTCTTTTTTTTTCAAAATACAAAAAGTATTTAAATATCATACTTTTGTTATGTAGTAATTTTGATTTTCGATACGTTCTTCTTTTTTTTTCGAGTTATTTTGTTTTTAAATATGAAAGTAAAATAAAGGATCGACGTTTCCATTTATTTGCTGCTTCCCTTTTCTTAGACCAAAGAAAAGATTAAAAAAGTTATGAATCTTATACGGAATCTTTCTAATTTTTTTTACTTTACTTTACTTAT
>refbc_242206_AB492644
GACTTCGGTCTTAGTGTATACGAGTTTTTGAAAGTAAAGTAAAGGAGCAATAGCCATTTTCTTGTTCTATCAAGAGGGTTGGTATTGCTCCTTTATTTGATTTACATAAGTTTTTTTTTTACTTAAAAAAGTATTATTAGAGGGTTGGTTTATTATGGAGTATCACAATTTTTTTCTGTACTAATTTGTTTGTAATTTATCTATCTAAAAAAAAAAGATCAATATTGGAATTTTATGTTTAATAGTTGTATCTTAGAACTAAGAATGAATGGTAGAAAACTAATTTATAGTAATTTATAAATACTATAATAGTTATAGGGG
>refbc_653364_FJ597262
ACTAGAGAACGCTATTAATATAATTATTAATTAATATAATTAATATTTTTTAATTTGAGAAATACTAAATATACCCAATATATTAGTCTAAAAAACTAATATATTGGGCTCCCAATTTGTGACCTTTCATAGAATCTGTTATATAAATAGGTATATGTTCCTTTCCATTATGAATACCGATTGTATGGCCAACCATTGAGGGTATAATAGTTGATGCCCGAGACCAAGTAACTATTATTTCTCTCTCCTCCCCCTTTTTGATTTTCTCAAATGTTTCCGATAAATGCTTAGCTACAAATCTTTTCTTTACTACAATCCTTTTTTTGACAATCCTTTTTTTGACAATCCTTCTTTTTTCACCTATCACAGCTGATTACTCCTTTTTTTGCATTGAAAATATTGTCATTCTATGTCCAATAGAATGATCTAAGTATCGAGGTCAGAATCAATAATTCGGAATGGAAAAAAGAAAAAATACTTTCTTTAGCTAGATAAGGG
>refbc_251585_EU769881
CCCTGATCCACTTGGCTACATCCGCCCCCTTACTCTACTATTTACATTATAAAGGATTCAATTTCAAGCATTCATCATTATTTCGTTCTTATTTCGGAAATAAAAATATTAAGTAAAATTAAATAAAAATGAAAAAATTTCCCTTTTAAAGGGAAAAAAAGAATTTCACAAAAGTATTTAAATTCTAAATTAATATAGAACGAAAAGACGATACTTAATCATGAAACAACCCATACAAAAAAACCTATTCGTTTTACCCATAATAATTTTTTTTTGTAACGAAAAAAATATATGTAAATACTACTAATAAATAAGAGAAAGTAAAGGAGCAATAACGCCCTCTTGATAGAACAAGAAATTGTTTATTGCTCCCTTACTTTCAAAAACTCGTATACACTAAGACCAAAATCTTATCCATTTGTAGATG
>refbc_74640_DQ778753
GACTTTGGTCTTAGTATATATGAGTTCGTGAAAGTTTTGAAAGTAAAGGAGCAATACTAAATTTCTTGTTATATCAAGAGATTTGGTGTTGCTCCTTTACCATATTACTATAAATAATTATTTAAATTTAATTACTATAATTACTAATTAAAATTAGTACTATAATTTAATTAGTATTTTAAATTAAATTAGTATTTTAGTACTCTTTTTTTTTACTAAAAGATTAAAATAAAAGGGTTTCCATTTATGTTGTATTCTCTTTTACAAGTAATGATAAATGGTGGAAATATTTGTAATTTCTATTTTTATTTAAATTTTTATTTAAATAGTACAAGG
>refbc_748705_GU732696
acttaggtcttagtgtatgctagtcttagtgtatatgagtcgttgaagttgcaggagtaataccccaattcttgttctgtcaagaggccgggcattgctcctgcgttttgttttaatagtgttttatttgcattttgcataatgattttttattttttgtgaagtaaaaaataaaaataaaaaatgactcgaatggaggattggttggtgaattcttgattatcatcctctcgttctgtacatatataaaccaatccaatataatatgttcctaaaaattgtgaaacaatttatttgagaaagcggaggggcggatgtagccaagtggatcaaggcagtggattgtgaatccaccatgcgcgggttcaattcccgtcgttcgcccactatattttagctactagataatatagctataaaaaaaaaagaaaaggttttttttaataaacctcccgttgtgtatattacacttatggtttttatctaattctgatagaattaggggactctgggacggaaggattcg
>refbc_323107_AY772915
GATCCCAGTCTAGTCTATAGGAGGTTTTGAAAAGAAAGGAGCAATAGCACCCTCTGATAGAACAAGAAAATGATTATTGCTCCTTTCTTTTTTTGTTTTTATTTACTAGTATTTTACTTACATAGACTTTTTTGTTTACATTAAAGAAAGAAGGAGAGGTTTTTTGCCTGCAGTTATTCGTGTTTGAGTATTCTATTTTTATTTTGTATTGATTTAAAATTTGTAGAAATATAACCTGTTCCTCTTGTTGTTAATGCTACTATATCTTTTTTTTCAGTCATTTCAAAAAAAAAAATCAAATTTTTTACTTCATATTCTTATCTTTGAAATAACAGAGAAGCAAAATATTCGAACTTGAATCTTTTGTTTTCTAATCTCAAAAATGTAAAAATGGAATGTAAGTAGACGAGGGGGCGGATGTAGCCAAGTGGATCAACGGCATGGGGTTTGTGGGGGCGGATGTAGCCAAGTGGATCAAGGCAGTGGATTTGTGAATCC
>refbc_183845_DQ915435
gttattgttcctttatttagtgctcttttctttacataagtttttctttacttcaacataagaaaaagtattctagtcttagggattgctttatgattgcttatcatacttttttccttagatatgaatttatatacattcttttcaaccctttgtaaggctttgtgagattattatcttctagtttttttttttcaaataaaatagaaaggttataattttctgcttcttctatctcataattaagatagaaaaatgttaaaaattaacaatcgaatgaaatattttccattatgaatttctttttttttttatttcattaaaaatggaatattcttttttttttattttttaatccatttaaaaataaaaaaaaaatattagtagtagtggg
>refbc_40321_EF537192
GATCCCAGTCTAGTCTATAGGAGGTTTTGAAAAGAAAGGAGCAATAATCATTTTCTTGTTTTATCAAGAGGGTGCTATTGCTCCTTTCTTTTTTTCTTTTTATTTTATTTAGTTATTTTATTTAGTAATTTACTAGTATTTTACTTACATATACTTTTTTGTTTACATTATAGAAAAAGAAAGAGAGGATATTTGCATGCATTTATTCAGGATTGAGTATTCTATTTTCATTTTGTATGTATTTATTGAAAATTATAGAAATATAACTTGTTCCTCTTCTTGCTAATGTTACTATATCTTTTTTATTTCATTTCAAAAAAAAAAATTAATTTTTACTTCAGATTCTGATCTTTGATTCATATTCTTATCTTTGAAATAATAATATCATTCAAATAAGAAAGAAGAGAAATATTCGAACTTGAATCTTTTGTTTTCTAATTTAAATAATGTAAAAATGGAATGTAAGTAGGCGAGGGGGCGGATGTAGCCAAGTGGATCAAGGCAGTGGATTGTGAATCCAC
>refbc_100555_GQ438039
AGTGTATACGAGTTTTTGAAAATGAAAAATAAAGGAGCAATAATAAACCTCTTGTTCTATCAAGAGGTTTATTATTGCTCCTTTATTTTAATAATAAATTATTATTTGTTAGTCTTTTATTTAACATAAGTCCTTTTTCTTTACTTTTTCATATTTTTCGTTATGTAGTAATTTATATATATGTTTTTCTTAATCTTTTATTTTACATTTTAAATAAAATAAATAAATATAAAGGTTTCCATTTATTTTTTGTTGTATTTGATTGTAGAAGAAAAAAACTAAATATGAATGTTGTAAATTGAAGTAGTTCTAATATATAGAAATACTAATTATATTGGGG
>refbc_415160_GQ435136
GACTTTGGTCTGATTGTATAGGAGTTTTTGAACTAAAAAAGGAGCAATAACGCCCTCTTGTTTTATCAAGAGGGAAGATATTGCTCCTTTTTTTATTTAGTACTATTTGTTTACATAGTTTCTTTAAAAATAACAAGGACTTTTATTTTAGAATTTGGGTTTGATTCGCGTCTTTTCTATTTGTATTCATTTATATTAAAATGAAAATCAAATCATTTTCCCAATCTTTTATGAAGTTTTATTTCCAATTCAATTTCAATCAAAAATAGATAAAAATTCAAATTTTGCTTATTTATTACTTTGGTTTCATAAAAAAGAAAGAAATTATATGCTCTTTTTTATGTTAGTGGTTAATGAAAAAATCTAGTAATTATAATTATACTAGATAATACTT
>refbc_714493_GQ435201
GACTTAGGTCTTAGTGTATGCTAGTCTTAGTGTATATGAGTCGTTGAAGTTGCAGGAGTAATACCCCAATTCTTGTTCTCTCAAGAGGCCGGGCATTGCTCCTGCGTTTTGTTTTAATAGTGTTTTATTTGCATTTTGCATAACTATTTTTTTTTTTTTGAAGTAAAAAAAAATAACTCGAATGGATTTATTGGTGAATTCCTGATTATTATACTCTCATTCTGTACATATATAAACCAATCCAATATAATATGATAATATGTTCCTAAAAATTTTGAAACAGCTTCTTTGATAAAGCGGAG
>refbc_3652_EU096396
GACTTCGGTCTTAGTGTATCCGAGTTCTTGAAAGTAAGGGAGCAATAACCAATTTCTTGTTTTATCAAGAGGATTGGTATTGCTCCTTTATTATGAATAAATTTTATAGAAGTTTTTTTTTTGCGAATTTCTACTTCTACATAGTAGAGGGTAGGGGGGCGGATGTAGCCAAGTGGATCAAGGC
>refbc_45314_AY853862
CACTAGCTACAAAATTACAAAATAAAAAGATTGAAATTTCTACCATTAATCATCTTTTTTTATCTTACCTTAATTATGAAGATACAAATGAAGAGACAAGAGGCATAAATTTCCAAACTTTTTTATATTATATAGAAAATAGAAAATTGACTCAAAATAATAAACTGTAAAGTCATAATAACTAAAGGCGAATTTAATTATTAGCACGTATATTAACACGTAGTAATAATATGATACTAAATAAAAAGGCATAAAAAAACTTTGTGTTTTGTTGAAGTCAAAAGAAGTGAAAAAAGGACAAAAATAACAAATTGAAAAAAAAAAC
>refbc_450881_GQ463510
TTAATCAATCCGATGGATTGTTAGTGTGTTTCAATCCTTGAAAAGGGAAAAAAGCAGTACCAAGCCTTAAAAAAAAATGAAAGGTTTGGTACTGCTTTTTTTCCGTCTTCGTCTAAAAGCTATTGCAAGCAGAGAACAATAACTCTGGATTGTTCATCCAACAGGAATTGAACCCCGATTTCCCAATTATGAGTTGGGTGCTTTTACCATCCAGTTCGTTTCCGGGACTTATAAAATTCCTTCATTGGAAGGAATGACCGTAGACAGAGACTGTCTATTGGT
>refbc_34317_AY620901
ttttctttacataagtttttctttacttcaacataagaaaaagtattctagtcttagggattgctttatgattgcttatcatacttttttccttagatatgaatttatctacattcttttcaaccctttgaatttatctacattcttttcaaccctttgaatttatatacattcttttcaaccctttgtaaggctttgtgagattattatcttctagttttttttttcaaataaaatagaaaggttataattttctgcttcttctatctcataattaagatagaaaaatgttaaaaattaacaatcgaatgaaatattttccattatgaatttctttttttgatttcattaaaaatggaatattcttttttttttttttatttttaaatggattaaaaataaaaaaaatattagtagtagtggg
>refbc_203002_FJ794344
AACTTCGGTATTAGTCTATACGAGTTTTTAAAAATAAAGGAGAAATAACCAATTTCTTGGTTATTTCTCCTTTATTGTGTAACCTTTTACTTAATAGTTTTTGAATAGTTTTTGAAACTGCTAGAGTTTATCATTTTTTAATCCAATTTTATGAAATGTAAGAGTTTTTATTTACTGCATTTTTTTATAAGAAAAACCGGTCAAACTTCAAACTGATAAATTTTGTTATATATAGACTAGGGGCGGATGTAGCCAAGTGGATCAAGGCAGT
>refbc_344871_AB234757
GACTTTTGTCTGATTGTATAGGAGTAGTTTTTGAACTAAAAAAGGAGCAATAGCTTTCCTCTTGTTTTATCAAGAGGGCGTTATTGCTCCTTTTTTTATTTAGTACTATTTGCCTTACACAGTTTCTTTAAAAATATTTTATAGTTTGGTTCGATTCGCGTGTTTTCTCTTTGTATTCATATTCATTTATATTATAGGTTTGTATATTCTATTCCAAATTTTTTATGAAGTTTGATTTCCAATTCAATTTCAAACCAAAATATATAAAAATTGAATTTTTGCTTATTTATTACTTTGATTTCATAAATAAAAAAGAAATAATATGCTCTTTTTTATGTTGAGGTAAAAATATAGATAATGCTAGATAGATATATAGTAGAG
>refbc_224033_GQ167437
CATTTTTTGAAGGAAAAATAAAGGGGCAATACCAAAATCCTCTTGGTATTGCCCCTTTAATTTTTTATTTGATTTTTAATAGTCTTTCTTTTATTTACCTAAGTTTTTTTCTTTATCTTCACTTTACTTTATCATAACAAAAAAAAGGAAAGGGTCATTTTAATGGGTTTGGTTTAGTATCATACCTTTGTTTTGTACTCATATATATAATTTCTATTTCTATAAATGGATCAGTCCTTACCAATCTTTTGTGAAGTTCTTATTTTACTGTTTTCAATTTAAATCAAAGCGAAACAAAATATTATAAAAAAAAAG
>refbc_251585_EU769928
TCCTGACCACTTGGCTACATCCGCCCCCTTACTCTACTATTTACATTATAAAGGATTCAATTTCAAGCATTCATCATTATTTCGTTCTTATTTCGGAAATAAAAATATTAAGTAAAATTAAATAAAAATGAAAAAATTTCCCTTTTAAAGGGAAAAAAAGAATTTCACAAAAGTATTTAAATTCTAAATTAATATAGAACGAAAAGACGATACTTAATCATGAAACAACCCATACAAAAAAACCTATTCGTTTTACCCATAATAATTTTTTTTTGTAACGAAAAAAATATATGTAAATACTACTAATAAATAAGAGAAAGTAAAGGAGCAATAACGCCCTCTTGATAGAACAAGAAATTGTTTATGGCTCCCTTACTTTCAAAAACTCGTATACACTAAGACCAAAATCTTATCCATTGGTAG
>refbc_194253_GQ437081
GACTTCTATACTATAATTAGTGTATACGAGTTTTTGAAAATGAAAATAAAGGAGCAATGATAAACCTCTTGATAGAACAAGAGGTTTATCATTGCTCCTTTATTTTCATTTTATAATAAAATAAATTATTATTTATTAGTCTTTTACTTAACATAAGTCTTTTTTTCTTTACTTCTTCATACTTTTAATACTTTCATTATTTTCGTTATGTAATAATTTATATAGATATGTTTTTAGATAGGTTTTTCTTAATCTTTTTTTTTATTTTATAAAAAAAAAATATAAATAGAATATTCTAATATTAAATATTTAAGGGTTTCATTCATTTTTTGTTGTATTTGATTGTAGAAGAATAAAAAAAAGATGAATGTTGTAAATTGAAGTAGCTT
>refbc_494554_EU213844
AGCTCCATCTACAAATGGATAAGATTTCTGTCTTTGTGTATATGAGTTTTTGAAAATAACGGAGCAATACCGACCCTCTTTCAAGAAATTGGTATTGCTCCGTTATTTAGTCGTTTTTTATTTACATACGTTTCGTTTGGTTGTTTGTTTTTCAACAAAACAAAAGTCTTTTATGGTATAAATTGGAATCTTTTTCTTTTTTTTTTTTCATTTTTGATTTTAAGAGGG
>refbc_316266_AY792631
GACTTGGTCTTAGTGTATAGGAGTTTTTGAAAATAGAATATATAAATATAAGGAGCAATAAACTCTTTCTTGTTTTATCAAGAGGGGTTATTGCTCCTTAATTTTCTTTTGAATTACTTTTTTTCTTTCCATTACAGGATTCAGAAAAAGAAAGAAGAAAAAAATGATTTTAATTCAATTGATTTTGCATTTTAAAGTAAATTCATTTTCATTATAGTAATAGTAGAGGGGCGGATGTAGCCAAGTGGATCAAGGCAGTA
>refbc_288950_GQ435348
ATTTGTTTTTTAGTTTAGTAGAGACGATTTTCTGTTTTTTTTTTTTTTTTTTTAGTAACGGAGCAATAAAAACTTTCTTGTTCTATCAAGAAAGGAGTATTGCTCCGTTATTCGCTAGTTTTTTATATAATTTAATTTTTTTTTTATTTCTTTACTCCAATCCTTAGTTTTAAAATCTTTTTCTTTTAAAGTATTATTTGTTAAGAAAGAGGGGGGATGTAGCCAAGGGGATCAAGGCAG
>refbc_588032_FJ564659
GACTTTTGTATTCCTATATAGATGTATATGAATTTTTGAAGATAGCAATCCCCCAATATTTTGGGGGATTGCTATCTTGTTGGATTCAGGTGTTTTTTGCTTCTCTATCCGAATTTTCGTTCTTTATCATAAAAGTTCTCCCCCGCCAATGAATGATAAGTGCCTAGGTGAAGTATAGTATAAGATAAGTCAGAAAAGTATAAGTCTTATGAAAAAGAAAATAAATATACCTATACTCTTACTATAAGATAAAGACTCTTAAGTCTAAATACTATTAAGATAAGGCTTTTCACATGAATATTTAGTAGAACGACTAACGACGAGATTTATTATCGTTTCTCGCGTGTCTCACGAAAGTTATAGTAGGTGCAAACTCTCCCAATTTGTGACCGACCATACGATCTGTGATATAAATAGGTAAATGTTCCTTTCCATTATGAATAGCGATTGTATGGCCAATCATTGTGGGTATAATGGTAGATGCCCGAGACCAAGTCACTATGATTTCTTTCTCCTCCCTCCTGTTGAGTTTTTCAATTCTTCCCGATAAATGATTAGCTACAAAAGGATTTTTTTTGAGTGAACGTGTCACGGCTGATTACTCCTTTTTTTCCATTTTTTAAATTGGCATTCTATGTCCAATATCTCGATCTTAATCTGAAGTATAATGATGAATGGAAAAAAGAGAAA
>refbc_375251_AM489864
GACTTTGGTCTTAGTATAAGTGTAGTTGAGTTTTTGATTGCAAAATAAAGGAGCAATAACCAACACTCTTGATAGAATAAGAAATTGGTTATTGTTCCTTTATTTAGTGCTCTTTTCTTTACATAAGTGTTTCTTTACTTCAACATAAGAAAAGGTATTCGAGTATTAGGGATTGGTTTGAGATTATTATCTTCTAGTTCCGCTTCTTCTATCTCATAAGTAAGTTAAAAATTAACAATCGAAATGAAATATTTTCCATTCTTAATTTATTTAATTCAAAATTGAATATTTTTTGAAAATAAAAATAAATAGAAATACTAGTAATAGTAGGG
>refbc_3674_GQ845135
GACTTCGGTCTTAGTGTATACGAGTTCTTGAAAGTAAAGGAGCAATAACCAATTTCTTGTTTTCTCAAGAGGATTGGTATTGCTCCTTTATTTTAATTTTATTATGTATGAATAAAGTTTACATAAGTTTTTTTTTTAATTTCTACTTATCATAGTATAGGGTAGGG
>refbc_88032_GQ274315
TTAATCAATCCGATGGATTGTTAGCGTATTTAAATCCTGGAAAATAAAAACAGTACCAAACCTTTTTGAAAGGCTTGGTACTGTTTTTTACGTCTAAACATTTATTGCAAACAGAGCATAATAAATGCTTATTATGCATCCAGCAGGAATTGAACCCGCGACTTCCCAATTATGAGTTGGGTGCTTTGACCATTCAGCCATGGATGCTAGATAAAGCAAATAAAGTTTATACTATTTATATATAATATATCTATATATATTATCTTATATTAGGTACCCAATCTGATTCTCTTATTATTCGATTCATGCCTATTGCTTTCAATAAATAAAGCAATACGACTCACTTGTTCGAGAGTTGCAAGAAGGTTATCGATCTTGCAAAACTTTGATGTCCGGTCAGAACTTGTCAGCTTAACTGATCAACTAATATTATTAGTTAGTTTTTAGTTTTTTTTGGGGACTTAGAAACTTTCATTCTTGGAAGTAATGACTGTAGACAGAGACTGTCTATTGGTTTG
>refbc_397169_FJ039081
gataagacttttgtcttagtgtatacgagtttttgaaagtaagggagcaataaccaatttcttgttctatcaagagggcgttattgctcctttattactttttattttttttattattattaatataataatattaatattattattttattatattattcttattattattagattattcttattagtaatattttatttacatatactttatactttttttcgtcacaagaaacagaatcttatggataaaaagaaaaggatttttatggttgtgggttagttcatgattgagtatcgtcttttcgttctctattaatatagaatttatatacctataccttttcaaatttatatacctttgtgaaatttttgtgaagttgttattttccattaaaaaaaaaaattggaattttttcttaatcttaatatttttatcttagaaaaaaaaaaaagaaaaaaatgagaaaaaaatggaatcctttataattataatgaaatagtgg
>refbc_13824_GQ435003
ATACTTTTCTGGTCCTGCAGTATAATGAAATACCAAGCCTTCTCTTTTTCAAAGGCTTGGTATTTCACGAAACTGAGACGAAACTGAGTCCTATCGAACAGATAGAAAGAATTGTTATCGTCTGCCGTGACTCCACGCGATGGGCTCTCGATTCTGAATCCTGAAAAATATTTAGAATACTCTTCTACACCTGTAAGAAGCATCCAATTTTTTTTTATTCCAATTTACGAAATGGTTGCAATCCCGCGCTCATTGCAATGAATCGAAAACACATTCTTTATGAGATGGATCTACCATTCAAAATATGGACGAATGAAACGTTTCTCAATTGAATGACCCTGTAGAATAGATTCTGTTCCCTTCTACGTTTCAAGAACAAGTAAGGGGAG
>refbc_330183_EU337343
actttggtctgattgtattctataggagtttttgaactaaaaaaggagcaatagcttccctcttgtttttataaagagggcgttattgctcctttttttatgttaatgtaaaaaaattatatagtatagtattactatataataataatagtacttatacttactatatatataatataatataactagactatactagataatagtagagg
>refbc_463177_EU683740
GACTTCGGTCTTAGTGTATCCGAGTTCTTGAAAGTAAGGGAGCAATAAACAATTTCTTGTTTTATCAAGAGGATTGGTATTGCTCCTTTATTATGAATAAATTTTATATAAGTTTTTTTTTTTTGCGAATTTCTACTTCTACATAGTAGAGGGTAGGG
>refbc_264897_AY721954
gatccacttggctacattccgcccctatccttagattatattaactagattctccatttcttttagtaatttagtaccttatttatttgctattttaagtgtttggatttttgaatttctcttttgttaagacacaaaacaaaatggaatttaactgatttcattattctaaaaaatactactaatttaaaagaaaccaaaggagcaacaacccccttgatcgaagatcagaaagagttgattgctcctttggtttcttttatttctctattctattttctcctatacactaagaacaaatcttatccatttgtagatggggagcttcga
>refbc_296924_EF429394
TATTTTAGTTATATTTTTGTAAAATAAATTTATCTAAAATAGGATAACAACTTGAAAAACAATGACCTTAAGACTTTAAGTCCTAAGGTCATTGTTTTTTTTTATAATTCAATTCTAACAAGGGCGGACGTGGCCAAGTGGATTAAGGCAGTGGATTGTGGATCCACCATGCGCGGG
>refbc_507520_EU350349
AGACTTCGGTCTTAATGTGTACGAGTTCTTGAAATAAAAAAGAAGCAACCCCAACCTTTTTCTTCTACTAAGAGGGTTGGGATTGCTTATTTTTTAGTACTATTTCTTTGACTTTACAGAAATAAGTTATGTTTTTACTTCAACATAAGAAAAAGTATTTTTATGGTTTGATTTAGGATTAAGTATTTAATCTATATATATCTATATATCAAATGTATTCATTTTCTATTTATTCTATTTAGATATTTTCTTTTTAATCTTTTGTTTTGTCAAGTTGTTAAATATAGAATTTTTATAGAATTTTTTATCTTTTTTATTTTTTTTTTATTTCGATCTTAGAACTATAAGTATTTGTCTCTTATAGCTTTTAAGAAAAAAATGGAATGATAAAT
>refbc_185171_GU216557
GACTTTGGTCTGATTGTATAGGAGTTTTTGAACTAAAAAAGGAGCAATAGCTTCCCTCTTGTTTTATTAAGAGGGCGTTATTGCTCCTTTTTTTTATTTTTATTTAGTACTATTTGCCTTCCATTGTTTCTTTAAAAATAACAAGGACTTTTTTTAGTTTGGTTCGATTTGCGTGTTTTTTCTTTGTATTCATTTAGATTATAGGTTTCTATATCATATACTTTTCCCAATCTTTTATGAAGTTTTATTTCCAATTCAATTTCAATCGAAAATAGGTAAAAATGCAAATTTTGCTTCTTTATTACTTTTCTTTCTTAAATATATAAGAAAGAAAAGTAATATGCTTTTTTATGTTAATGGAAAAATATAGTATAGTAAAGTCATAAAGTAAATAGCAGAG
>refbc_100555_GQ438113
AGTGTATACGAGTTTTTGAAAATGAAAAATAAAGGAGCAATAATAAACCTCTTGTTCTATCAAGAGGTTTATTATTGCTCCTTTATTTTAATAATAAATTATTATTTGTTAGTCTTTTATTTAACATAAGTCCTTTTTCTTTACTTTTTCATATTTTTCGTTATGTAGTAATTTATATATATGTTTTTCTTAATCTTTTATTTTACATTTTAAATAAAATAAATAAATATAAAGGTTTCCATTTATTTTTTGTTGTATTTGATTGTAGAAGAAAAAAACTAAATATGAATGTTGTAAATTGAAGTAGTTCTAATATATAGAAATACTAATTATATTGGGG
>refbc_67428_FJ572575
attttagttataaatttattttataaatttatagaaataggataacaacttgaaaataatgaccttaggattttctttcctaaggtcattattttttttttatttattgaaaataaataaattagaaaaaaa
>refbc_84188_FJ914085
ctataggaggttttgaaaagaaaggagcaataatcattttcttgttctatcaagaaggtgctattgctcctttcttttttctttttatattattaatttactagtattttacgtctatagacttttttttacattatagaaaaagaaggagagggtatttgcctgcatttattcatgattgaatattctatttttattttttatttattttaaattgtagaaatataacttgttcctcttgttgctaatgttactatatcttttttatttcatctcaaaaaaaatctaatttttacttcatattcttatctttgaaataataatatcattgaaataagaaagaagagatattttcgaactttaatcttttgttttataatttaaataatgtaaaaatggaatgtaagtacgcgagg
>refbc_574482_FJ871908
GACTTTTGTCTTAGTGTATACGAATCGTTGAAACAAAGTAGCAATACCCCATATCTTGCTAAAACAAGATACGGGGTATTGCTACTTTGTTTGATACAATATTGTTTTTTGCGCATAGCATACATATAAACTAAACAGATAACATAAATTTAAGAGTTAAGTATAAGATAAGTAAAAGTGAAAGGAAAAAAGAGAAAAAGAAATGGAATATAAAATATAAATAATAAATATAATTAGAATATCAATTTTTTTACATTTTTTATTTTAAAGATTGGCATTCTATGTCCAATATCTCGATCTAAGTTAAGTATGGAGGTAAGAATAAATACAATAATGATGAATGGAAAAAAGAGAAAATCCTTTAGCTAGAAA
>refbc_199159_EU811999
AATCTTGGTCTTAATGTATACGAGTTTTTGAACGTAAAGGAGCAATAATTAATTTCTTGTTCTATCAAGAGGGTTAATATTGCTCCTTTACTTTTTAGTAGTTTCATACATCAATTTTGTATTTACTTCAACATTCTTTACCATTGTTTTAAGATAAGAAAAAAATATTGGAGTTTCATACTTTTTGTTTATTTTTTACTAATTTATTTTATACGTTTTTCTCAGCAATCTTTCTTTATCCTTTGAAATGAAAAAAAAAATGAGAAATGAATGCTTTAATTCTAGTATATTGTATCTTAGAAGACGAGTAAAAACTTCAAAATAATGAAAAAAAAAAAATAAGGAATACA
>refbc_42043_AF518964
ttttaattaaagaacacgaaaagacgaattgacataataagacttttgtaaagtcgttttatttttttaaggatttatagtaaagaaataaaatagtaaagaaataaaaaatttttaattatatataaaaactaactagtactaactagtaaaggggcaatactaatttcttgatcgaacaagaaattttttattgcccctttacttttactttttacttttactttcaaaaaaaaaaaaactcgtatatac
>refbc_264890_EU242746
ACAAATGGATAAGATTTGTTCTTAGTGTATAGGAGAAAATAGAATAGAGAAATAAAAGAAACCAAAGGAGCAATCAACTCTTTCTGATCTTCGATCAAGGGGGTTGTTGCTCCTTTGGTTTCTTTTAAATTAGTAGTATTTTTTAGAATAATGAAATCAGCTAAATTCCATTTTGTGTTGTGTCTTAACAAAAGAGAAATTAAAAAATCCAAACACTTAAAATAGCAAATAAATAAGGTACTAAATTATTAAAAGAAATAGAGAATCTAGTTAATATAATCTAAGGATAGGGGCGGATGTAGCCAA
>refbc_527216_EU750516
acttcgctttggtattagtgtatacgagttcttgaaaataaaggagcaataatgaatttcttgttctatcaagaagttttttattgctcctttattatttaggattcttttttcttatgtaagtttttttctttacttcaacaaattcttcgttatgtagaaacttttcttttatatatgttcttctcaatcttttttgaattttttttttacatttttttaaataaaagaaaggaaaccattatctttgatcttgtatttcatcttagaagaaagaaaaaaggtgaatggtttggaatttttaaatagtctggggg
>refbc_448991_EU000775
TCTTTTGGTCTTAAAGTATACGAGTTTTTAAAATTAAAGGAGCAATATCAACTCTGTTGATATTGCTCCTTTAATTTGACTTCTTGATTCAAATAAATTTCGATTCTATTTTTTTAGAAGTTTTTTTAGTATTTATACATAAATTTTTGATTTACTTCCACATTGTTTAGCTTTTTTTATTTCAACATAAGAAAAAAAGAATCATAATGAAGGGGTAGAAATTGAAGTCTAGCTTATTTTTTTATAGTATAG
>refbc_298643_EF127130
taataatttttccgccatttagcattacttgtaagataaaatacaacctaaattgaaaactttattctttttttttttttactaaaaaaaaagaataaaacaaataaaacaaaaacaaatagttaagtaataactaaaaaaatactaaaactaaatagtaaaggagcaataaaaaacctcttgatataacaagaaattttttattactcctttactttcaagaactcatatatattaagaccaaagtcttatcca
>refbc_212678_FM994973
AAGACTTTAGTCTGATTGTAATTGTATAGGAGTTTTTGAACTAAAAAGGAGCAATAGCTTCCCTCTTGATAAAACAAGAGGAAGCTATTTCTCCTTTTTTTTATTTAGTAGTATTTGCCTTACATAGTTTTTTTAAAAATAAGAAGGGCTTCTTTTATAGTTTGGTTCGATTAGCGTGTTTTCTCTTTGTATTAATTTAGAGGTTTATATATCCTTTTCCCAATGTTTTATGAAGTCTGATTTCCAATTGAATTTCAATCGAAAATAGATAAAAAGGATAATTTTTCTTATTTATTATTATTACTTTGATTTCAGAAAAAAGAAGGAAATAATATGCTCTTTTTTTTCATGTTAATGGAAAAATATATAAATACTAGATAATACTAGATCATAGGAGAG
>refbc_264896_EF550011
ttggctacatccgcccctatccttagattatattaactagattctctatttcttttaataatttagtaccttatttatttgctattttaagtgtttggattttttaatttctcttttgttaagacacaacacaaaatggaatttagctgatttcattattctaaaaaatactactaatttttaaaaaaccaaaggagcaacaacccccttgatcgaagatcagaaagagttgattgctcctttggtttcttttatttctctattctattttctcctatacactaagaacaaatcttatccatttgt
>refbc_487956_EU204737
ATAAGGCTTTTCTGCTAACATATAGGAATTTTTGAAGAAAGGAAAGCCAGAAATACCCAATATCTTGTTTGGGCAAGATATTGGGTATTTCTTTGTTTTTTTATTCTGAATCTTTCTATTCTGAATTCAGTTAACGACGAGATTTAGTATCCTTTCTTGAGTTTTCATAACTCGTGAAATGCCGAGTAGGCACGAATTCCCCCAATTTGCGACCCACCATAGGATTTGTTATGTAAATAGGTATATGTTCCTTTCCATTATGAATCGCGATTGTATGGCCAACCATTGTGGGTAGAATGCTAGATGCCCGGGACCACGTTACTATTGTTTCTTTCTCCTCCTTCATATTGACCTTTTCGATTTTTGCCAATAAATGATGAGCTACAAAAGGATTCGTTTTTTTTCGTGTCACAGCTGATTACTCCTTTTTTTCCTTTTTAAAGAGTGGCATTCTATGTCCAATATCTCGATCGAAGTATGGAGGTCAGAATAAATAGAATAATGATGAATGGAAAAAAGAGAAA
>refbc_161097_GU454502
attttttgtcttagtgtatagggctttatgaaggaataataccaaacctccttattagaggtttggtattactccttttctatgagttagtacaatgatattttgtctacataagtattttttacatttgtagttttagtaaaaaaaaaaaaagaaataaaaaagttaaatactttagctaagcttaagtaagggggcggagtagccaagtggatcaaggcagtggattgtgaat
>refbc_73981_EF211015
GACTTTGGTCTGATTGTATAGGAGTTTTTGAACTAAAAAAGGAGCAATAATGCACTCTTGATAAAACAAGAGGGCATTATTGCTCCTTTTTTTTATTTAGTACTATTTGCCTTATATAGTTTCTTTAAAAATAACAAGGGCTTCCTATAATTTGGTTCGATCCGCGTGTTTTCTCTTTGTATTCATTTATATTTATATTCTAGGTTTCTATATCCTTTTCCCAATCTTTTATGAAGTTTTATTTCCAATTCAATTTCAATAGAAAATAGATAAAAATGAAAATTTTACTTATTTATTACTTTGATTTCCTTATGCTCCTTTTTTTATGTTAATGGAAAAATAAAGTAATACTAGATAATACTAGAGGGGCGGATGTAGCCAAGTGGATCAAGGCAGTGGATT
>refbc_446339_EF419559
TTTGGTTTTAGTGTATACGAGTTTTTGAAAATAAAGGAGCAATAACCAATTTCTTGTTCTATCAAGAGTGTTGGTATTGCTCCTTTATTTAGATTTAGTAGTCTTTTTTTGCGTTACACTTTTTTTTCTTTACATTTACATAAGTTTGTTTTTTCTTTACTTTAACTTTTTTATTTTACCTTATTTATTTCTGATTATCATAAGAAATCAAAAAAAGGATTTTTTAATGAGTTTGATTTCATTTTATTGGATTTGACTTAGTATTATACGTTCGTTATGTAATAATATATTATATATTAACATTAACGAATTTTTTTTTTAATAAAAAAAAAAGTAAAAAAGTTCTTACCAATCTTTTGTTTGGAATTTTCTATATATCTTATCTCAGAAATACGAGAAAAAAAAAAACGAATGATGAATGATAGAAATTGAGATATTTGAAATATTTAAACAATAAAAAAAATACTATACTA
>refbc_183048_FJ846135
GACTTTGGTCTGATTGTATAGGAGTTTTTGAACTAAAAAAGGAGCAATAACGCCCTCTTAATAAAACAAGAGGGAAGCTATTGCTCCTATTTTGATTTAGTACTATTTGCCTTCCATAGTTTCTTTAAAAATAACAAGGACTTTTTTGCGTTATTCATTTAGATTATAGGTTTCTATATCATATACTTTTCCCAATCTGTTATGAAGTTTTATTTCCAATTCAATTGAAATTGAAAATAGGTAAAAATGGAAATTTTGCTTATTTATTACTTTTCTTTCTTATTTAAGAAAGAAAAGTAATATGCTTTTTTATGTTAATGGAAAAA
>refbc_301621_EU920007
GACTTGTTCTTAGTGTATATTAGTGGAGAGGAGTTTTTGAAAATAGAATATTTCTATATTTCAATATTAAAGAAAATATAAGGAGCAATAACCTATTTCTTGTTATAGAAAGGGGGTTATTGCTCCTTATATTTTTAAAAAATTGAGTAGTATTCTTTTTTCTTTTTTTATTAGTATTCTACTTATCTAGACTCTTTTTCTGTAATGGAAAGAAGATAACTGAACTAATCGAAATTCAATATCTAAAAAATTGAAAATATAAATAAAATATATATAAAGAAATTAGAATGTAATAGAATATAGATCATAGTAGAGGGGCGGATGTAGCCAAGTG
>refbc_316478_GQ262606
GACTTTTGTTTTAGTGTGTACGAGGTTTTGAAAAATAAAAAAGGAAGCAATACCAACCCTATTAATAGGGTTGGTATTGCTTTTTAGTAATATTGATTTGGCTTTAGGTAAATCTTTTTTTTTCTTTCAACATACAATAAAAGAAAGGGCTATTCTTTTGAGTTGGTTTCTTATATTTTATAATTTAGTCTTATATATTTATATATATACTTAATATATTTATAATATTTATATTATTATTTTTAGAATATCTACTCCATTTTTTTATATATCTTATTAAAAAAAATATATTATTATTATTAAAGAATTAAATTAAAGATAAGAATTTTTATAAATAAGGTATTCG
>refbc_46664_AF524985
GATTTGGGTCTTAATGTATACGAGTTTTTGAACGTAAAGGAGCAATAATTCATTTCTTGTTCTATCAAGACAAGAGGGTTGATATTGCTCCTTTACTTTCTTTTTTAGTAGTCTTTTTCTTCATACATAAATCTTTTATTTACTTCAACATTCTTTAACATTATTTTAACATAAGAAAAAAGAATATTGGAGTTTCTTTTTTACTAATTTATACGTTTTTCTCATCAATCTCTCTTTATCTTTTGAAATGTAAAAAAAAACACAAAAGATAAATTAATGTTTTCATTTTAGTCTATCGTATCTTAGAAGACGAGGAAAAACTTCAAAATAATGATAAAGAAAGAATACAAATGGAAATCTCTGTAATTTTTAGATAGTATAG
>refbc_165323_AY721846
atccacttggctacatccgcccctatccttagattatattaactagattctctatttcttttaataatttagtaccttatttatttgctattttaagtgtttggattttttaatttctcttttgttaagacacaacacaaaatggaatttagctgatttcattattctaaaaaatactactaatttaaaaaaaaccaaaggagcaacaacccccttgatcgaagatcagaaagagttgattgctcctttggtttcttttatttctctattctattttctcctatacactaagaacaaatcttatccatttgtagatgggggagcttcgaa
>refbc_225675_FJ972375
agaaggcttatattgctcgttttttttgagtatcatatttttctttnnnnnnnnnnnnnnnnnnnnnnnnnnnnnnnnnnnnnnnnnnnnntatattaatataaaagcactactataatttttttttnnnnttnnaagtaaggtggaatttgctacctgttttanttttttattaaaatctgtgtgtttttattttagnnnnnacaatacaaaaaagnnnnnaatataatagtagagtatagagtaggggcgga
>refbc_446150_EF419610
TTTGGTTTTAGTGTATACGAGTTTTTGAAAATAAAGGAGCAATAACCAATTTCTTGTTAGAACAAGAAATTGGTTATTGCTCCTTTATTTAGATTTAGTAGTCTTTTTTTGCGTTACACTTTTTTTTCTTTACATTTACATAAGTTTGTTTTTTCTTTACTTTAACTTTTTTATTTTACCTTATTTATTTCTGATTATCATAAGAAATCAAAAAAAGGATTTTTTAATGAGTTTGATTTCATTTTATTGGATTTGACTTAGTATTATACGTTCGTTATGTAATAATATATTATATATTAACATTAACGAATTTTTTTTTTAATAAAAAAAAAAGTAAAAAAGTTCTTACCAATCTTTTGTTTGGAATTTTCTATATATCTTATCTCAGAAATACGAGAAAAAAAAACGAATGATGAATGATAGAAATTGAGATATTTGAAATATTTAAACAATAAAAAAAAATACTATACTA
>refbc_42043_AF518970
ttttaattaaagaacacgaaaagacgaattgacataataagacttttgtaaagtcgttttatttttttaaggatttatagtaaagaaataaaatagtaaagaaataaaaaaattttaattatataaaaaaataaaaaactaactagtactaactagtaaaggggcaatactaatttcttgatcgaacaagaaattttttattgcccctttacttttacttaaaaaaaaaaaaaaactcgtatatac
>refbc_330183_EU337336
actttggtctgattgtattctataggagtttttgaactaaaaaaggagcaatagcttccctcttgtttttataaagagggcgttattgctcctttttttatgttaatgtaaaaaaattatatagtatagtattactattactatataataataatagtacttatacttactatatatataatataactagataatagtagagg
>refbc_330183_EU337304
actttggtctgattgtattctataggagtttttgaactaaaaaaggagcaatagcttccctcttgtttttataaagagggcgttattgctcctttttttatgttaatgtaaaaaaattatatagtatagtattactatataataataatagtacttatacttactatatatataatataatataactagactatactagataatagtagagg
>refbc_494580_FJ564632
GACTTTTGTATTCCTATATAGATGTATATGTATATGAATCCAACAAGATAGCAATCCCCAATATATTGGGGATTGCTATCTTGTTGGATTCAGGTGTTTTTTGCTTCTCTATCCGAATTTTCGTTCTTTATCATAAAAGTTCTCCCCCGCCAATGAATGATAAGTGCCTAGGTGAAGTATAGTATAAGATAAGTCAGAAAAGTCTAAGTCTTATGAAAAAGAAAATAAATATACCTAGACTCTTACTATAAGATAAAGACTCTTCAGTCTAAATACTATTAAGATAAGGCTTTTCACATGAATATTTAGTAGAACGACTAACGACGAGATTTATTATCGTTTCTCGCGTGTCTCACGAAAGTTATAGTAGGTGCAAATTCTCCCAATTTGTGACCGACCATACGATCTGTGATATAAATAGGTAAATGTTCCTTTCCATTATGAATAGCGATTGTATGGCCAATCATTGTGGGTATAATGGTAGATGCCCGAGACCAAGTCACTATGATTTCTTTCTCCTCCCTCCTGTTGAGTTTTTCAATTCTTCCCGATAAATGATTAGCTACAAAAGGATTTTTTTTGAGTGAACGTGTCACGGCTGATTACTCCTTTTTTTACATTTTTTAAATTGGCATTCTATGTCCAATATCTCGATCTTAATCTGAAGTATAATGATGAATGGAAAAAAGATAAA
>refbc_282243_EU827954
CCTCTATGATTACTAGTAAAAATCATCTAGTAAGAATTACTATTTTCTTGATTTTATTTGCGACCATTTCAGTACGATTTTTCGATAACAAAATGAGCCACTATCTTCTTTCTTTCTGAGATATTCTTTTCTTAAAAAAAAAGAAGAATTGAAAATAAAAAGAAAATAAAAGAAAGGAGCAAAAACACCTCTTGGTAGACCAAGAAAGAGTTTATTGCTCCTTATATTATTCTATTTTCCAAACCTCGGATACACTAAGG
>refbc_3885_FJ951217
attttgatcttaatttcaaaaagtagacgagtttttgtttgaaaataaaggagcaatatcaactttgttaatattgctcctttattttggattagtaatcttttttttagatttatacataggtttttgatttatttcatgattccttatctttttttccttttttagaaagaaaaaaaggatattgaaagggtagaatttcagatatagatagatcatttttagatagtataag
>refbc_187374_GU592455
CACCTGTATGGTTATCCAGCACAACTGGATGCCAAATCTCTTCAGAGGGGGAGGTTTGGTGTCCAATGATATGAAGATTCGTGCGGTATAAAGAAAGGGTGGAAGAAGTGGTAACAGCTTTTCACAATTTCATGATTATCAGTTTCCAACCTTGAATTCTGAAAACTATTTGCAATATCCTTCCGCAATTTAATACATTACGAAGTTTCCTATTCTAATTTGCGGAATGTTTGTAAACTGCCACCCCAATCTTTTGAAGAACGGAAAGGGAGGAGTGCATTCCTCATTTCAAAGATTTTTTATCGTCTTGTTATAGAAATACATTGAATATGGATGTGTATCAACCGAAGGACCTATCTAGCTTGCTTAACGGATAGATCTCGTTCACGTCCGGGGGGAGTCAAAGAAATCAACAGAGGGG
>refbc_194253_GQ437203
GACTTCTATACTATAATTAGTGTATACGAGTTTTTGAAAATGAAAATAAAGGAGCAATGATAAACCTCTTGTTTTATCAAGAGGTTTATCATTGCTCCTTTATTTTCATTTTCTAATAAAATAAATTATTATTTATTAGTCTTTTACTTAACATAAGTCTTTTTTTCTTTACTTCTTCATACTTTTAATACTTTCATTATTTTCGTTATGTAATAATTTATATAGATATGTTTTTAGATAGGTTTTTCTTAATCTTTTTTTTTTTATTTTATAAAATAAAAAAATAGAAATAGAATATTCTAATATTAAATATTAAGGGTTTCATTCATTTTTTGTTGTATTTGATTGTAGAAGAATAAAAAAAAGATGAATGTTGTAAATTGAAGTAGCTT
>refbc_58944_GQ434907
GATTTCCGTATTAATGTATACGAATCGTTGAAGGATCCATACCCGATATCTTTTTTTAGTAAGATATCGGGCATGGATCCCCCACCAATATTAATATTTGTGATCCTCGTTAAAAATTAACGACGAGATTTATTATCGTTTCTCGCATGTCTCGCGAAAGTCAGAGTAGGCGCGAATTCCCCCAATTTGTGACCTACCATACGATCTGTTATATAAATAGGTAAATGTTCCTTTCCATTATGAATAGCGATTGTATGGCCAATCATTGTGGGTATAATGGTAGATGCCCGAGACCAAGTTACTATTATTTCTTTCTCCTCCCTCATGTTGAGTTTTTCCATCTTTCCCGATAAATGATTGGCTACAAAAGGATTTTTTTTTAGTGAACGTGTCACAGCTGATTCCTCCTATTTTAAAGATTGGCATTCTATGTCCAATAGAATATCTCGATCGAAGTATGAAGGTAAGAATAAATACAATAATGATGAATGGAAAAAAGAGAAAATCCTTTAGCTAGATAAGG
>refbc_50874_GQ337841
GATTTAGGTCTTGGTGCATGTCTGGCTTAGTGTATATGAGTCATTGAAGTTGCAGGAGTAATACCCTATTTCTTGTTCTGTTAAGAGGCTGGGTATTGCTCCTGCATTTTTTTGTATTAAGTAAAAAATTGACTTTAACAGATTGGTGTTGGTTTGGTGAATTCTAGATTATTAGACTATTATGATTATATGATTATGTTCCTCAAAAATTTTTTTATTTGATAAAGCAGAG
>refbc_485391_EU146036
agttttgtctcgttctgcggcataactggataccaaacctttgaacttcaaaaggaaaggtttggtatccaatgaagtaaagggaagagttcattcgatataacggctaaaaagaatcagggtggtttgtcacaatcttacaattatcagtttccaatctttaattctgaagaatatatggaatattcttctacagtgaaatctattaagaagaagatgcctattctgatttgcggaatgcctgtaatcccccaatgctttgaataaaaaggattaaaagcccattcctcatttcgcagattttctcctgttatacctatacatcgattaatttgtattgtatcaaccgaaggacctatcttgcttaacagatagatcttgttcccgattttcttcttttttcaagagccgggtaacaaagggggcgg
>refbc_264896_EU232393
ttggctacatccgcccctatccttagattatattaactagattctctatttcttttaataatttagtaccttatttatttgctattttaagtgtttggattttttaatttctcttttgttaagacacaacacaaaatggaatttagctgatttcattattctaaaaaatactactaatttaaaagaaaccaaaggagcaacaacccccttgatcgaagatcagaaagagttgattgctcctttggtttcttttatttctctattctattttctcctatacactaagaacaaatcttatccatttgt
>refbc_221260_GU477672
GACTTCTGTCTTAGTGTATTAGTGTATACGAATCGTTGAAGGAGCAATACCAAACCTCTTTATATACTATTTGGTATTGCTCCCATATTTTTTTTTTATATTTTTATACCATTTATAGGTAATATAAGCACTTATAATTATAAATTTATAAATGATTTTCTTCTATCCTTCAATACAATTTTGATATGACAAGTGGATCTTTTTATCGGATAACTCCGTCCTCGAGCTCTAGGTCTTAACTTTTTCACAATAGCACCCCCATTGACTTCAGCTTGACTAATAAATAAATTCACTTCCTTCAAGCCCAGGTTATGAGTAGCGTTTGATGCTGCAGAATAAACCAATTTCAAAATGGGATAAGATGCCCAATAAGGCATGAGTTCCAGTATCATAAGTGTGTCCGCATAGGAACGCCCGCGAATCTGATCAATTACTCTTCGTGCTTTGAAAACAGACATACATATATGTTGAGCTAAAACTTTTACTTCTGTACTCGAACGCGAGTTCTTTCTCCTTATCATAAGGTTATCCCCCACCAATGAATAAAAAGTGCCTTCTTTATCTACTTACTTTATTTTCTATTTTGAATTTTAGATTATATAAATTCAATTAACGACGAGATTGATTATCGTTCCTTGCATGTCTTGCGAAAGTTAGAGTAGGCGCGAATTCTCCCAATTTATGACCTACCATATGATCTGTTATATAAATAGGTAAATGTTCCTTTCCATTATGAATAGCGATTGTATGGCCAATCATTGTGGGTATAATGGTAGATGCCCTAGACCAAGTTACTATAATTTCTTTCTCCTCCCTCATGTTGAGTTTTTCCATTTTTCCCGATAAATGATTAGCTACAAAAGGATTTTTTTTTAGTGAACGTGTCACAGCGGATTACTCCTTTTTTTACATTTTTCAAATTGGCATTCTATGTCCAATATCTCGATTTAAGTATGAAGGTAAGAATAAATACAATAATGATGAATGGAAAAAGAAAAAAGAGAAAATCCTTTAGCTAGATAAG
>refbc_128702_AF268805
GCTGCTGTCGAAGTTCCATCTACAAATGGATAATACTTTTGTTTTAGTGTATACGAGTCGTTGAAAGATCAATACCAAACTTCTTAATACAACAAGAAGTTTGGTATTGATCCATTTGATTCAGTAGTGTTTTATTCACATAATCGTTTTTCACTTTCATTTCTTTTATTCAACTTATGGAAACACTGGTTATTTCATGATCGAATATCATAGTTTCTTTTGTACCAACCTGTAATTTATATACTACCATTCTGATTCTTCAAAATCATTTGATTTTAGGAAAAAATCAAATGATTTTTCTTATTTTATGGATTGGCATTTTCTGTACAATATCTGTATTTCAGTAGGAAGGAGAGTGAAGTAATAGTCATAAAGACTAAATAAAAAAATAATGAATGGCGAAAATGGAATCCTTTTGAGAGGGGAGGGGCGGATGTAGCCAAGTGGATCAAGGCAGTGGATTTGTGAA
>refbc_507519_EU350286
GACTTCGGTCTTAATGTGTACGAGTTCTTGAAATAAAAAAGAAGCAACACCAACCTTTTTCTTCTACTAAGAGGGTTGGGATTGCTTCTTTTTTAGTACTATTTCTTTGACTTTACAGAAATAAGTTATGTTTTTACTTCAACATAAGAAAAAAGAAAAAGTATTTTTATGGTTTGATTTAGGATTAAGTATTTAATCTATATATATCTATATATCAAATGTATTCATTTGATATTTATTCTATTTAGATATTTTCTTTTTAATCTTTTGTTTTGTCAAGTTGTTAAATATAGAATTTTTATAGAATTTTTTTTCTTTTTTATTTTTTTTTTTTATTTCGATCTTAGAACTATAAGTATTTGTCTCTTATAGCTTTTAAGAAAAAAATGGAATGATAAAT
>refbc_13614_FM205082
CTCTGGATCTAGCTGCTGTTGAAGCTAATTCTATAGACGGCTAATTATTCAGATGGATTGTTATTGTCTTTCAATGTAAAAAAGAAAGCAGTACCAAACCTTTCGGTTTTGGTACTGCTTTTTTTGTCTAATTTTTTCTTTTTTTTTTTAAGTTATTGCGAGCAGAGCACAATAACTGTTTACTGTGCATCCAGCAGGAATTGAACCCGCGACTTCCCAATTATGAGTTGGGTGCTTTTACCATTCAGCCATGGATACATAATGTTAATAATGTTAATTATTAGTATCGGCTCAGATCTTAAATTGAATATCCAAAACTATTTATAAAAAAAAAATGTCACTAACTTGTGCGAGAGTTGCATTGCAAGATTTTTGCACAGAAAAATACTAAAATGAATAATCTAATAGTTTGAATAATCTAATAGTTTCATTATTAGTTTATTTTCGGGAACCATTCATCCTGAAATGGAATGACCGTAGACAGAGACTGCCAATTAGTTTGGGGCGACGT
>refbc_251585_EU769785
CTGCCTGATCCACTTGGCTACATCCGCCCCCTTACTCTACTATTTACATTATAAAGGATTCAATTTCAAGCATTCATCATTATTTCGTTCTTATTTCGGAAATAAAAATATTAAGTAAAATTAAATAAAAATGAAAAAATTTCCCTTTTAAAGGGAAAAAAATAATTTCACAAAAGTATTTAAATTCTAAATTAATATAGAACGAAAAGACGATACTTAATCATGAAACAACCCATACAAAAAAACCTATTCGTTTTACCCATAATAATTTTTTTTTTGTAACGAAAAAAATATATGTAAATACTACTAATAAATAAGAGAAAGTAAAGGAGCAATAACGCCCTCTTGATAGAACAAGAAATTGTTTATTGCTCCCTTACTTTCAAAAACTCGTATACACTAAGACCAAAATCTTATCCATTTGTAGATGGAGCTTCGATAGCAGCTAGGTCTAGAGGGAAGTTATGAGCATTACGTTCATGCATAACTTCCATACCAAGGTTAGCGCGGTTAATGATATCAGCCCAGGTATTAATTACCCGGCCTTGATATCAATACAGATNGGTTGAAATTGACACACCATTTAGGTGGAAGGCCCATTAAGT
>refbc_416299_EU572756
GACTTTGGTCTTAATATATATGAGTTCTTGAAAGTAAAGGAGTAATAAAAAATTTCTTGTTATATCAAGAGGTTTTTTATTGCTCCTTTACTATTTAGTTTTAGTATTTTTTTAGTTATTACTTAACTATTTGTTTTATTCTTTTTTTTTTTTTTTTAGTAAAAAAAAAAAAGAATAAAGTTTTCAATTTAGGTTGTATTTTATCTTACAAGTAATGCTAAATGGCGGAAAAATTATTA
>refbc_3885_FJ951210
attttgatcttaatttcaaaaagtagacgagtttttgtttgaaaataaaggagcaatatcaactttgttaatattgctcctttattttggattagtaatcttttttttagatttatacataggtttttgatttatttcatgattccttatctttttttccttttttagaaagaaaaaaaggatattgaaagggtagaatttcagatatagatagatcatttttagatagtataag
>refbc_51350_GQ184352
gcgcatggtggattcacaatccactgccttaatccacttggctacatccgcccctactatactatacatcatatcttgtttgtattgtctaaaataaaaacgcagcaatattttttttgataaaaaaaaaattataaattataatagtatttttttctattttatatataatagaaaaaattatataaaaaaaatgatttgttccgttttatagaaaaaaacgagcgatataagccttaaaaataaggcttatatcgctcgtttttaatattactaaactaggtctagactaacactaaagaattatccatttatagatggagcctcaacagcagctaggtctagagggaagttgtgagcattacgttcatgcataac
>refbc_264896_EU232368
ttggctacatccgcccctatccttagattatattaactagattctctatttcttttaataatttagtaccttatttatttgctattttaagtgtttggattttttaatttctcttttgttaagacacaacacaaaatggaatttagctgatttcattattctaaaaaatactactaatttaaaagaaaccaaaggagcaacaacccccttgatcgaagatcagaaagagttgattgctcctttggtttcttttatttctctattctattttctcctatacactaagaacaaatcttatccatttgt
>refbc_642281_FJ380687
TATTAAAGGCGATCTATTTCTCCCTAAAATTTTAATTTTTAGGAGAAATAACTAGAAAAAATGACCTTTAAGATTTGAAATCTTAAAGGTCATTTACAATAAAATTATTACA
>refbc_161106_GU454524
actttttgtcttagtgtatagggcttgatgccggaataataccaaacctctaataaagaggtttggtattactccttgagttaatacaatggtattttgtctacataaggattttttacatttgtagttttagtaaaaaagaaataaaaaaagtgaaatactttagctaagcttaagtaagggggcggatgtagccaagtggatcaaggcagtggattgtgaat
>refbc_463177_EU096437
GACTTCGGTCTTAGTGTATCCGAGTTCTTGAAAGTAAGGGAGCAATAAACAATTTCTTGTTTTATCAAGAGGATTGGTATTGCTCCTTTATTATGAATAAATTTTATATAAGTTTTTTTTTTTTGCGAATTTCTACTTCTACATAGTAGAGGGTAGGGGGGCGGATGTAGCCAAGTGGATCAAGGC
>refbc_185191_GQ435085
GACTTTGGTCTGATTGTATAGGAGTTTTTGAACTAAAAAAGGAGCAATAGCTTACCTCTTGTTTTATTAAGAGGGCGTTATTGCTCCTTTTTTTTATTTAGTACTATGTGCCTTCCATAGTTTCTTTAAAAATAACAAGGACTTTTTATAGTTTGGTTCGATTTGCGTGTTTTTTCTTTGTAGTCATTTATATTATAGGTTTCTATATCAATCATATACTTTTCCCAATCTTTTATGAAGTTTTATTTCCAATTCAATTTCAATCGAAAATAGATAAAAATTGAAATTTTGCTTATTTATTCCTTTTATTTTTTAAATAATAAAGAATATGCTTTTTTATGTTAATGGAAAAATATACT
>refbc_155759_AY620875
ttntctttacataagtttttctttacttcaacataagaaaaagtattctagtcttagggattgctttatgattgcttatcatacttttttccttagatatgaatttatctacattcttttcaaccctttgaatttatatacattcttttcaaccctttgtaaggctttgtgagattattatcttctagttttttttttcaaataaaatagaaaggttataattttctgcttcttctatatcataattaagatagaaaaatgttaaaaattaacaatcgaatgaaatattttccattatgaatttctttttttgatttcattaaaaatggaatattcttttttttttttttatttttaaatggattaaaaataaaaaaaatattagtagtagtggg
>refbc_138601_AB248543
TCGAAGCTCCATCTACAAATGGATAAAACTTCGGTATTAGATTAGTGTATACGAGTTTTTTAAAGTAAAAGAGCAATAACCAATTCCTTGTTCTATCAAGAGTATTGGTATTGCTCTTTTACTTTA
>refbc_324598_AY914853
TTGGTCTGATTGTATAGGAGTTTTTGAACTAAAAAAGGAGCAATAGCTTCCCTCTTGTTTTATCAAGAGGGCGTTATTGCTCCTTTTTTTATTTAGTAGTATTTACCTTACATAGTTTCTTTAAAAATAACTTAAAAATAACAAGGGGACTTTATAGTTTGGTTCGATTAGCGTGTTTTATCTTTGTATTAATTTCTATTATAGGTTTCTATATCATTTTCCCAATCGTTTATGAAGTTTTATTTCCAATTCAATTTCAATCTAAAATAGATAAAAATTATAATTTTTATTATTTATTTATTACTTTTATTTCAGAAATCAGAAAGAAAAAATATGCTCTTTTTTTTATTTTAATGGAAAAATAAAATTAAAATATAGTAATAGTAGATAATACTAGATAATAGGGGCGGATGTAGCCA
>refbc_100321_AB492533
GACTTCGGTCTTAGTGTATACGAGTTTTTGAAAGTAAAGGAGCAATAGCCACTTTCTTGTTCTATCAAGAGGGTTGGTATTGCTCCTTTATTGGATTTACATAAGTTTTTTTTTCTTTTTTTTTTTTTTACTTAAAAAAGTATTATTAGAGGGTTGGTTTATTATTGAGTATCACAATTTTTTTCTGTACTAATTTGTAATTTATCTATCTAAAAAAAAAGATCAATATTGGAATTTTATGTCTAATAGTTGTATCTTAGAACTAAGAATGAATGGTAGAAAACTAATTTATAGTAATTTATAAATACTATAATAGTTATAG
>refbc_183838_EF590699
ATAAGACTTTGGTCTTAGTATAAGTCTAGTGGAATTTTTGATTTGAAAGGAGCAATAACCAACACTCTTGATAGAAAAAGAAATTGGTTATTGTTCCTTTATTTAGTGCTCTTTTCTTTACATAAGTTTTTCTTTACTTCAACATAAGAAAAAGTATTCTAGTCTTAGGGATTGCTTTATAATTGCTTATCATACTTTTTTCCTTAGATATGAATTTATCTACATTCTTTTCAACCCTTTGTAAGGCTTTGTGAGATTATTATCTTCTAGTTTTTTTTTCAAATAAAATAGAAAGGTTATAATTTTCTGCTTCTTCTATCTCCTAATTAAGATAGAAAAATGTTAAAAATTAACAATCGAATGAAATATTTTCCATTATGAATTTCTTTTTTTTATTTCATTAAAAATGGAATATTCTTTTTTTAAATGGATTAAAAAGAAAAAAATATTAGTAGTAGTGGGGGCGGATGTAGCCAAGTGGATCAAGGCAGTGGAT
>refbc_115636_FJ038928
acgtaatgctcataacttccctctagacctagctgcggttgaggctccatctataaatggataaaattttggtctgaatgtatacgagtttttgaacgtaaaggagcaatatcaagaggattgatattgctcctttactttcttttttcttttttagtagtttttttcttcatacataaatttttgatttacttcaacattctttaacattattttaacataagaaaaaaatattggagttgcatactttttgtttcttttttactaatttatacgtttttctgatcaatctttctttatcttttgaaatctaaaataaaaaagagaaatgaatgtttaaattttagtcgatcgtatcttagaagacgaggaaaaacttcaaaataatgataaagaaagaatacaaatggaaatctctctaatttttagatagtattagatagtataggggcggatgtagccaagtggatcaaggcagtgnattgtgaatccac
>refbc_664983_FJ861528
GACTTTGGTCTGATTGTATAGGAGTTTTTGAACTAAAAAAGGAGCAACAGCTTCCCTCTTGTTTTATCAAGAGGGCGTTATTGCTCCTTTTTTTATTTAGTACTATTTGCCTTACATAGTTTCTTTAAAAATAAAAAGAATATGGGCTTTTTCTAGTTTGGTTCGATTCGCATGTTTTCTCTTTGTATTCATTTATATTATAGGTATAGGTTTCTATATCTTTTTCCCAATCTTTTATGAAGTTTTATTTCCAATTCAATTTCATTCAATTTCAACTGAAAATAGATAAAAATGAAAATTTTGCTTATTTATTACTTTAAATACTAAATAAGAGATTTCAGAAATAAGAGAGAAATAATATGCTTTTTTATATTAATGGAAAAATATTGATAATACTGGATAATAGTAGAAATAGAAATAATACTAGATAATACTAGATAATAGTAGAGGGGCGGATGTAGCCAAGTGGATCAAGGCAGTGGATTTGT
>refbc_190738_EF643881
AATTTTTGTCTTAATGTATACGAGTTTTTGAACGTAAAGGAGCAATAATTCATTTCTTGTTCTATCAAGAGGGTTGATATTGCTCCTTTACTTTTTAGTAGTCTTTTTCTTCATACATCAATTTTGTATTTACTTCAACATTCTTTACCATTATTTTAAGATAAGAAAAAAATATTGGTGTTTCATACTTTTTGTTTCTTTTTTACTAATTTCTTTTATATTGTTTCTTTTTTACTAATTTATTTTATACGTTTTTCTCATCAATCTTTGTTTATCTTTTGTTTTGAAATGTAAAATAAAAAAATGAGAAATTAATGTTTAAATTATAGTCTATCGTATCTTAGAAGACGAGTAAAAACTTTCAAAATAATGAAAAAGAAAGAATACAAATGGAAATATCTATAATTGTTAGATAGTATAG
>refbc_231663_GU135447
ctctagatctagcggctgttgaagttccatctacaaatggctaagacttaggtcttagtgtatgctagtcttagtgtatatgagtcgttgaagttgcaggagtaataccccaattcttgttctgtcaagaggccgggcattgctcctgcgttttgttttaatagtgttttatttgcatttttcataatgattttttctttttttttttgaagtaattttttaatttgaagtaaaaaaaaaaaaaatgactcgaatgggggattggttgttgaattcttgattatcatactctcgttctgtacatatataaaccaatccaatataatatgttcc
>refbc_66731_FM206377
TTTTTCCATTCATCATTATTGTATTTATTCTTACCTTCATACTTGGATCGAGATATTGGACATAGAATGCCAATCTTTAAAATGTAAAAAAAGGAGTAATCCGCTGTGACACGTTCACTAAAAAAAAATCCTTTTGTAGCTAATCATTTATCGAGAAAAATTGAAAAACTCAACATGAGGGAGGAGAAAGAAATAATAGTAACTTGGTCTAGGGCATCTACCATTATACCCACAATGATTGGCCATACGATCGCTATTCATAATGGAAAGGAACATTTACCTATTTATATAACAGATCGTATGGTAGGTCACAAATTGGGAGAATTTGCGCCTACTCTGACTTTCGCGAGACATGCGAGAAACGATAATAAATCTCGTCGTTAATGAAAATTCAAAAAAGAATCAAACAAGGGAGGGGACCCCTATCTTATTTTAGCAAGATAGGGGGCTACTTCAACGATTCGTATACATTAATTTTATATTTAATATAGAAGTCTTATCCATTTATAGT
>refbc_446333_EF419581
TTTGGTTTTAGTGTATACGAGTTTTTGAAAATAAAGGAGCAATAACCAATTTCTTGTTCTATCAAGAGTGTTGGTATTGCTCCTTTATTTAGATTTAGTAGTCTTTTTTTGCGTTACACCTTTTTTTTCTTTACATTTACATAAGTTTGTTTTTTCTTTACTTTAACTTTTTTATTTTACCTTATTTATTTCTGATTATCATAAGAAAAAAAAAGATTTTTTAATGAGTTTGATTTCATTTTATTGGATTTGACTTAGTATTATACGTTCGTTATGTAATAATATATTATATATTAACGAATTTTTTTTATTAAAAAAAAAGTAAAAAAGCTCTTACCAATCTTTTGTTTGGAATTTTCTATATATCTTATCTCAGAAATACGAGAAAAAAAAAAACGAATGATGAATGATAGAAATTGAGATATTTGAAATATTTAAACAATAAAAAAAATACTATAGTA
>refbc_377274_DQ435427
TCATAACTTCCCTCTAGACCTAGCTGCTGTCGAAGCTCCATCCACAAATGGATAAGGCTTTGTCTTAGTGTATACGAGTTTTTGAAAGTAAAGGAGCAATACGAACCTTCTTGATAAAACAAGAAATTGGGGTATTGCTCCTTTTTTTAGTAGTGTTTTACTTACATAAAAAATTTTTGATTTTTTTAATTACAAAAAAAGGGTGGGGGCGGATGTAGCCAAGTGGATC
>refbc_80326_GQ437699
tcggtctttgtgtatacgagtttttgaaaataacggagcaataccaatttcttgcaagagggtcggtattgttccgttattgctatttactagtttttctttagtacttttttctttccatatccttgttttcaacaaaacaaaagtatttttatgcctttgatttagtcccttccttaatatactaataattatagacgaatcgaatatatagagtaatagaaaaaaaacgaatatagaaactagaatcgattagataaaaagataaaagttggaattttatgcctcttggatctgaatttctatcttcataagttaagataaaaaagaatgatgatcnaaaaatgataga
>refbc_450882_EF660685
GTTATGCATGAACGTAATGCTCACAACTTCCCTCTGGATCTAGCTGCTGTTGAAGCTAATTCTATAGACGGCTAATTAATCAATCCGATGGATTGTTAGCGTATTTAAATCCTGGAAAATAAAAACAGTACCAAACCTTTTTGAAAGGCTTGGTACTGTTTTTTACGTCTAAACATTTATTGCAAACAGAGCATAATAAATGCTTATTATGCATCCAGCAGGAATTGAACCCGCGACTTCCCAATTATGAGTTGGGTGCTTTGACCATTCAGCCATGGATGCTAGATAAAGCAAATAAAGTTTATACTATTTATATAATATATATCTATATATATTATCTTATATTAGGTACCCAATCTGATTCTCTTATTATTCGATTCATGCCTATTGCTTTCAATAAATAAAGCAATACGACTCACTTGTTCGAGAGTTGCAAGAAGGTTATCGATCTTGCAAAACTTTGATGTCCGGTCAGAACTTGTCAGCTTAACTGATCAACTAATATTATTAGTTAGTTTTTAGTTTTTTTTGGGGACTTAAAAACTTTCATTCTTGGAAGTAATGACTGTAGACAGAGACTGTCTATTGGTTTGGGGCGGACGTAGCCAAGTGGTCCAAAGGCAGTGGATTGTGAATCCACCATGCGC
>refbc_61884_EU096345
GACTTCGGTCTTAGTGTATCCGAGTTCTTGAAAGTAAGGGAGCAATAACCAATTTCTTGTTTTATCAAGAGGATTGGTATTGCTCCTTTATTATGAATAAATTTTATATAAGTTTTTTTTTTTTTGCGAATTTCTACTTCTACATAGTAGAGGGTAGGGGGGCGGATGTAGCCAAGTGGATCAAGGC
>refbc_746015_GU070826
ttttttttagtaacggagcaataaaaactttcttgttctatcaagaaaggagtattgctccgttattcgctagttttttatataatttaatttttttttatttctttactccaatccttagttttaaaatctttttcttttaaagtattatttgttaagtaaagagggcggatg
>refbc_154669_FJ563997
TACTTTTGTATTCCTATTATTCCTATATAGATGTATATGTATCCTATATAGATGTATATGTATATGAATTTTTGAAGATAGCAATCCCCCAATATCTTGGGGGATTGCTATCTTGTTGGATTCAGGTGCTTTTTGCTTCTCTATCCGAATTTTCGTTCTTTATCATAAAAGTTCTCCCCCGCCAATGAATGATAAGTGCCTAGGTGAAGTATAGTATAAGATAAGTCAGAAAAGTCTAAGTCTTATGAAAAAGAAAATAAATATACCTATACTCTTACTATAAGATAAAGACTCTTAAGTCTAAATACTATTAAGATAAGGCTTTTCACATGAATATTTAGTAGAACGACTAACGACGAGATTTATTATCGTTTCTCGCGTGTCTCACGAAAGTTATAGTAGGTGCAAATTCTCCCAATTTGTGACCGACCATACGATCTGTGATATAAATAGGTAAATGTTCCTTTCCATTATGAATAGCGATTGTATGGCCAATCATTGTGGGTATAATGGTAGATGCCCGAGACCAAGTCACTATGATTTCTTTCTCCTCCCTCCTGTTGAGTTTTTCAATTCTTCCCGATAAATGATTAGCTACAAAAGGATTTTTTTTGAGTGAACGTGTCACGGCTGATTACTCCTTTTTTTACATTTTTTAAATTGGCATTCTATGTCCAATATCTCGATCTTAATCTGAAGTATAATGATGAATGGAAAAAAGAGAAA
>refbc_211592_EF211002
GACTTTGGTCTGATTGTATAGGAGTTTTTGAACTAAAAAGGGGCAATAACGCCCTCTTGATAAAACAAGAGGGCATTATTGTTCCTTTTTTTTATTTAGTACTATTTGCCTTACATAGTTTCTTTAAAAATAACAAGGGCTTCCTATAGTTTGGTTCGATTCGCGTGTTTTCTCTTTCCCAATGTTTTATAAAGTTTTATTTCCAATTCAATTTCAATCGAAAATAGATAAAAATGAAAATTTTGCTTATTTATTCAGAAATAATAAAGAAATAATATGATATGCTCTTTTTTTTTATGTTAATGCAAAAATCTAGTAATACTAGATAACTAGATAATAGTAGATAATACTAGATAATAGTAGAGGGGCGGATGTAGCCAAGTGGATCAAGGCAGTGGATT
>refbc_109071_FJ844485
AATAAAGGAGCAATAATCAACTTCTTGTTCTCTCAAGAGGATTGCTATTGCTCCTTTATTAGCCCTTTAATTAATATTAATTAATTTAATTAATTACTATTTATTTTAATTAATTACTATTTATTTGTGAAGTTTTTATTTATTATTCTCTTTTTTTATTTGAAAAATTATTTCAAAATTAAAAGAGAAAGGTTTCAATTTCTTTTATGTCTCTTGTATCTTAGAAGAAAGGTAAACATGATGAATGGTAGAGATGAAATCTCCATGTAATTTGTACTACATGGAGTATAG
>refbc_395315_GU373291
acttttgtaaatggataagacttttgtcttagtgtgtacgagcttttgaaaaaaaaaaaggagcaatcgccaatttcttgttctatcaagagggttggcattgctccttaaataatttttttttacttttgtatttctttcttataagacttataaaaaaaggttaaattgaatagtaaatgttataaattcgaatcttggtaattgtaaat
>refbc_52158_EU204761
ATAAGGCTTTTCTGCTAACATATAAGAATTTTTGAAGAAAGGAAAGCCAGAAATACCCAATATCTTGTTTCAGCAAGATATTGGGTATTTCTTTGTTTTTTTATTCTGAATCTTTCTATTCTGAATTCAGTTAACGACGAGATTTAGTATCCTTTCTTGCATTTTCATAACTCGTGAAATGCCGAGTAGGCACGAATTCCCCCAATTTGCGACCTACCATAGGATTTGTTATGTAAATAGGTATATGTTCCTTTCCATTATGAATCGCGATTGTATGGCCAACCATTGTGGGTAGAATGCTAGATGCCCGGGACCACGTTACTATTGTTTCTTTCTCCTCCTTCATATTGACCTTTTCGATTTTTGCCAATAAATGATGAGCTACAAAAGGATTCGTTTTTTTTCGTGTCACAGCTGATTACTCCTTTTTTTCCTTTTTAAAGAGTGGCATTCTATGTCCAATATCTCGATCGAAGTATGGAGGTCAGAATAAATAGAATAATGATGAATGGAAAAAAGAGAAA
>refbc_3899_FJ395537
TCCTCTATAAATGGATAATATTTTGGTTTTAAAGAAGGATACGAGTTTTTGAAAGTAAAGGGGGTAAGGGAATAATATCAACAATGTTGATATTACTCTCCCCTTTACTTTTTGTTAGTAGTCTTTTTCTGTATACATATACAGAAATTAATCAATTTTTTATTAACTTCCATATTCTTTAGCATCGAGCACCCTTCTTTCATGTCAACTAAATTAATTTGTAAATTTTGAGTTTTCTTTTTTTTTATTTAGTAATCTTTCATTTATGCATTTTTCTCATCAATCTTTTTGATCTTTTTGTAATACATATGACTTCATAATGTAAAATGAAGAAAAAAAAAATGATAATGAAAAGGTCTAAAAAGTTATGTCAT
>refbc_267601_EF375925
GGACTCGGTCTTAGTGTATAGGAGTTTTTGAAAATAAGGGAGCAATGACCGCCTTCTTGTTCTAAACAAGATGAGGGATTGCTCCCTTATTTCTATTTTCTATTGATTTTTTTATTCAATTTTCGAATTAAAAAATTTGGGTTTTTCTTTTGATTTGGAAATGAACTTGAAATAAGTTAATAAAGAAGAGAGTATTGAATGAATGATAATATTGAATATAATTTCAATTCAATTCAAAATAAAAAATAGATATTATATGAAAATTTTTATAGAATATGTTTTAAATATTAAAGAATTCTAAATAGACTAATTCTATAAAAATTTATAGAATTCTGAATTAGA
>refbc_161395_FJ914370
TACTTGGTCTTAGTATATAGGAAGTTTAAAAATTAAAAAAAAAAGAAAAAAAAATCTTAAAATATTAAGGAGTAATAAATTCTTTCTTGTTCTATCAAGCAAGAGGGATTATTGCTCCTTTATTTTATTGGTAATATTGTTATAAAAAATAAGTAAAAATATTCTTTCTTAAGGGTTAATTAATAATTGAGTCTTATTCTTTCGTTCTTTATAATTTTTTTATTTCTTGTTAAAAGGTTGGGAAATTTTGAAATTATACTTTGTTTTTTTTCTTTCCATATTAAAAAAAATTAATTACTGAATTAAATTAATGAATTTAATTAAAAAAAAGTAAGGGGCGGATGTACCCAAGGGAATTAAGGCAA
>refbc_212678_FN394296
GACTTTAGTCTGATTGTAATTGTATAGGAGTTTTTGAACTAAAAAGGAGCAATAGCTTCCCTCTTGATAAAACAAGAGGAAGCTATTGCTCCTTTTTTTTATTTAGTAGTATTTGCCTTACATAGTTTTTTTAAAAATAAGAAGGGCTTCTTTTATAGTTTGGTTCGATTAGCGTGTTTTCTCTTTGTATTAATTTAGAGGTTTATATATCCTTTTCCCAATGTTTTATGAAGTCTGATTTCCAATTGAATTTCAATCGAAAATAGATAAAAAGGATAATTTTTCTTATTTATTATTATTACTTTGATTTCAGAAAAAAGAAGGAAATAATATGCTCTTTTTTTTCATGTTAATGGAAAAATATATAAATACTAGATAATACTAGATCATAGGAGAG
>refbc_191894_DQ208823
TTGTTATGCATGGAACGTAATGCTCACAACTTCCCTCTAGACCTAGCTGTGGTTGAGGCTCCATCTATAAATGGATAAAATTTTGGTCTTAATGTATACGAGTTTTTGAACGTAAAGGAGCAATAATTCATTTCTTGTTCTATCAAGAGGGTTGATATTGCTCCTTTACTTTTTTTTTTAGTAGTTTTTTTCTTCAGACATAAAAAGAAATAATAAAGAAAGAATACAAATGGAAATCTCTGTAATTTTTAGATAGTATAGGGGCGGATGTAGCCAAGTGGATCAAGGCAGTGGATTTGTGAATCCACCATGCGCGA
>refbc_99020_EF507886
gctttataattgcttatcatacttttttccttagatatgaatttatatacattcttttcaaccctttgtaaggctttgtgagattattatcttctagtttttttttatcaaataaaatagaaaggttataattttctgcttcttctatctcataattaagatagaaaaatgttactcataattaagtatagaaaaatgttaaaaattaacaatcgaatgaaatattttccattatgaatttcttttttttatttcattaaaaatggaatattcttttttttctttttaaatggatttttttctttttaaatggattaaaaagaaaaaaaagaatattagtagtagtggg
>refbc_330183_EU337392
actttggtctgattgtattctataggagtttttgaactaaaaaaggagcaatagcttccctcttgtttttataaagagggcgttattgctcctttttttatgttaatgtaaaaaaattatatagtatagtattactattactatataataataatagtacttatacttactatatatataatataactagataatagtagagg
>refbc_459186_EU742448
GATCCCAGTCTAGTCTATAGGAGGTTTTGAAAAGAAAGGAGCAATAATCATTTTCTTGTTCTATCAAGAAGGTGCTATTGCTCCTTTCTTTTTTCTTTTTATATTATTAATTTACTAGTATTTTACGTCTATAGACTTGTTTTTACATTATAGAAAAAGAAGGAGAGGGTATTTGCCTGCATTTATTCATGATTGAATATTCTATTTTTATTTTTTATTTATTTGAAATTGTAGAAATATAACTTGTTCCTCTTGTTGCTAATGTTACTATATCTTTTTTATTTCATCTCAAAAAAAATATAATTTTTACTTCATATTCTTATCTTTGAAATAATAATATCATTGAAATAAGAAAGAAGAGATATTTTCGAACTTTAATCTTTTGTTTTATAATTTAAATAATGTAAAAATGGAATGTAAGTACGCGAGGGGGCGGATGTAGCCA
>refbc_588003_FJ564512
TACTTTTGTATTCCTATTTTGTATTCCTATATAGATGTATATGTATATGAATTTTTGAAGATAGCAATCCCCCAAGATAGTGGGGGATTGCTATCTTGTTGGATTCAGGTTCTTTTTGCTTCTCTATCCGAATTTTCGTTCTTTATCATAAAAGTTCTCCCCCGCCAATGAATGATAAGTGCCTAGGTGAAGTATAGTATAAGATAAGTCAGAAAAGTCTAAGTCTTATGAAAAAGAAAAGAACTATACCTATACTCTTACTATAAGATAAAGATTCTTAAGTCTAAATACTATTAAGATAAGGCTTTTCACATGAATATTTAGTAGAACGACTAACGACGAGATTTATTATCGTTTCTCGCGTGTCTCACGAAAGTTATAGTAGGTGCAAATTCTCCCAATTTGTGACCGACCATACGATCTGTGATATAAATAGGTAAATGTTCCTTTCCATTATGAATAGCGATTGTATGGCCAATCATTGTGGGTATAATGGTAGATGCCCGAGACCAAGTCACTATGATTTCTTTCTCCTCCCTCCTGTTGAGTTTTTCAATTCTTCCCGATAAATGATTAGCTACAAAAGGATTTTTTTTGAGTGAACGTGTCACGGCTGATTACTCCTTTTTTTACATTTTTTAAATTGGCATTCTATGTCCAATATCTCGATCTTAATCTGAAGTATAATGATGAATGGAAAAAAGATAAA
>refbc_161396_FJ914377
TACTTGGTCTTAGTATATAGGAAGTTTAAAAATTAAAAAAAAAAAAAAAAAAAAAAATCTTAAAATATTAAGGAGTAATAAATTYTTTTTTGTTTTATCAACCAARAGGGATTATTGTCCCTTTWTTTTTTGGGTAGTATTGTTATAAAAAAAAGGTAAAAATATTTTTTCTTAAGGGTTAATTAATAATTGAGTCTTATTTTTTCGTTCTTTATAATTTTTTTATTTCTGGTAAAAAGGTTGGGAAATTTTGAAATTATACTTTGTTTTTTTTYTTTCCTTTTTAAAAAAAATTAATTACTGAAATTAAATTAAGGAATTTAATTAAAAAAAAATAAGGGGGGGAATGTACCCAAGGGATTAAGGGAA
>refbc_522527_FJ972354
agaaggcttatattgctcgttttttttgagtatcatatttttatttnnnnnnnnnnnnnnntatattaatatattttatattaatataaaatatattaatataaaagcactactataatttttttttacttttttaagtaaggtggaatttgctacctgttttanttttttattaaaatctgtgtgtttttattttagnnnnnacaatacaannnnnnnnnnnnnnnaatagtagagtatagagtaggggcgga
>refbc_43166_EF590679
CTACAAATGGGTAAGATTTTGGTCTTTGTGTAGGCGGGTTTTTGAAAATAACGGATCAATACTGACCCCCAGCTGGGGGTCAGTATTGATCCGTTATTTAGTCGGGTTTTTTTATCGGGGTTNTTTATTAGTTTTTAGTTCATTTTTTTTTTTTTAAGTATTTTTATGCTTTTCTTTCTTTGATTTAGTATGATATTGTTGGTATGCGCTAATACTACTAATAAATTAATAAATTTCTAATTTTATTATTAGATTATTAATTAGAAATTAGAGTCGCATTTTCTAATTTTACAGTTAATTTCATAGCAAAGAAAAAAGACAATAGAAAGGTTGTAGTTTTCTGCCCTTCGATCTTCATTTGGCTCTTCATAAGTAAGATAAGATAAACAAAAATAATCAATGGTTGAATTTGAGATCTTTGTATTTCAAAATTGTGTAAATAGCGGAG
>refbc_398573_DQ846212
GACTTTGGTCTGATTGTATAGGAGTTTTTGAACTAAAAAAGGAGCAATAGCTTCCCTCTTGTTTTATCAAGAGGGCGTTATTGCTCCTTTTTTTATTTAGTAGTATTTACCTTACACAGTTTCTTTAAAAAAAAGAAGGGGCTTTTCTAGTTTTTGGTTCGATTAGCGTGTTTTATCTTTGTATTAATTTCTATTATAGTCCTTTTCCCAATCGTTTATGAAGTTTTATTTCCAATTCAATTTCAATCTAAAATTGATAAAAATTATAATTTTTATTATTTATTGCTTTTATTTTAGAAATAAGAAAGAAATAATATGCTCTTTTTTTATGTTAATGGAAAAATAAAATATAGTAACAGTAGATAATACTAGATAATAG
>refbc_128738_GQ435125
GACTTTGGTCTGATTGTATAAGAGTTTTTGAACTAAAAAAGGAGCAATAACGCCCTCTTGTTTTATCAAGAGGGAAGCTATTGCTCCTTTTTTTATTTAGTACATTTTCCTTACATAGTTTCTTTAAAAATAACAAGGACTTTTTATAGTTTGGTTCGATTTGCGTGTTTTCTGTTTGTATTCATTTATATTATAGGTTTCTATATCATAACTTTTCCCAATATTTTATGAAGTTTTATTTCCAATTCAATTTCAATAATAGATACAAATGAAAATTTTGCTTATTTATTACTTTTCTTTCTTAATATTATTATTAAATTAAATAAGAAAGAAATAATATGCTTTTTGATGTTAATGGAAAAAT
>refbc_194253_GQ437121
GACTTCTATACTATAATTAGTGTATACGAGTTTTTGAAAATGAAAATAAAGGAGCAATGATAAACCTCTTGTTCTATCAAGAGGTTTATCATTGCTCCTTTATTTTCATTTTATAATAAAATAAATTATTATTTATTAGTCTTTTACTTAACATAAGTCTTTTTTTCTTTACTTCTTCATACTTTTAATACTTTCATTATTTTCGTTATGTAATAATTTATATAGATATGTTTTTAGATAGGTTTTTCTTAATCTTTTTTTTTTTTTTATTTTATAAAAAAAAAAAATAGAAATAGAATATTCTAATATTAAATATTAAGGGTTTCATTCATTTTTTGTTGTATTTAATTGTAGAAGAATAAAAAAAAGATGAATGTTGTAAATTGAAGTAGCTT
>refbc_264888_EU242596
ACAAATGGATAAGATTTGTTCTTAGTGTATAGGAGAAAATAGAATAGAGAAATAAAAGAAACCAAAGGAGCAATCAACTCTTTCTGATCTTCGATCAAGGGGGTTGTTGCTCCTTTGGTTTCTTTTAAATTAGTAGTATTTTTTAGAATAATGAAATCAGCTAAATTCCATTTTGTGTTGTGTCTTAACAAAAGAGAAATTAAAAAATCCAAACACTTAAAATAGCAAATAAATAAGGTACTAAATTATTAAAAGAAATAGAGAATCTAGTTAATATAATCTAAGGATAGGGGCGGATGTAGCCAA
>refbc_194253_GQ437141
GACTTCTATACTATAATTAGTGTATACGAGTTTTTGAAAATGAAAATAAAGGAGCAATGATAAACCTCTTGTTCTATCAAGAGGTTTATCATTGCTCCTTTATTTTCATTTTATAATAAAATAAATTATTATTTATTAGTCTTTTACTTAACATAAGTCTTCTTTTCTTTACTTCTTCATACTTTTAATACTTTCATTATTTTCGTTATGTAATAATTTATATAGATATGTTTTTAGATAGGTTTTTCTTAATCTTTTTTTTTATTTTATAAAAAAAAAAGATATAAATAGAATATTCTAATATTAAATATTAAGGGTTTCATTCATTTTTTGTTGTATTTGATTGTAGAAGAATAAAAAAAAGATGAATGTTGTAAATTGAAGTAGCTT
>refbc_549645_FM201416
TTTTTCCATTCATCATTATTGTATTTATTCTTACCTTCATACTTGGATCGAGATATTGGACATAGAATGCCAATCTTTAAAATGTAAAAAAAGGAGTAATCCGCTGTGACACGTTCACTAAAAAAAAATCCTTTTGTAGCTAATCATTTATCGAGAAAAATTGAAAAACTCAACATGAGGGAGGAGAAAGAAATAATAGTAACTTGGTCTAGGGCATCTACCATTATACCCACAATGATTGGCCATACAATCGCTATTCATAATGGAAAGGAACATTTACCTATTTATATAACAGATCGTATGGTAGGTCACAAATTGGGAGAATTTGCGCCTACTCTGACTTTCGCGAGACATGCGAGAAACGATAATAAATCTCGTCGTTAATGAAAATTCAAAAAAGAATCAAACAAGGGAGGGGACCCCTATCTTATTTTAGCAAGATAGGGGGCTACTTCAACGATTCGTATACATTAATTTTATATTTAATATAGAAGTCTTATCCATTTATAGT
>refbc_703360_GQ163009
GACTTCGGTCTTAGTGTATACGAGTTCTTGAAAGTAAAGGAGCAATAACCAATTTCTTGTTTTCTCAAGAGGATTGGTATTGCTCCTTTATTATGAATAAAGTTTACATAAGTTTTTTTTTTCTAATTTCTACTTATCATAGTATAGGTACTTATCATAGTATAGGGTAGGG
>refbc_752799_GU934983
acgagtcattgaacttgcaggagaaatacccaccatctttacataacaagagttggggtattcctcctgcatttagtttgagtagttttttactcacatctcacaataagcatttttcgtttttctttcttattctatgcaacttaagtaaaaaagcattactacaactataaactatagcgggggttttcattttgaattctagattttcatacttttttgttttgtgtagttatttactctactctaaatgtaatttctagattttctcaaaatcttttaattgttcttcctacttcctaagggtttcagtttttttaatcaaaatgtaaatatatattttttttgagaaccaagattacatattctatttattttctatacaagtagaaaaaatttaat
>refbc_279456_DQ088308
GACTTTTCGGTCTTAGTGTATACGAAGCGTTGAAGGAGCAATACCAAACCTCTTGCTAAAGCAAGAGGTTTGGTATTGCTCCCTTTTTGTTGGATTCAGTCATATAGTGTTTTGCGCACTAAACACACATATTTATTTTTTCCATTTTTCTCAATAAATGATTAGCTACAAAAGGATTTTTTTTTAGTGAACGTGTCACGGCGGATTCCTCCTTTTTTTACATTATTTAAATGGGTATTCTATGCCCAATATCTCGATCTAAAGTATGGAGGTAAGAATAAATACAATAATGATATGAATGGAAAAAGAAAAAAGAGAAAATCCTTTAGCTAGATAAG
>refbc_100555_GQ438063
AGTGTATACGAGTTTTTGAAAATGAAAAATAAAGGAGCAATAATAAACCTCTTGTTATATCAAGAGGTTTATTATTGCTCCTTTATTTTAATAATAAATTATTATTTGTTAGTCTTTTATTTAACATAAGTCCTTTTTCTTTACTTTTTCATATTTTTCGTTATGTAGTAATTTATATATATGTTTTTCTTAATCTTTTATTTTACATTTTAAATAAAATAAATAAATATAAAGGTTTCCATTTATTTTTTGTTGTATTTGATTGTAGAAGAAAAAAACTAAATATGAATGTTGTAAATTGAAGTAGTTCTAATATATAGAAATACTAATTATATTGGGG
>refbc_50146_FJ039026
gtcgaagccccatctataaatgggtaagacttccgttttagtgtatataagttcttgaaaataaataaaggagcaataaccaatttcttgttctatcaagagggttggtattgctcctttatttagtactcttttactttcataagtttctttttctttttttttatttattaatataatattaataaataaaaaaagtattcttatgagttggttcatgattgagtatcatactttcgttctgtactaatttttttttatcttttgtttttgttttgtgaagttatgattttacattgaaaatcaaattcaaaaaaaaaaaaaaaa
>refbc_563873_EU846409
GACTTTGGTCTGATTGTATAGGAGTTTTTGAACTAAAAAAGGAGCAATAGCTTCCCTCTTGTTTTATCAAGAGGGCGTTATTGCTCCTTTTTTTATTTAGTGTGTTTTCTCTTTGTATTCATTTATATTATAATATAATCCTTTTCCCAATCTTTTATGAAGTTTTATTTCCAATTCAATTTGAATCTAAAATAGATAAAAATGAGAATTTTGCTTATTTCTTACTTTGATTTCAGAAATAAGAAAGAAAAAATATGCTCTTTTTTTTCATGTTCATGTAAAAATATAGTAATACTAGATACTAGATAATAGTAGAGGGGC
>refbc_264890_EU242650
ACAAATGGATAAGATTTGTTCTTAGTGTATAGGAGAAAATAGAATAGAGAAATAAAAGAAACCAAAGGAGCAATCAACTCTTTCTGATCTTCGATCAAGGGGGTTGTTGCTCCTTTGGTTTCTTTTAAATTAGTAGTATTTTTTAGAATAATGAAATCAGCTAAATTCCATTTTGTGTTGTGTCTTAACAAAAGAGAAATTAAAAAATCCAAACACTTAAAATAGCAAATAAATAAGGTACTAAATTCTTAAAAGAAATAGAGAATCTAGTTAATATAATCTAAGGATAGGGGCGGATGTAGCCAA
>refbc_127553_AB107684
tatatatgagttattgaaaataaataagaaaggagcaataatcaacttcttgttttatcaagagggttgacattgctcctttcttatttattagccctttaattattatataattgtaattactatttagtcgtcttttcttttacttttttacttaatagaatataatataagctttttttttattttaactcaagatacgaaaaagtatttgagtatcctatttgacttatgtagtaatttttattttatatatgtttttatcggtgaagtttttatttatcttttttatttaaataaaaaaataaagctttcaatttattttctgcctcttgtcttttatcttataagaaagggaaacaaaacaagaggaatggtagaaatgaaaatttttgtaatttatactacatacagggagtgggggatagg
>refbc_510719_EU572817
GACTTTGGTCTTAATATATATGAGTTCTTGAAAGTAAAGGAGTAATAAAAAATTTCTTGTTATATCAAGAGGTTTGTTATTGCTCCTTTACTATTTAGACTATTTAGTTTTAGTATTTTTTTAGTTATTACTTAACTATTTGTTTTATTCTTTTTTTTTTTTTTTACTAAAAAAAAAAAATAAAGTTTTCAATTTAGGTTGTATTTTATCTTAAATTTAGGTTGTATTTTATCTTACAAGTAATGCTAAATGGCGGAAAAATTATTA
>refbc_323113_AY772899
GATCCCAGTCTAGTCTATAGGAGGTTTTGAAAAGAAAGGAGCAATAATCATTTTCTTGTTCTATCAAGAGGGTGCTATTGCTCCTTTCTTTTTTTGTTTTTATTTACTAGTATTTTACTTACATAGACTTTTTTGTTTACATTAAAGAAAGAAGGAGAGGTTTTTTGCCTGCAGTTATTCGTGTTTGAGTATTCTATTTTTATTTTGTATTGATTTAAAATTTGTAGAAATATAACTTGTTCCTCTTGTTGTTAATGCTACTATATCTTTTTTTTTTTCAGTCATTTCAAAAAAAAATCAAATTTTTACTTCATATTCTTATCTTTGAAATAACAAAGAAGCAAAATATTCGAACTTTAATCTTTTGTTTTCTAATCTCAAAAATGTAAAAATGGAATGTAAGTAGGC
>refbc_375274_GU135360
gaagttatgcatgaacgtaatgctcataacttccctctagacctagctgctgtcgaagctccatctacaaatggataagactttggtcttagtagaagtgtagttgggtttttgattgcaaaataaaggagcaataaccaacactcttgatagaataagaaattggttattgttcctttatttagtgctcttttctttacataagtgtttctttacttcaacataagaaaaggtattcgagtcttagggattggtttatgattgcgtatcataatttagatatgaatttctaatttatatacattcttttcaaccctttgtaagtctttgggagattattatcttctagtttttttttcgaataaaatacaaaggttagcattttctgcttcttctatctcataagtaaggtaaaaaatgtgaaaaattaacaatcgaaatgaaatattttcatgaaatattttccgattcttatttca
>refbc_37334_GQ267056
GATTTTGGTCTTTGTGTAGGCGGGTTTTTGAAAATAACGGATCAATACTGACCCCCAGCTGGGGGTCAGTATTGATCCGTTATTTAGTCGGGTTTCTTTATCGGGGTTCTTTATTAGTTTTTAGTTCATTTTTTTTTTTTGTTTAAGTATTTTTATGCTTTTCTTTCTTTGATTTAGTATGATATTGTTGGTATGCGCTAATACTACTAATAAATTACTAAATTTCTAATTTTATTATTAGATTATTAATTAGAAATTAGTTTCTAATTTTACAGTTAATTTCATAGCAAAGAAAAAAGACAATAGAAAGGTTGTAGTTTTCTGCTCTTCGATCTTCATTTGGCTCTTCATAAGTAAGATAAGATAAACAAAAATAATCAATGGTTGAATTTTAGATCTTTGTATTTCAAAATTGTGTAAATAGCGGAGG
>refbc_66387_GU935108
tccctctagacctagcggctgtagaagttccatctacaaatggataagacttctatattatattagtgtatacgagtttttgaaaatgaaaaataaaggagcaataataaacctcttgatataacaagaggtttattattgctcctttattttaataataaattattatttgttagtcttttatttaacataagtcttttttttctttacttcttcatatttttcgttatgtagtaatttatatatatgtttttcttaatcctttattttacattttaaataaaataaataaatataaaggtttccatttattttttgttgtatttgattgtagaagaaaaaaaataaatatgaatgttgtaaattgaagtagttttaatatatagaaatactaatc
>refbc_486078_AM922050
AATCTTGGTCTTAATGTATACGAGTTTTTAAACGTAAAGGAGCAATAATTAATTTCTTGTTCTATCAAGAGGGTTAATATTGCTCCTTTACTTTTTAGTAGTTTCATACATCAATTTTGTATTTACTTCAACATTCTTTACCATTGTTTTAAGATAGGAAAAAAATATTGGAGTTTCATACTTTTTGTTTCTTTTTTACTAATTTATTTTATACGTTTTTCCCAGCAATCTTTCTTTATCTTTTGAAATGAAAAAAAAAATGAGAAATGAATGTTTTAATTCTAGTCTATTGTATCTTAGAAGACGAGTAAAAACTTCAAAATAATGAAAAAAAGAAGAAAGAATACAAATGGAAATCTCTGTAATTTTTAGATAGTATAG
>refbc_194253_GQ437181
GACTTCTATACTATAATTAGTGTATACGAGTTTTTGAAAATGAAAATAAAGGAGCAATGATAAACCTCTTGTTCTATCAAGAGGTTTATCATTGCTCCTTTATTTTCATTTTCTAATAAAATAAATTATTATTTATTAGTCTTTTACTTAACATAAGTCTTTTTTTCTTTACTTCTTCATACTTTTAATACTTTCATTATTTTCGTTATGTAATAATTTATATAGATATGTTTTTAGATAGGTTTTTCTTAATCTATTTTTTTATTTTATAAAATAAAAAAATAGAAATAGAATATTCTAATATTAAATATTAAGGGTTTCATTCATTTTTTGTTGTATTTGATTGTAGAAGAATAAAAAAAAGATGAATGTTGTAAATTGAAGTAGCTT
>refbc_80326_GQ437583
tcggtctttgtgtatacgagtttttgaaaataacggagcaataccaatttcttgcaagagggtcggtattgttccgttattgctatttactagtttttctttagtacttttttctttccatatccttgttttcaacaaaacaaaagtatttttatgcctttgatttagtcccttccttaatatactaataattatagacgaatcgaatatatagagtaatagaaaaaaaacgaatatagaaactagaatcgattagataaaaagataaaagttggaattttatgcctcttggatctgaatttctatcttcataagttaagataaaaaagaatgatgatcnaaaaatgataga
>refbc_93036_EU750480
gtttttctgctaacatatacgaatttttgaagaaagaaaagctagaaatacccaatatcttgttggaacaagatattgggtatttctttaattttattttgaatctttctattctgaattcagttaacgacgagatttagtatcctttcttgcattttcataactcgtgaaatgccgagtaggcacgaattcccccaatttgcgacctaccataggatttgttatgtaaataggtatatgttcctttccattatgaatcgcaattgtatggccaaccattgtgggtagaatgctcgatgctcgggaccacgttactattgtttctttctcctccttcatatttatcttttctattttggccaataaatgatgagctacaaaaggattcgttttttttcgtgtcacagctgattactccttttttttttctttttaaagagtggcattctatgtccaatatctcgatcgaagtatggaggtcaaaataaatagaataatgatgaatgaaaaaaagataaaaatcctttagctggataagggg
>refbc_752792_GU934945
acgagtcattgaacttgcaggagaaatacccaccatctttacataacaagagttggggtattcctcctgcatttagtttgagtagttttttactcacatctcacaataagcatttttcgtttttctttcttattctatgcaacttaagtaaaaaagcattactacaactataaactatagcgggggttttcattttgaattctagattttcatacttttttgttttgtgtagttatttactctactctaaatgtaatttctagattttctcaaaatcttttaattgttcttcctacttcctaagggtttcagtttttttaatcaaaatgtaaatatatattttttttgagaaccaagattacatattctatttattttctatacaagtagaaaaaatttaat
>refbc_86878_FJ918164
GACTTTGGTCTTAGTGTATACGAGGTCGTGAAAGTAAAAATAAAGGAGCAATAGCCAATTTCTTGTTCTATCAAGAGGGCGGTATTGCTCCTTTATTTTTTATTTTACTTACCTTTCCCTTACATATACCTTTTTTACAGAAAAAAAGGATTCTTATGGCTTAGTTAATGATTGAGTATCGTACTTTCTTTCTGTATTCATTTTGAATTTATATACCATATCTTTTCCCGAATCTTTTCTATTGAACTTTTTTGCCTACTATTAGTATTTCACTAATAAGATAAGAAAGAAATAATAATGAATGGTAAAAATGGAATCTTTTCTAATCTAAGAAGAGGAAAATAGTCGAGGGGCGGATGTAGCC
>refbc_416299_EU572822
GACTTTGGTCTTAATATATATGAGTTCTTGAAAGTAAAGGAGTAATAAAAAATTTCTTGTTATATCAAGAGGTTGGTTATTGCTCCTTTACTATTTAGTTTTAGTATTTTTTTAGTTATTACTTAACTATTTGTTTTATTCTTTTTTTTTTTTTTTAGTAAAAAAAAAAAAGAATAAAGTTTTCAATTTAGGTTGTATTTTATCTTAAATTTAGGTTGTATTTTATCTTACAAGTAATGCTAAATGGCGGAAAAATTATTA
>refbc_154911_FJ564369
TACTTTTATATTCCTATATAGATGTATATGTATATGAATTTTTGAAGATAGCAATCCCCCAAGATAGTGGGGATTGCTATCTTGTTGGATTCAGTTGCTTTTTGTTGCTTCTCTATCCGAATTTTCGTTCTTTATCATAAAAGTTCTCTCCCGCCAATGAATGATAAGTGCCTAGGTGAAGTATAGTATAAGATAAGTCAGAAAAGTCTAAGTCTTATGAAAAATAAAATAACTATACCTATACTCTGACTATAAGATAAAGACTCTTAAGTCTAAATACTATTAAGATAAGGCTTTTCACATGAATATTTAGTAGAACGACTAACGACGAGATTTATTATCGTTTCTCGCGTGTCTCACGAAAGTTATAGTAGGTGCAAATTCTCCCAATTTGTGACCGACCATACGATCTGTGATATAAATAGGTAAATGTTCCTTTCCATTATGAATAGCGATTGTATGGCCAATCATTGTGGGTATAATGGTAGATGCCCGAGACCAAGTCACTATGATTTCTTTCTCCTCCCTCCTGTTGAGTTTGTCAATTCTTCCCGATAAATGATTAGCTACAAAAGGATTTTTTTTGAGTGAACGTGTCACGGCTGATTACTCCTTTTTTTACATTTTTTAAATTGGCATTCTATGTCCAATATCTCGATCTTAATCTGAAGTATAATGATGAATGGAAAAAAGAGAAA
>refbc_410718_AM779094
GACTTCTATTCTGTCTTAGTGTATAGGAATCGTTGATGGAGCAATACCCAATATCTAGAACAAGATATTAGGTATTGCTCCTTTATATTTAGTTTTGCAATTTTTTCCGATAAATGATTAGCTACAAAAGGATTTTTTTTTATTGAACGTGTCACAGTGGATTACTCCTTTATTACTATTACATTTTTAAAATTGGCATTCTATGCCCAATATAATATATCGATCTAAGTATGAAGGTAAGAATAAATACAATAATGATGAATGGAAAAAAAAATAGATAAA
>refbc_12953_GQ139861
acttcagccttagtgttagtgtatatgagttgatgaaggatcagatcaatgccaacttattccatcaaatcaataagttggcattgatctgtttgattcagtagtctttataatcacataagcattttttctattttttttttcataaaacaaaaatagattatttctggcgggttcatggtcgaaccacctatttttgttttgtattgatctgtactagaatttatgtatatttctgaaaatcgttttattttataaaatttagtatagtttatagaattggcctttctatctttcattctatctcgtattttatggagagtatattatatatatattatatatattactatctatatatagatag
>refbc_183048_FJ846222
GACTTTGGTCTGATTGTATAGGAGTTTTTGAACTAAAAAAGGAGCAATAACGCCCTCTTAATAAAACAAGAGGGAAGCTATTGCTCCTATTTTTGATTTAGTACTATTTGCCTTCCATAGTTTCTTTAAAAATAACAAGGACTTTTTTGCGTTATTCATTTAGATTATAGGTTTCTATATCATATACTTTTCCCAATCTGTTATGAAGTTTTATTTCCAATTCAATTGAAATTGAAAATAGGTAAAAATGGAAATTTTGCTTATTTATTACTTTTCTTTCTTAAATAAGAAAGAAAAGTAATATGCTTTTTTATGTTAATGGAAAAA
>refbc_489013_EU153944
CAATGGATAATCCTTCGGTCTTAGTGTATACGAGTCGTTGAAGGATCAATACCAAACTTCTTGATAAAACAAGAAGTTTGGTATTGATCTGTTTGATTCAGTAGTGGTTTATTCGCATAAGCATCTTTCATTTTCATTTCTTTTATTCAACTTAAGAAAACAAAACGTGTTGGTTAGTTCATGATCGAATATCGTAGTTTCTTCTGTAACAATCTGTAATTTATGTACTACGTTCCTCAAAATCATTTGATTTTTTCCTAAAATCATTTTTCTTATTTTACAGGATTGGCATTTTATGTACAATATCTCTATCTCAGTATGAAGGAAAGTGAAAGTAATAAAGACTAAATACAAAAATAATGAATGGTGAAAATTGAATCCTTTTGAGAGATAGGAGGGGCGGATGTAGCCATGAGGAATTCAGGCAGT
>refbc_63358_EU595860
AAGTGAAGGGGCAATAACCAATTTCTTGTTCTATCAAGAGGGTTGGTATTGCTCCTTTATTTAGTAGCCTTTTACTTACATAAGTTTTTTTTTTTTTCACCTTAAGAAAAAGTATTCTTATGGGTTGGTTTATGATTGAGTATCATACTTTTGTTCTGTACTAAACTAATTTGTTTGTAATTTATATATGTGATGTTCTTCTCAATCTTTTGTAAAGTTCTTATTCTTAACATAAAAAAAGATTGTAATTTTCCGACTAATATTTGTATCTCAGAAATAAGATAAGAAAGAAATAATGATGAATGGTATAAA
>refbc_4023_DQ006227
GATTTCGATCTTCGTGTATACGAGTTTTTGAAAATAACGGAGCAATGCCGATCCTCTTCAAATAAATCGGTATCGGTATTGCTCCGTTATTTATTATTTATTAGGTTTTTTTTTTTCAATTTGTTATTTTTGTCCTTTTTTTACTTCAACAAAACACAAAGTTTTTTATGCCTTTTTATTTAGTATCATATTATTACTACGTGCTAATAATTAAATTAGCCTTTAGTTATTATGACTTTACAGTTTATTATTTTGAGTCAATTTTCTATATAATATAAAAAAGTTTGGAAATTTATGCCTCTTGTCTCTTCATTTGTATCTTCATAATTAAGGTAAGATAAAAAAAGATGATTAATGGTAGAAATTGCAATCTTTTTATTTTGTAATTTTGTAGCTAGTGGGGGGCGGATGTAGCCAAGTGGATCAA
>refbc_703389_GQ163081
GACTTCGGTCTTAGTGTATACGAGTTCTTGAAAGTAAAGGAGCAATAACCAATTTCTTTCTTGTTTTCTCAAGAGGATTGGTATTGCTCCTTTATTATGAATAAAGTTTACATAAGTTTTTTTAAAAAATTTCTACTTATCATAGTATAGGGTAGGG
>refbc_221260_GU477679
GACTTCTGTCTTAGTGTATTAGTGTATACGAATCGTTGAAGGAGCAATACCAAACCTCTTTATATACTATTTGGTATTGCTCCCATATTTTTTTTTTATATTTTTATACCATTTATAGGTAATATAAGCACTTATAATTATAAATTTATAAATGATTTTCTTCTATCCTTCAATACAATTTTGATATGACAAGTGGATCTTTTTATCGGATAACTCCGTCCTCGAGCTCTAGGTCTTAACTTTTTCACAATAGCACCCCCATTGACTTCAGCTTGACTAATAAATAAATTCACTTCCTTCAAGCCCAGGTTATGAGTAGCGTTTGATGCTGCAGAATAAACCAATTTCAAAATGGGATAAGATGCCCAATAAGGCATGAGTTCCAGTATCATAAGTGTGTCCGCATAGGAACGCCCGCGAATCTGATCAATTACTCTTCGTGCTTTGAAAACAGACATACATATATGTTGAGCTAAAACTTTTACTTCTGTACTCGAACGCGAGTTCTTTCTCCTTATCATAAGGTTATCCCCCACCAATGAATAAAAAGTGCCTTCTTTATCTACTTACTTTATTTTCTATTTTGAATTTTAGATTATATAAATTCAATTAACGACGAGATTGATTATCGTTCCTTGCATGTCTTGCGAAAGTTAGAGTAGGCGCGAATTCTCCCAATTTATGACCTACCATATGATCTGTTATATAAATAGGTAAATGTTCCTTTCCATTATGAATAGCGATTGTATGGCCAATCATTGTGGGTATAATGGTAGATGCCCTAGACCAAGTTACTATAATTTCTTTCTCCTCCCTCATGTTGAGTTTTTCCATTTTTCCCGATAAATGATTAGCTACAAAAGGATTTTTTTTTAGTGAACGTGTCACAGCGGATTACTCCTTTTTTTACATTTTTCAAATTGGCATTCTATGTCCAATATCTCGATTTAAGTATGAAGGTAAGAATAAATACAATAATGATGAATGGAAAAAGAAAAAAGAGAAAATCCTTTAGCTAGATAAG
>refbc_463181_EU096417
GACTTCGGTCTTAGTGTATCCGAGTTCTTGAAAGTAAGGGAGCAATAACCAATTTCTTGTTTTATCAAGAGGATTGGTATTGCTCCTTTATTATGAATAAATTTTATATAAGTTTTTTTTTGCGAATTTCTACTTCTACATAGTGGAGGGTAGGGGGGCGGATGTAGCCAAGTGGATCAAGGC
>refbc_13451_FN687522
GACTTCGGTTTTAGTATATATGAGTTATTGAAAATAAAGGAGCAATAATCAACTTCTTGTTCTCTCAAGAGGATTGCTATTGCTCCTTTATTAGCCCTTTAATTACTATTAATTAATAATTAATTACTATTTAGTTGTCCTTTACTTTAACATACAAAAAAGTATTTGAGTATCCTATTTTCGTTATGTAGTAATTTTTTTTTATATATTCTTATCGGTTTTTTGTGAAGTTTTTATTTATTATTCTCTTTTTTTATTTGAAAATTATTTCAAAATTAAAAGATAAAGGTTTCAATTTCTTTTATGTCTCTTGTATCTTAGAAGAAAGGTAAACATGATGAATGGTAGAGATGAAATCTCCATGTAATTTGTACTACATGGAGTATAGGGGCG
>refbc_264890_EU242690
ACAAATGGATAAGATTTGTTCTTAGTGTATAGGAGAAAATAGAATAGAGAAATAAAAGAAACCAAAGGAGCAATCAACTCTTTCTGATCTTCGATCAAGGGGGTTGTTGCTCCTTTGGTTTCTTTTAAATTAGTAGTATTTTTTAGAATAATGAAATCAGCTAAATTCCATTTTGTGTTGTGTCTTAACAAAAGAGAAATTAAAAAATCCAAACACTTAAAATAGCAAATAAATAAGGTACTAAATTCTTAAAAGAAATAGAGAATCTAGTTAATATAATCTAAGGATAGGGGCGGATGTAGCCAA
>refbc_59294_EU750558
actttggtctgattgtattctataggagtttttgaactaaaaaaggagcaatagcttccctcttgtttttataaagagggcgttattgctcctttttttatgttaatgtaaaaaaattatatagtatagtattactatataataataatagtacttatacttactatatatataatataatataactagactatactagataatagtagagggg
>refbc_597308_GQ428683
AAATGGATAAAATCTTGGTCTTAATGTATACGAGTTTTTAAACGTAAAGGAGCAATAATTAATTTCTTGTTCTATCAAGAGGGTTAATATTGCTCCTTTACTTTTTTTTTTAGTAGTTTCATACATCAATTTTTTATTTACTTCAACATTCTTTACCATTGTTTTAAGATAGGAAAAAAATATTGGAGTTTCATACTTTTTGTTTCTTTTTTACTAATTTATTTTATACGTTTTTCCCAGCAATCTTTCTTTATCTTTTGAAATGAAAAAAAAATGAGAAATGAATGTTTTAATTCTAGTCTATTGTATCTTAGAAGACGAGTAAAAACTTCAAAATAATGAAAAAAAGAAGAAAGAATACAAATGGAAATCTCTGTA
>refbc_45314_AY853856
CACTAGCTACAAAATTACAAAATAAAAAGATTGAAATTTCTACCATTAATCATCTTTTTTTATCTTACCTTAATTATGAAGATACAAATGAAGAGACAAGGGGCATAAATTTCCAAACTTTTTTATATTATATAGAAAATAGAAAATTGACTCAAAATAATAAACTGTAAAGTCATAATAACTAAAGGCGAATTTAATTATTAGCACGTATATTAGCACGTAGTAATAATATGATACTAAATAAAAAGGCATAAAAAAACTTTGTGTTTTGTTGAAGTCAAAAGAAGTGAAAAAAGGACAAAAATAACAAATTGAAAAAAAAAC
>refbc_477924_EU090659
atttcggtattagtgtatacgagtcattgaaggaccagatcaatacccacttctgggtattgatctggttcagtagtggtttactcacataagatttttttttcaatttaagaaaatatgaattatttggttcatgatcgaacatcataccttttttttttattttaactgatcttcagtttatgtacattcctaaaatgcattttttcctattgttttctaaagggtagaaatttgtatgaaaaaaataagaaagactagtaatctaaaatttttttctttagaaaggacaagg
>refbc_224735_FJ539201
GCTAAAGGAGTCAATCTCCTTTAAAGGATAAAATTTCTACCATACAATTAATTATTATTGTATTGAGTGTTTCTTATTGAGTCTTTCTTACTTTCTTTCATACTGAGATACATGGACATACAATACCAATAAAGTCATTTTTATTTTTAGGAACGTACATTAATTTCAGATTGATACAGAACAAAAGTATGATATTCGATCATGAACTAACCAACAATAATATTTTCTTAAGTTGAAGTAAATCAACTTTATTTCATAGTCAATAAAAAAAAAAAAAGGAGTAATCAGCTGTGAATAAAACACTACTCAATGGACCATGGAACAGAGCAATACCAAACCTCTTGATATATCAAGAAATTGGGTATTGCTCCTTCAAC
>refbc_37490_GU732724
acttaggtcttagtgtatgctagtcttagtgtatatgagtcgttgaagttgcaggagtaataccccaattcttgttctgtcaagaggccgggcattgctcctgcgttttgttttaatagtgttttatttgcattttgcataattattttttcttttttgtgaagtaaaaaaaaaaaaaaaaaatgactcgaatggaggattggttggtgaattcttgattatcatcctctcgttctgtacatatataaaccaatacaatataatatgttcctaaaaattttgaaacaatttatttgagaaagcggaggggcggatgtagccaagtggatcaaggcagtggattgtgaatccaccatgcgcgggttcaattcccgtcgttcgcccactatattttagctactagataatatagctataaaaaaaaagaaaaggttttttttaataaacctcccgttgtgtatattacaattatggtttttatctaattctgatagaattaggggactctgggacggaaggattcg
>refbc_330183_EU337228
actttggtctgattgtattctataggagtttttgaactaaaaaaggagcaatagcttccctcttgtttttataaagagggcgttattgctcctttttttatgttaatgtaaaaaaattatatagtatagtattactatataataataatagtacttatacttactatatatataatataactagataatagtagagg
>refbc_397647_FJ038944
taatgctcacaacttccctctagacctagctgcggttgaggctccacctataaatggataaaatcttggtcttaatgtatacgagtttttgaatgtaaaggagcaatattaaccctcttgatattgctcctttactttttagtagtctttttcttcatacatcaattttgtatttacttcaacattctttaccattattttcagaggagtttcatattttttgtttcttttttactaatttattttatacgtttttctcatcaatctttctttatcttttgaaatggaaaatcaaaaaaaatgataaatgaatgtttaaattctagtatatcgtatcttagaagacgaacgagtaaaaacttcaaaataatgaaaaagaaagaatacaaatggaaatctctgtaatttttagatagtataggggcggatgtagccaag
>refbc_486050_GQ118865
AATCTTGGTCTTAATGTATACGAGTTTTTAAACGTAAAGGAGCAATAATTAATTTCTTGTTCTATCAAGAGGGTTAATATTGCTCCTTTACTTTTTAGTAGTTTCATACATCAATTTTGTATTTACTTCAACATTCTTTACCATTGTTTTAAGATAGGAAAAAAATATTGGAGTTTCATACTTTTTGTTTCTTTTTTACTAATTTATTTTATACGTTTTTCCCAGCAATCTTTCTTTATCTTTTTGAAATGAAAAAAAAATGAGAAATGAATGTTTTAATTCTAGTCTATTGTATCTTAGAAGACGAGTAAAAACTTCAAAATAATGAAAAAAAGAAGAAAGAATACAAATGGAAATCTCTGTAATTTTTAGATAGTATAG
>refbc_46901_EF653753
GATTTTGGTCTTAGTGTAGTCGAGTTTTAAAAAAGAAAGGAGCAATACACCAATTTTTGCTCTATTGGGCGGGTTGGTATTGCTCCTTTCTTATCTTATTAGTTGACTTATTCGAAGTCCTTACCTTCCTTTTTTAAAAACAAAAGTGGGTTTTCCATTTAAGTTATCATTGGTTCTTGTATTTTTTTTATGTACGCATTCTCATTTTTGTAATTTTGGTCCTCTAAGCTTTCTTTTGTTTTTGGATCCATTTTTTTTACATTCAAGCGAGAAAGATTTCCAATTTGTCTTAAAAAAAAGAATAACAAAATAATGAATAATGAGTTAGTGAATGGAATTTCAATCATTTGCAAGTAAGTAGCGGAG
>refbc_80326_GQ437617
tcggtctttgtgtatacgagtttttgaaaataacggagcaataccaatttcttgcaagagggtcggtattgttccgttattgctatttactagtttttctttagtacttttttctttccatatccttgttttcaacaaaacaaaagtatttttatgcctttgatttagtcccttccttaatatactaataattatagacgaatcgaatatatagagtaatagaaaaaaaacgaatatagaaactagaatcgattagataaaaagataaaagttggaattttatgcctcttggatctgaatttctatcttcataagttaagataaaaaagaatgatgatcnaaaaatgataga
>refbc_330183_EU337152
actttggtctgattgtattctataggagtttttgaactaaaaaaggagcaatagcttccctcttgtttttataaagagggcgttattgctcctttttttatgttaatgtaaaaaaattatatagtatagtattactattactatataataataatagtacttatacttactatatatataatataactagataatagtagagg
>refbc_88034_FJ011835
GACTTCGGTTTTAGTATTTTAGTATTAGTATATATGAGTTTTTGAAAATAAAGGAGCAATAATCAACTTCTTGTTCTTTCAAGAGGGTTGCTATTGCTCCTTTATTAGCCTTTTAATTACTATTTAGTTGTCTTTTACTTACATAAGTCTTTTTCTTTCTTTCCTTTAATATACGAAAAAGTATTTGAGTATCATATTTTCGTTATGCAGTAATTCTTTTTATATGTTCTTATCGGTTTTTTGTGAAGTTTTGATTTAGTATTATTAATTATTATTATCTTTTTTTTTTTTTTATTATTTAAAAATGAAAAGATAAGGGTTTCAATTTCTTTTCTGTCTCTTGTATCTTAGCAGAAAGGTAAACATGATGAATGGTAGAGATGAAATCCCCATGTAATTTGTACTAAATGGAGTATAG
>refbc_139405_AY211437
GACTTCGGTTTTAGTATTAGTATATATGAGTTTTTGAAAATAAAGGAGCAATAATCAACTTCTTGTTCTTTCAAGAGGGTTGCTATTGCTCCTTTATTAGCCTTTTAATTACTATTTAGTTGTCTTTTACTTACATAAGTCTTTTTCTTTCTTTCCTTTAATATACGAAAAAGTATTTGAGTATCATATTTTCGTTATGCAGTAATTCTTTTTATATGTTCTTATCGGTTTTTTGTGAAGTTTTGATTTAGTATTATTAATTATTATTATCTTTTTTTTTTTTAATTATTTAAAAATGAAAGGATAAGGGTTTCAATTTCTTTTCTGTCTCTTGTATCTTAGCAGAAAGGTAAACATGATGAATGGTAGAGATGAAATCCCCATGTAATTTGTACTAAATGGAGTATAGGG
>refbc_664983_FJ861527
GACTTTGGTCTGATTGTATAGGAGTTTTTGAACTAAAAAAGGAGCAACAGCTTCCCTCTTGTTTTATCAAGAGGGCGTTATTGCTCCTTTTTTTATTTAGTACTATTTGCCTTACATAGTTTCTTTAAAAATAAAAAGAATATGGGCTTTTTCTAGTTTGGTTCGATTCGCATGTTTTCTCTTTGTATTCATTTATATTATAGGTATAGGTTTCTATATCTTTTTCCCAATCTTTTATGAAGTTTTATTTCCAATTCAATTTCATTCAATTTCAACTGAAAATAGATAAAAATGAAAATTTTGCTTATTTATTACTTTAAATACTAAATAAGAGATTTCAGAAATAAGAGAGAAATAATATGCTTTTTTATATTAATGGAAAAATATTGATAATACTGGATAATAGTAGAAATAGAAATAATACTAGATAATACTAGATAATAGTAGAGGGGCGGATGTAGCCAAGTGGATCAAGGCAGTGGATTTGT
>refbc_128701_EF491220
GCTGCTGTCGAAGTTCCATCTACAAACGGATAATACTTTGGTATTAGTGTATACGAGTCGTTGAAGGATCAATACCAAACTTCTTGTTCTATTAAGAAGTTTGGTATTGATCTATTTGGTTCAGTAGTGTTTTATTCACATAATCGTTTTTCATTTTCATTTCTTTTATTCAACTTATGAAAACCGCTGGTTATTTCATGATCGAATATCGTAGTTTCTTCTGTACCAACCTTCAATTTATATACTCTTATTCTTCAAAAGAATTTGATTTTAGGAAAAAAATCAAAGCATTTTTTTTTTTTTTACGTACAACATTTTGTTTTATGTACAATATCTGTATTTCAGCAGGAAGGAGAGTGAAGTAATAAAGACTAAATCAAAAAATAATGAATGGTGAAAATGGAATCCTTTTGAGAGAGGAGGGGCGGATGTAGCCAA
>refbc_264922_AY721822
gatccacttggctacatccgcccctatccttagattatattaactagattctctatttcttttaataatttagtaccttatttatttgctattttaagtgtttggattttttaatttctcttttgttaagacacaacacaaaatggaatttagctgatttcattattctaaaaaatactactaattttaaaaaaaccaaaggagcaacaacccccttgatcgaagatcagaaagagttgattgctcctttggtttcttttatttctctattctattttctcctatacactaagaacaaatcttatccatttgtagatg
>refbc_703369_GQ163040
GACTTCGGTCTTAGTGTATACGAGTTCTTGAAAGTAAAGGAGCAATAACCAATTTCTTGTTTTCTCAAGAGTCTTGGTATTGCTCCTTTATTATGAATAAAGTTTACATAAGTTTTTTTTTCTAATTTATACTTATCAAGTTCAAGTATAGGGTAGGG
>refbc_264888_EF550066
ttggctacatccgcccctatccttagattatattaactagattctctatttcttttaataatttagtaccttatttatttgctattttaagtgtttggattttttaatttctcttttgttaagacacaacacaaaatggaatttagctgatttcattattctaaaaaatactactaatttaaaaaaaaccaaaggagcaacaacccccttgatcgaagatcagaaagagttgattgctcctttggtttcttttatttctctattctattttctcctatacactaagaacaaatcttatccatttgt
>refbc_50518_GU454497
actttttgtcttagtgtatagggcttgatcaaggaataataccaaacctctaataaagaggtttggtattactccttttgtatgagttagtacaatggtattttgtctacataaggatttttgacatttcgagtttcaggcataaaagaaataaaaaagtgcaatactttagctaagcttaagtaagggggcggatgtagccaagtggatcaaggcagtggattgtgaat
>refbc_159423_AY219308
GACTTTGGTCTTAGTGTGTACAAGTTCATGAAATAAAGAAAGGAGCAATAACAATCTTCTTGATATAACAAGAAATTGGCTATTGCTCCTTTATTCATATTTTTTTATTTAGTACTTTTTTTTAGCCTTGAGTTTAAATAATTTTTTTTTTCTTTTAGTTCTTTCCATTTTTTCAGAAATAAAAAATGGAATTCGAAATACTAGAAATGGAAATTCTGGTAATTTTTAGTGGTAATTTTGACGTAGTTTTCAAATAGAGTTTTG
>refbc_693684_GQ900101
TACTTAAAACTAGATTTGAACCTAACAGAAACTAAAAATTTTTGAAGGGAACGAAAAAACTAAAAAATAATGATCCTTAAAATTTTAATTTTAAGGATCATTATTTGACTGTAAA
>refbc_416299_EU572861
GACTTTGGTCTTAATATATATGAGTTCTTGAAAGTAAAGGAGTAATAAAAAATTTCTTGTTATATCAAGAGGTTTGTTATTGCTCCTTTACTATTTAGTTTTAGTATTTTTTTAGTTATTACTTAACTATTTGTTTTATTCTTTTTTTTTTTTTTTAGTAAAAAAAAAAAAAAATAAGTTTTCAATGTAGGTTGTATTTTATCATAAATTTAGGTTGTATTTTATCTTAAAAGTTAAGATAAATGGCGGAAAAATTATTA
>refbc_264888_EU242614
ACAAATGGATAAGATTTGTTCTTAGTGTATAGGAGAAAATAGAATAGAGAAATAAAAGAAACCAAAGGAGCAATCAACTCTTTCTGATCTTCGATCAAGGGGGTTGTTGCTCCTTTGGTTTTTTTTAAATTAGTAGTATTTTTTAGAATAATGAAATCAGCTAAATTCCATTTTGTGTTGTGTCTTAACAAAAGAGAAATTAAAAAATCCAAACACTTAAAATAGCAAATAAATAAGGTACTAAATTATTAAAAGAAATAGAGAATCTAGTTAATATAATCTAAGGATAGGGGCGGATGTAGCCAA
>refbc_3885_FJ951187
attttgatcttaatttaaaaaagtagacgagtttttgtttgaaaataaaggagcaatatcaactttgttaatattgctcctttattttggattagtaatcttttttttagatttatacataggtttttgattgatttcatgattccttatctttttttccttttttagaaagaaaaaaaggatattgaaagggtagaatttcagatatagatagatcatttttagatagtataag
>refbc_63355_GU576755
GACTTCGGTCTTAGTGTATACGAGTTCTTGAAAGTAAAGGAGCAATAACCAATTTCTTGTTTTATCAAGAGGGTTGGTATTGCTCCTTTATTTAGAAGCCTTTTGCTTACAAAAGTTTTTTTCTTTCTTTTTTTCACCTTAAGAAAAAGTATTCTTATGAGTTTGATTGAGTATCATACTTTCATTTTTGTAATTTATATATATGATGTTCTTCTCAATTAGAAAGTTTTTTCTTTTTATGTTCAAAATAAAAAAGATAATGATTGAAATTTTCTGCCTAATATTTGTATCTCAGAAGTAAGATAAGAAAGAAATAATGATGAATGATAAAAATGGAATCTTTTGTAATTCCTAAATAGTCGAGGGGCGG
>refbc_313898_AY941121
CCATTCATCATTATTCTATTTATTCTGACCTACATACCTCGATCGAGATAGTGGACATAGGATCCCACTCTTTAAAATGAAAAAAGGAGTAATCAGCTGTGACACGAAAAAAAACGAATCCTTTTGTAGCTCGTCATTTATTGGCAAAAATCGAAAAGGTCAATATGAAGGAGGAGAAAGAAATAATAGTAACGTGGTCCCGGGCATCTAGCATTCTACCCGCAATGGTTGGCCATACAATCGCGATTCATAATGGAAAGGAACATATACCTATTTACATAACAAATCCTATGGTAGGTCGCAAATTGGGGGAATTCGTGCCTACTCGGCATTTCACGAGTTATGAAAGTGCAAGAAAGGATACTAAATCTCGTCGTTAACTGAATTCAGAATAGAAAGATTCAGAATAAACAAAGAAATACCCAATATCCTGTTGATACAAGATATTGGGTATTTCTGGCTTTCCTTCCTTCAAAAATTCCTATATGTTAGA
>refbc_681117_GQ892617
GACTTTGGTCTGATTGTATTGTATAGGAGTTTTTGAACTAAAAAAGGAGCAATAGCTTCCCTCTTGTTTTTATAAAGAGGGCGTTATTGCTCCTTTTTTTATGTTAATGGAAAAAAATTATATTATATAGTAATAGTAATACTATATAATTAGTACTTATACTTACTATATAATATAACTCCACTAGATAATAGTATAATATACCTAGACTAGATAATAGTAGAGGGGCGGATGTAGCCAAGGGGATCAGGGCAGGG
>refbc_66731_FM206353
TTTTTCCATTCATCATTATTGTATTTATTCTTACCTTCATACTTGGATCGAGATATTGGACATAGAATGCCAATCTTTAAAATGTAAAAAAAGGAGTAATCCGCTGTGACACGTTCACTAAAAAAAAATCCTTTTGTAGCTAATCATTTATCGAGAAAAATTGAAAAACTCAACATGAGGGAGGAGAAAGAAATAATAGTAACTTGGTCTAGGGCATCTACCATTATACCCACAATGATTGGCCATACAATCGCTATTCATAATGGAAAGGAACATTTACCTATTTATATAACAGATCGTATGGTAGGTCACAAATTGGGAGAATTTGCGCCTACTCTGACTTTCGCGAGACATGCGAGAAACGATAATAAATCTCGTCGTTAATGAAAATTCAAAAAAGAATCAAACAAGGGAGGGGACCCCTATCTTATTTTAGCAAGATAGGGGGCTACTTCAACGATTCGTATACATTAATTTTATATTTAATATAGAAGTCTTATCCATTTATAGT
>refbc_642322_FJ380653
TATTTAAGGCGATCTATTTCGACTTGAAATTAAAATTTTTGAGAGAAATAACTAGAAAAAATGACCTTTAAGATTTGAAGTCTTAAAGGTCATTTACGAAAAAATTATTACA
>refbc_13359_DQ131853
[truncated: 4,008,792 more chars]
