# Supplementary material for: PTIGS-IdIt, a system for species identification by DNA sequences of the psbA-trnH intergenic spacer region
Source: BMC Bioinformatics. 2011 Nov 30;12(Suppl 13):S4. doi: 10.1186/1471-2105-12-S13-S4 (PMC3278844; doi:10.1186/1471-2105-12-S13-S4)
Supplement: Additional file 2 — Taxon ids for sequences used in this study This file contains the mapping between the taxon ids from NCBI and their corresponding sequence accession numbers. [file 1471-2105-12-S13-S4-S2.txt]

1-1	269545	AY507506
1-1	590342	FJ564604
1-n	690723	GQ139854 GQ139864
1-1	285214	EF374292
1-1	450061	FJ038930
1-1	519521	EU811969
1-n	580180	FJ460371 FJ460372 FJ460395 FJ460398
1-1	486072	AM922039
1-n	161395	FJ914368 FJ914369 FJ914370 FJ914371 FJ914372 FJ914373 FJ914374 FJ914375 GQ435468 GQ435469
1-n	136998	DQ778748 FJ395545
1-1	414035	DQ927288
1-1	49164	AY842214
1-1	39513	AM884860
1-1	317407	AB206622
1-1	578546	FJ381876
1-1	399155	GQ900116
1-1	507392	EU338183
1-1	278525	AY545376
1-1	300208	AY635371
1-1	160524	FJ527762
1-1	765400	HM044829
1-1	641196	FJ360935
1-1	563856	EU846402
1-1	420128	EF187697
1-1	590732	FJ262520
1-1	472495	EU000797
1-1	98726	DQ131872
1-1	642340	FJ380604
1-n	324506	FJ572577 FJ572578
1-1	134798	DQ978617
1-1	436776	EF200492
1-1	651033	FJ848152
1-1	93670	FJ644253
1-1	233892	FJ513090
1-1	352313	DQ211272
1-1	150634	AF298336
1-1	641170	FJ360909
1-1	722806	FN669065
1-n	108434	FJ039008 GQ428773
1-n	334808	DQ018248 DQ018251
1-1	185526	EU359362
1-1	280561	EF011781
1-n	761006	HM015033 HM015034
1-1	648865	GQ435174
1-n	393609	EU930410 EU930411 EU930412 EU930419
1-1	420147	EF187720
1-1	352283	DQ211314
1-1	529607	FJ539203
1-n	687991	FJ844516 FJ844517
1-1	538499	EU571423
1-1	493941	FJ564645
1-n	381652	GQ162966 GQ435033
1-1	467079	AM884849
1-1	642301	FJ380562
1-n	149410	AM690563 AM690586
1-1	58035	EF612955
1-1	274452	DQ501963
1-1	318904	AY842227
1-1	590243	FJ564109
1-1	590764	FJ564357
1-1	681466	GQ982293
1-1	641169	FJ360944
1-1	510716	EU500272
1-n	89479	EF660681 GQ435020
1-1	761007	HM015035
1-1	269405	FN687506
1-1	171302	DQ211296
1-n	292239	AY643665 DQ667410
1-1	641162	FJ360902
1-1	233735	DQ344112
1-n	512622	EU531704 EU571448
1-1	550906	EU937634
1-n	73951	AM939388 AM939389
1-n	114937	AY500615 FJ395549 FN687520
1-1	279457	EU237057
1-1	681471	GQ982308
1-1	344874	AB234774
1-n	357088	DQ344134 GQ428712 GQ428713
1-n	161128	GU454545 GU454546 GU454547 GU454548 GU454549
1-1	590304	FJ564494
1-n	641189	FJ360928 FJ360937
1-1	667287	GQ435244
1-1	175186	AY138079
1-1	239691	AB115390
1-1	37690	GQ435439
1-1	435633	EF179234
1-n	657486	GQ223665 GQ223669
1-1	59589	FJ208661
1-1	114358	AF298422
1-n	63479	EU531690 FJ493258
1-1	641182	FJ360920
1-1	112612	HM008991
1-1	53159	FJ395503
1-1	346564	DQ344120
1-1	354523	GQ435451
1-1	378691	DQ444777
1-n	3419	FJ539209 FJ539210 FJ539216
1-1	142416	EU140096
1-1	85362	FJ821177
1-1	436722	EF200458
1-1	309270	GU135300
1-1	472458	EU000757
1-n	687680	GU109319 GU109321
1-1	226106	FJ821169
1-1	463307	FJ654361
1-1	662752	FJ861521
1-1	667375	GQ385012
1-1	597418	FJ038906
1-1	98705	DQ131869
1-1	164258	FJ848101
1-n	441197	EF210979 GQ435101
1-1	159429	AY032819
1-1	239704	AB115386
1-1	241938	FJ039015
1-1	550850	EU937673
1-1	145989	FJ644274
1-1	652502	GQ248378
1-1	591225	FJ644264
1-1	98462	EU163516
1-1	597286	FJ039045
1-n	597422	FJ039005 FJ039006 GQ428732 GQ982392
1-1	41007	GU592494
1-n	12991	AY211430 DQ006158
1-n	49157	AB206629 EU547720
1-1	295166	DQ125166
1-1	193298	GQ305338
1-1	213354	DQ211250
1-1	346889	DQ156322
1-1	225763	DQ088312
1-1	525646	EU493195
1-n	73621	GQ435339 GQ435340
1-n	706490	GQ435294 GQ435295 GQ435296 GQ865730 GQ865731 GQ865732 GQ865733 GQ865734 GQ865735
1-n	480971	EU350258 EU350259 EU350260 EU350261 EU350262 EU350263 EU350264 EU350265 EU350266 EU350267
1-n	194562	EF394268 EF394269 EF394270 EF394271 EF394272 EF394273 EU240615
1-1	150643	AF298367
1-1	587967	FJ564453
1-1	330175	DQ006207
1-1	476169	GQ248301
1-n	161101	GU454517 GU454518 GU454519 GU454527
1-n	446323	EF419620 EF419621 EF419622 EF419623 EF419624 EF419625
1-1	343294	DQ125215
1-n	316689	FJ038916 GQ428698
1-1	439142	FJ493273
1-1	363352	FJ564378
1-1	667231	GQ384980
1-1	590490	FJ564116
1-1	746800	GU441078
1-1	98682	DQ131859
1-1	405945	FJ513105
1-1	152184	AB055553
1-1	238940	EF420890
1-1	178177	AM489884
1-n	416289	EF127146 EU682697
1-1	310042	AY734712
1-1	34165	GU575278
1-n	50176	EF660670 GQ463512
1-1	99038	EF091603
1-1	213343	DQ211192
1-1	670306	GQ384968
1-n	241855	GQ429116 GQ982175
1-1	525651	EU493190
1-1	467075	AM884861
1-1	233760	AM179771
1-1	158541	GQ435194
1-1	542665	EU594932
1-1	410717	AM409349
1-1	323061	GQ434944
1-1	154729	FJ564479
1-n	70807	AM072873 AM072874 AM072875
1-1	238947	EF420896
1-1	128244	AY309623
1-n	546853	EU827935 EU827936
1-1	69405	EU571452
1-n	703357	GQ162988 GQ162989
1-1	151332	AY500627
1-1	557685	FM998694
1-1	746783	GU441058
1-n	154911	FJ564088 FJ564369
1-1	550912	EU937611
1-1	693371	GU135397
1-1	126981	FJ011852
1-n	371150	AM230593 AM230595
1-1	590273	FJ564625
1-1	159419	AY032818
1-1	199762	AF482063
1-1	190749	EF643847
1-1	285201	EF374270
1-1	352288	DQ211237
1-1	281882	EU937635
1-1	60124	EF694837
1-1	375239	AM489844
1-1	357081	DQ344097
1-1	279449	DQ088284
1-1	228031	AY781459
1-n	402568	DQ861782 DQ861783
1-1	4582	GU390999
1-1	324586	AY914835
1-1	661342	GQ305344
1-1	179739	GQ982179
1-1	3559	GQ435157
1-1	493388	GU592464
1-1	488007	EU196997
1-1	274448	DQ501972
1-n	703395	GQ163092 GQ163093
1-n	526936	EU750595 EU750596
1-n	624188	FJ765695 FJ765696 FJ765697 FJ765698 FJ765699 FJ765700 FJ765701 FJ765702 FJ765703 FJ765704 FJ765705 FJ765706 FJ765707 FJ765708
1-1	105757	AY841502
1-1	375230	AM489833
1-1	693384	GU135399
1-n	510735	EU500276 EU500292
1-1	13425	DQ344099
1-n	426461	EF394291 EU240621
1-1	748704	GU732690
1-n	260996	EF590716 GQ248345
1-1	318892	AY842215
1-n	39530	EU850237 EU850238
1-1	326159	AY943557
1-1	429301	GU562395
1-1	681432	GQ982209
1-1	760196	GU178894
1-1	53003	EU163584
1-1	243124	AY794283
1-1	296854	DQ125130
1-1	548150	FJ644258
1-1	129282	EU163565
1-n	552643	EU939228 EU939229
1-1	470583	EF679742
1-1	414153	EF011771
1-1	300926	AY794291
1-1	443035	AM711656
1-1	718280	GU390998
1-1	590754	FJ564448
1-1	323352	GQ184353
1-1	343284	DQ125192
1-n	261436	EU850242 EU850243
1-1	681491	GQ982369
1-1	671257	GQ429145
1-1	271549	AY521426
1-1	476178	GQ248358
1-n	293752	AB450198 AB450201 AB450204 AB450207 AB450210
1-1	317637	GQ923945
1-1	464966	EF589638
1-n	233688	DQ344108 GQ428718 GQ428719
1-1	654632	FN668450
1-1	141960	GQ982361
1-n	74648	DQ778811 DQ778812
1-1	35947	AY082198
1-n	554382	FM207068 FM207069
1-1	407079	AM407751
1-1	278503	AY545346
1-1	396727	DQ778746
1-1	162888	GQ982329
1-1	436784	EF200439
1-1	332459	DQ088282
1-1	488014	EU197007
1-n	446346	EF419612 EF419613 EF419614
1-n	574487	FJ871877 FJ871878 FJ871879 FJ871880 FJ871881 FJ871882 FJ871883 FJ871884
1-1	85355	AY163514
1-1	564588	FJ208670
1-1	82502	DQ404235
1-n	659593	GU934922 GU934923 GU934924 GU934925 GU934926 GU934927 GU934928 GU934929 GU934934
1-n	154933	FJ564005 FJ564215 FJ564578 FJ564580
1-1	63550	DQ211308
1-1	3641	GQ982386
1-1	145933	AM711650
1-1	557678	FM998690
1-1	114260	GQ435062
1-1	370761	AM230591
1-n	590004	FJ572536 FJ572537
1-1	480382	GQ435015
1-1	291218	DQ978594
1-n	182105	GU935092 GU935093
1-n	38868	DQ667342 FJ513122
1-1	464039	FN668435
1-n	326968	EU075109 GQ435353
1-1	519501	EU811985
1-1	66207	DQ978591
1-1	590351	FJ564634
1-1	61562	EU163551
1-1	154913	FJ564372
1-n	59297	EU337694 EU337695 EU337696 EU337697 EU337698 EU337699 EU337700 EU750563 EU750564
1-n	352239	DQ208825 DQ208826 DQ208827 DQ208828 DQ208829 DQ208830
1-1	296887	AY943256
1-1	375257	AM489863
1-n	486047	AM922015 GQ118862 GQ982251
1-1	214894	AY155650
1-1	190761	EF643845
1-n	231652	GU732682 GU732683
1-1	357096	DQ344140
1-n	642101	FJ918181 FJ918182 FJ918201 FJ918202
1-n	589401	FJ610317 FJ610318 FJ610319 FJ610320 FJ610321
1-1	641177	FJ360916
1-1	101009	GQ476756
1-1	667239	GQ385009
1-1	338483	GU390994
1-1	138087	DQ272695
1-n	588025	FJ564471 FJ564586
1-1	642348	FJ380632
1-1	56941	AY507503
1-1	313922	EF210994
1-1	139772	GU135303
1-n	165789	EF537248 EF537249 EF537250
1-1	356594	EF127136
1-1	573519	EU850230
1-1	109141	EU445767
1-1	413757	FJ238223
1-1	46395	GQ982206
1-n	703381	GQ163058 GQ163059 GQ163060 GQ163061
1-1	123210	EU140090
1-1	154848	FJ564155
1-n	48106	FM207085 FM207086 GQ435309 GQ435310 GQ435311
1-1	122550	GU046619
1-1	300228	GQ131088
1-1	642307	FJ380609
1-1	96933	DQ006194
1-1	175219	AY138093
1-1	128611	AF268818
1-1	523872	EU489246
1-n	147629	FJ744174 FJ744175 FJ744176
1-1	246231	AY996725
1-1	487912	EU204652
1-n	213838	DQ786529 DQ786530
1-1	590756	FJ563984
1-n	78632	AY211448 FJ011847
1-1	29788	DQ006223
1-1	481254	EU237052
1-1	399634	EU489278
1-1	667250	GQ384998
1-1	122675	DQ211311
1-1	588394	FM958024
1-n	44586	GQ435399 GQ435400 GQ435401
1-1	225836	AY841473
1-1	570501	FJ238203
1-1	346590	DQ377543
1-1	149688	GQ982307
1-1	209613	GQ982229
1-n	374968	DQ404246 GU178893
1-n	23207	AY500633 DQ006222
1-n	570444	FM253702 FM253703 FM253704 FM253705 FM253706 FM253707 FM253708 FM253709 FM253710 FM253711 FM253712 FM253713 FM253714 FM253715 FM253716 FM253717 FM253718
1-1	34319	FJ654342
1-n	316493	GQ262625 GQ435054
1-1	310227	AJ876571
1-n	67428	FJ572575 FJ572576
1-1	584556	EU924378
1-1	280573	EF011759
1-1	211497	FJ038905
1-1	489014	EU153947
1-1	550962	EU937707
1-1	550958	EU937670
1-1	154712	FJ564432
1-1	92923	AF129852
1-1	674222	GU135295
1-n	489013	EU153943 EU153944 EU153945
1-1	553657	EU715102
1-1	746791	GU441067
1-n	477919	EU090623 EU090624 EU090625 EU090626 EU090627
1-n	279365	DQ088316 DQ088317
1-n	632930	FJ423299 FJ423300 FJ423301
1-1	352482	DQ189000
1-1	225779	DQ088319
1-1	278531	AY545383
1-1	550940	EU937628
1-1	187508	AM231771
1-1	147920	GQ487349
1-1	112591	AF216567
1-n	125118	FJ564101 FJ564527
1-1	285208	EF374287
1-1	329052	AY996728
1-1	164714	AF298370
1-1	570499	FJ238201
1-1	217348	AY184325
1-1	556485	EU937666
1-1	350027	AB237076
1-1	661359	GQ305316
1-1	53749	EU785935
1-1	40916	EU445751
1-1	379520	AM265587
1-1	518843	HM044812
1-1	175192	AY138062
1-1	507389	EU338196
1-1	246697	DQ786539
1-1	557700	FM998700
1-n	37395	AM922091 AM922092 AM922093 AM922094 AM922095 AM922096
1-1	652498	GQ248330
1-1	363384	FJ563988
1-1	550847	EU937588
1-n	228051	FJ918166 FJ918167
1-1	199769	AF482045
1-n	86725	AY009017 GQ435217
1-1	722820	FN669089
1-1	513618	EU522142
1-n	298643	EF127130 EU500297
1-1	237932	AY627390
1-n	395315	GU373291 GU373292
1-n	682170	GU046625 GU046626
1-1	722835	FN669107
1-1	208500	AY138098
1-n	576368	FJ036868 FJ036869
1-1	188824	AJ532880
1-1	316473	GQ262601
1-1	651327	GQ131064
1-n	386195	GQ163029 GQ163030 GQ163031 GQ163032
1-1	300903	AY794253
1-1	703113	GU230757
1-1	436747	EF200477
1-1	230027	AY781470
1-1	199786	AF482048
1-1	235734	AY841466
1-n	343270	DQ125141 EF179236 EF179237 EF179238 EF179241
1-1	746753	GU441024
1-1	159434	AY032803
1-n	38790	AB159539 AB159541
1-1	213376	DQ211196
1-1	375209	AM489811
1-1	240002	AB115398
1-1	199150	AF524990
1-1	165336	FJ848108
1-1	538473	EU571444
1-n	96455	EU197005 EU554055
1-1	377469	EU445717
1-1	105272	AY794228
1-n	95766	EU163539 GQ428032
1-1	443056	AM711683
1-1	642287	FJ380658
1-1	25625	EF660691
1-1	291224	DQ978589
1-n	145693	EU213775 EU213776 EU213777 EU213778
1-1	584575	EU924421
1-1	110453	GU177367
1-1	130385	EF590726
1-n	619243	GU216560 GU216561
1-1	38708	FJ644272
1-1	55635	FM998672
1-n	128738	GQ435124 GQ435125
1-1	300895	AY794242
1-1	570490	FJ238230
1-1	346566	EU661511
1-1	513621	EU522145
1-1	377482	EU445729
1-1	703371	GQ163043
1-1	377490	EU445738
1-1	55186	DQ404229
1-n	561373	EU734463 EU734464
1-1	352301	DQ211265
1-n	329793	EU213851 EU213852 EU213853
1-1	550888	EU937674
1-1	301637	EU919997
1-n	109066	FJ011871 FJ011872 FJ844511 FJ844512 FJ844513 FJ844514 FJ844515
1-n	35625	EF590685 GQ435287
1-1	287592	AY578320
1-1	84197	EU742489
1-1	278574	AY545434
1-1	523888	EU489287
1-n	402628	GQ900111 GQ900112 GQ900113
1-1	84203	EU742500
1-1	573514	EU850215
1-1	279379	AY611206
1-1	32211	AY082275
1-n	4076	DQ006229 EF590686 GQ248285
1-1	328401	GQ435441
1-1	352295	DQ211306
1-n	436740	EF200388 EF200389 EF200390 EF200391
1-1	518881	HM044847
1-n	3412	EF590712 GQ248336
1-1	416303	EF127141
1-n	388893	GQ162986 GQ162987
1-1	51100	FJ644271
1-1	587976	FJ564637
1-1	85861	AY009028
1-1	422317	EF538024
1-1	396748	DQ778800
1-1	374741	EF653737
1-1	296892	AY943259
1-1	259531	AY562222
1-1	91072	AY082273
1-n	494553	EU213761 EU213762 EU213763
1-1	748695	GU732669
1-1	436203	AM690574
1-n	597292	GQ428691 GQ428692
1-n	487927	EU204669 EU204670 EU204671 EU204672 EU204673 EU204674
1-1	590515	FJ564532
1-n	651325	GQ131062 GQ131063
1-1	584567	EU924376
1-n	89483	EF660675 GQ463521
1-1	230722	FJ395474
1-1	318886	AY842233
1-1	130147	AY545394
1-1	422356	EF538079
1-1	375277	AM489881
1-n	416982	EF139289 EF139290 EF139291 EF139292 EF139293 EF139294 EF139295 EF139296 EF139297 EF139298
1-1	414152	EF011848
1-1	278544	AY545400
1-1	487962	EU204752
1-n	148683	EU811996 AF524969
1-1	72935	GU223106
1-n	399630	EU489270 EU489271
1-1	449854	GU592457
1-1	446070	EU924424
1-n	261917	GQ435360 GQ435361 GQ865745
1-1	523868	EU489237
1-1	334814	DQ018237
1-1	213366	DQ211315
1-1	590271	FJ564284
1-n	703364	GQ163021 GQ163022 GQ163023 GQ163024 GQ163025 GQ163026 GQ163027 GQ163028
1-1	459204	EU742502
1-1	128653	AF268806
1-1	336201	DQ408335
1-1	375219	AM489822
1-n	115636	FJ038928 GQ428688 GQ428766
1-1	145943	AM711671
1-1	76571	DQ272693
1-1	652637	FJ827362
1-1	271556	AY521425
1-1	538490	EU571419
1-1	84191	EU742476
1-n	76578	DQ272722 EF590709 GQ248331
1-n	226208	DQ667379 DQ667419 EU590856 FJ513086 FJ513087
1-1	379521	AM409338
1-1	330165	DQ006188
1-n	590284	FJ564516 FJ564536 FJ564538
1-1	313882	AY769117
1-n	176859	AY211438 AY211439 AY211440 AY211441
1-n	681126	GQ892622 GQ892623
1-1	4509	FJ395491
1-1	243112	AY794239
1-1	661364	GQ305331
1-n	594553	FJ026610 FJ026611
1-1	681498	GQ982383
1-1	49140	EU547714
1-1	746811	GU441096
1-n	662775	GQ337783 GQ337784 GQ337785
1-n	119951	AM489828 GU135338
1-1	280714	EU661500
1-1	368771	DQ369792
1-1	429560	GQ434957
1-1	510729	EU500286
1-n	52491	GQ435318 GQ435319
1-1	376867	DQ869372
1-n	693680	GQ900082 GQ900083
1-1	89668	GU135383
1-1	346606	EU661509
1-n	597426	FJ038851 FJ038852 GQ428667
1-1	216172	AY151689
1-1	507409	EU338216
1-1	79565	AY172779
1-1	666050	FJ654345
1-1	159422	AY032808
1-n	489020	EU153979 EU153980 EU153981 GQ982302
1-1	374959	DQ404254
1-1	237963	AY627424
1-1	38714	FJ644254
1-1	90778	EF187689
1-1	183826	FJ654355
1-1	213336	DQ211215
1-1	199886	AF482071
1-1	77065	GU373304
1-1	124275	FJ848158
1-n	550913	EU937576 EU937577
1-n	157220	AM922077 AM922078 DQ265745
1-n	94583	EU125859 EU125860
1-n	161114	GU454557 GU454558 GU454559
1-1	159432	AY032804
1-1	375256	AM489855
1-1	165324	FJ848092
1-1	550761	EU661527
1-1	186946	EF538061
1-n	722827	FN669040 FN669041 FN669042 FN669081
1-1	282246	EU827962
1-1	564649	FJ208696
1-1	326782	EF110646
1-1	590253	FJ564526
1-n	295153	DQ125143 DQ861758
1-1	746796	GU441073
1-n	657466	GQ223649 GQ223650 GQ223656
1-1	441181	EF211018
1-n	145753	EF419601 EF419602 EF419603 EF419604
1-1	380078	DQ869375
1-1	518866	HM044832
1-1	47613	GQ982241
1-n	642091	FJ918136 FJ918137 FJ918138
1-1	324590	AY914839
1-1	246742	AY545421
1-1	171887	GQ248314
1-1	83154	GQ435156
1-n	239685	FJ821181 FJ821182 FJ821183 GQ337723 GQ337724 GQ337725 GQ337789 GQ337790 GQ337798 GQ337799 GQ337812 GQ337813 GQ337814 GQ337836 GQ337837 GQ337838 GQ337839 GQ337848 GQ337849
1-1	283386	FJ262500
1-1	648846	GQ487347
1-1	74886	AF129051
1-n	653376	FJ597300 FJ597301 FJ597302
1-1	493987	EU213743
1-1	352308	DQ211276
1-1	128621	AF268757
1-1	538501	EU571439
1-1	122664	DQ211246
1-n	436198	AM690558 AM690584
1-1	243795	AM711705
1-1	450927	EF643876
1-1	446121	GQ982306
1-n	32189	EU850207 GQ434893
1-1	185497	EU359376
1-1	3430	AF129046
1-1	510740	EU500281
1-1	681444	GQ982239
1-n	264894	EF550019 EU232407 EU232408 EU232409 EU232410 EU232411 EU232412 EU232413 EU232414 EU232415 EU232416 EU232417 EU232418 EU232419 EU232420 EU232421
1-1	284673	FJ011873
1-1	154843	FJ564508
1-1	128620	AF268756
1-1	111156	AY082281
1-n	60859	FJ173526 FJ173527
1-1	217328	AY184302
1-n	52838	FJ871870 FJ871871 FJ871872 FJ871873 FJ871874 FJ871875 FJ871876
1-1	217321	AY184292
1-1	681413	GQ982156
1-1	507424	EU338219
1-1	314341	DQ006183
1-1	154662	FJ564119
1-1	459197	EU742483
1-1	344071	DQ131875
1-1	506628	EU337028
1-1	748706	GU732697
1-1	346999	GU969279
1-1	316471	GQ262598
1-1	538481	EU571415
1-1	430771	EF110651
1-n	183048	FJ846087 FJ846088 FJ846089 FJ846090 FJ846091 FJ846092 FJ846093 FJ846094 FJ846095 FJ846096 FJ846097 FJ846098 FJ846099 FJ846100 FJ846101 FJ846102 FJ846103 FJ846104 FJ846105 FJ846106 FJ846107 FJ846108 FJ846109 FJ846110 FJ846111 FJ846112 FJ846113 FJ846114 FJ846115 FJ846116 FJ846117 FJ846118 FJ846119 FJ846120 FJ846121 FJ846122 FJ846123 FJ846124 FJ846125 FJ846126 FJ846127 FJ846128 FJ846129 FJ846130 FJ8…
1-n	71633	EU531714 FN689388
1-1	681427	GQ982199
1-1	231008	DQ188999
1-1	111161	AY082217
1-1	570483	FJ238226
1-1	493324	EU216668
1-1	213362	DQ211252
1-1	28945	GQ863378
1-1	210334	GQ435152
1-1	29737	GU135369
1-1	154845	FJ564629
1-1	233704	DQ344113
1-1	409903	EU204690
1-1	564575	FJ208674
1-1	142259	EU140031
1-1	74639	DQ778809
1-1	313943	FM998674
1-1	246732	AY545363
1-n	632932	FJ423309 FJ423310 FJ423311 FJ423312
1-1	584565	EU924395
1-1	654624	GQ384990
1-1	574492	FJ871927
1-1	334151	GQ900169
1-n	185542	EF590705 EU359321 GQ248322
1-1	284675	GQ248253
1-1	233722	EU661507
1-1	352293	DQ211251
1-1	74954	AF129066
1-1	422312	EF538022
1-n	460744	EF556388 EF556389
1-1	59174	AY794243
1-1	228388	AY196044
1-1	91213	AY293334
1-1	228719	AB109149
1-1	416285	EF127148
1-n	53031	AM922087 AM922088 AM922089 DQ265763
1-1	472503	EU000808
1-n	80379	EF537224 EF537225 EF537226
1-1	278509	AY545354
1-1	189209	EF538026
1-1	581250	FJ395475
1-n	463182	EU096348 EU096349
1-1	124264	FJ848122
1-1	446072	EU924423
1-1	228702	AB109159
1-1	413484	GQ435184
1-n	253612	GQ435414 GQ435415
1-1	352938	DQ211293
1-1	50994	AB237067
1-1	436732	EF200427
1-1	189244	AY155661
1-1	13894	GQ435464
1-1	138057	AF524974
1-1	414208	EF011815
1-1	188609	AF482079
1-1	424412	EF042110
1-1	459202	EU742498
1-1	278555	AY545414
1-1	292059	GQ248346
1-n	99806	DQ888579 EF660682 GQ435016
1-1	748716	GU732712
1-1	264469	EF011757
1-1	722788	FN669008
1-n	402114	GQ900104 GQ900105 GQ900106
1-1	714516	GQ435233
1-1	550865	EU937709
1-n	563869	EU846436 EU846437
1-1	653727	FJ527906
1-1	191945	DQ501975
1-1	145487	FJ459700
1-n	363341	FJ564237 FJ564436
1-1	563878	EU846448
1-1	310241	AJ876594
1-1	130151	AY545432
1-1	3447	FJ395535
1-1	487944	EU204700
1-1	441196	EF210981
1-1	584541	EU924374
1-1	125145	FJ564420
1-1	123121	EU140036
1-1	167584	GQ166693
1-1	233690	DQ344109
1-1	377480	EU445727
1-1	496566	FJ418751
1-1	158145	AY941120
1-1	150663	AF298417
1-1	681454	GQ982273
1-n	231663	GU135314 GU135447
1-1	176857	AY211433
1-1	85365	GQ434923
1-1	487934	EU204692
1-1	494009	FJ563971
1-1	488000	EU196985
1-1	422323	EF538028
1-1	550873	EU937616
1-1	39322	DQ667365
1-1	588385	FM958011
1-1	199757	AF482053
1-1	488908	EU159923
1-1	228390	AY196038
1-1	590225	FJ564422
1-1	370754	AM230578
1-1	183854	FJ654340
1-1	203008	FJ974030
1-1	300212	AY635379
1-1	164716	AF298372
1-n	137226	EU554043 GQ435480 GQ435481 GQ435482
1-1	651343	GQ131086
1-1	363216	DQ317987
1-n	77900	FJ208687 GQ982347
1-n	175228	AY138108 FJ395461
1-1	452457	EF653741
1-1	397071	DQ786562
1-1	443063	AM711688
1-n	55184	DQ008892 DQ008895 DQ008898 EU814677 EU814679 FJ874978 FJ874979 FJ874980 FJ874981 FJ874982 GQ248236
1-1	306509	GQ248240
1-1	179229	EF590695
1-1	56867	DQ265759
1-1	392696	DQ667421
1-1	139011	AF195715
1-1	396736	DQ778768
1-1	210340	GU135378
1-1	550749	EU661499
1-1	413243	EF091604
1-n	425915	GQ982201 HM044813
1-1	199155	EU811945
1-1	396744	DQ778788
1-1	127170	EU163528
1-1	722783	FN669029
1-n	154941	FJ563985 FJ564031 FJ564330 FJ564640
1-1	129293	EU163560
1-1	407074	AM407747
1-1	466904	EF612961
1-n	538246	GQ982317 GQ982320
1-1	574497	FJ871923
1-n	242171	AY794303 AY794304
1-n	241754	EF537229 EF537230 EF537231 EF537232
1-1	63541	DQ211289
1-1	261649	EF374275
1-1	171763	EU841280
1-n	154683	FJ564053 FJ564610
1-n	597317	FJ039059 GQ428717
1-n	28950	GQ863388 GQ863389 GQ863390 GQ863391 GQ863392 GQ863393 GQ863394 GQ863395 GQ863396 GU152878 GU152879 GU152880 GU152881 GU152882 GU152883 GU152884 GU152885
1-n	714493	GQ435201 GU732731
1-1	282250	EU827964
1-1	296879	AY943248
1-n	39993	FJ381882 GU135388
1-n	145754	EF419599 EF419600 EF590714 GQ248338
1-1	278549	AY545406
1-1	681422	GQ982191
1-1	488009	EU197000
1-n	416291	EF127131 EU682702
1-1	180500	FJ216485
1-1	493337	EU216676
1-1	233706	AM179732
1-1	392704	DQ667400
1-1	161116	GU454565
1-1	590249	FJ564674
1-1	550899	EU937711
1-1	246351	AY635382
1-1	39982	AY151660
1-1	225772	DQ088305
1-n	94219	EF590687 EU672797 EU887941 EU887942 FJ216469 FJ216482 GQ248287
1-1	278584	AY545446
1-1	42332	AY794225
1-n	138028	FJ808525 FJ808526 FJ808527 FJ808528 FJ808529 FJ808530 FJ808531 FJ808532 FJ808533 FJ808534 AF195712
1-n	3330	EU750621 EU750622 EU750623 EU750624
1-1	306964	EU216657
1-1	56989	AM921997
1-1	228717	AB109146
1-n	161865	EU672792 EU887923 EU887924 EU887925
1-1	36594	GQ305339
1-n	642094	FJ918152 FJ918153 FJ918154
1-1	271194	AY587851
1-1	272467	AY507492
1-1	386518	AM287265
1-1	125153	FJ563974
1-1	96529	EU163530
1-1	392644	DQ667399
1-1	127639	FJ189624
1-1	313546	EU571455
1-1	246699	DQ786542
1-1	238955	EF420898
1-1	228709	AB109136
1-1	145691	GQ248317
1-1	233753	AM179768
1-n	713683	GU338389 GU338390 GU338391 GU338392
1-1	687675	GU109330
1-1	550837	EU937718
1-n	154870	FJ564032 FJ564180 FJ564569
1-1	584554	EU924375
1-1	199775	AF482095
1-1	486066	AM922029
1-1	587674	FJ513137
1-n	590498	FJ564408 FJ564681
1-1	28982	GQ435329
1-1	164721	AF298378
1-1	346599	EU661545
1-1	34341	FJ173525
1-1	597378	FJ039066
1-1	746765	GU441039
1-1	154862	FJ564191
1-1	197389	DQ994725
1-1	396731	DQ778755
1-1	187154	AB080061
1-1	746519	GU592473
1-1	746771	GU441046
1-1	318888	AY842234
1-1	642294	FJ380570
1-1	540245	EU742472
1-1	183948	AY794255
1-1	584560	EU924396
1-1	352947	DQ211301
1-1	278502	AY545343
1-1	233748	AM179752
1-1	163010	GU135292
1-n	279363	DQ088292 DQ088293
1-n	574500	FJ871885 FJ871886 FJ871887 FJ871888
1-1	279463	DQ088304
1-1	38177	HM008994
1-1	4299	EU359317
1-1	500737	EU391980
1-1	216173	AY151678
1-1	84173	EU742447
1-1	578556	FJ381890
1-1	140429	GQ248402
1-n	214499	FM994941 FM994942 FM994943 FM994944 FM994945 FM994946
1-1	589155	FJ848140
1-1	722840	FN669112
1-1	722825	FN669053
1-1	375272	AM489874
1-1	215997	AJ532865
1-1	363346	FJ564598
1-n	668907	GQ118864 GQ428679
1-1	122119	AY500601
1-n	3222	EF590690 GQ248289 GQ427991 GQ427992 GQ427993 GQ427994 GQ427995 GQ427996 GQ427997 GQ427998 GQ427999 GQ428000 GQ428001 GQ428002 GQ428003 GQ428004 GQ428005 GQ428006 GQ428007 GQ428008 GQ428009 GQ428010 GQ428011 GQ428012 GQ428013 GQ428015 GQ428016 GQ428017 GQ428018 GU068448 GU068449 GU068450 GU068451 GU068452 GU068453 GU068454 GU068455 GU068456 GU068457 GU068458 GU068459 GU068460 GU068461 GU068462 GU0…
1-n	173660	AM282991 AM282992 EU939276 EU939277 EU939279
1-n	28933	GQ863325 GQ863328 GQ863336 GQ863339 GQ863341 GQ863342 GQ863346 GQ863348 GQ863349 GQ863351
1-1	142264	EU140037
1-1	124261	FJ848124
1-n	701256	GQ863327 GQ863330
1-1	217346	AY184323
1-1	587993	FJ564477
1-n	261998	EF513743 EF513744 EF513745
1-1	696797	GQ475163
1-1	271597	AY521441
1-1	573512	EU850222
1-1	414161	EF011844
1-1	382122	AM884851
1-n	282772	GQ435138 GQ435139
1-1	587986	FJ563976
1-1	13469	FN689387
1-1	138019	AF524988
1-n	40959	AY587869 FJ395450
1-n	83906	GQ435228 GQ435229
1-1	150654	AF298401
1-1	183483	EU672794
1-1	195122	FJ848098
1-1	316475	GQ262603
1-n	151437	AY500596 AY500599
1-n	319178	AM287270 EU939254 EU939256 EU939257 EU939258 EU939259 EU939260
1-1	73871	GU135299
1-n	189238	AY155652 FJ395460
1-1	112522	GQ435289
1-n	590297	FJ563990 FJ564601 FJ564613
1-1	362733	AM179775
1-1	648868	GQ434959
1-1	550845	EU937648
1-1	457909	GQ385007
1-1	486102	AM922086
1-n	155640	GQ435160 GU135311
1-1	666052	FJ654347
1-1	419128	EF177402
1-1	271203	AY587858
1-1	19953	AY794273
1-1	588016	FJ564368
1-1	422346	EF538059
1-n	477920	EU090628 EU090629 EU090630 EU090631
1-1	406286	DQ874339
1-1	141618	GQ982387
1-1	167921	GQ435181
1-1	185540	EU359368
1-1	472464	EU000765
1-1	317284	EF538076
1-1	584536	EU924370
1-1	430762	EF110662
1-1	420679	AM711696
1-1	246233	AY996736
1-1	587678	FJ513129
1-1	271575	AY521400
1-1	436761	EF200487
1-1	397079	DQ786546
1-1	140636	EU163552
1-1	642279	FJ380676
1-n	436754	EF200463 EF200464
1-n	323111	AY772895 AY772896 AY772897
1-1	464086	FN668437
1-1	681483	GQ982338
1-n	373420	EF590684 GQ248280
1-1	187153	AB080059
1-1	239712	AB115380
1-n	752797	GU934973 GU934974 GU934975 GU934976
1-1	513611	EU522134
1-1	348503	GQ982181
1-1	236963	FJ380574
1-1	642272	FJ380561
1-1	446327	EF419579
1-1	446115	GQ982154
1-n	280534	AY734705 AY734707
1-1	369422	GQ262602
1-n	176602	DQ006151 GQ435097
1-1	746775	GU441050
1-1	254919	EF420907
1-1	233697	AM179720
1-1	507416	EU338190
1-1	264650	AB163751
1-1	145490	FJ459704
1-1	306972	EU169743
1-1	427640	GQ892644
1-1	488895	EU159913
1-n	280538	AY734709 AY734710
1-1	228712	AB109139
1-1	265783	FJ418750
1-1	199791	AF482059
1-1	164728	AF298395
1-n	446152	EF590718 GQ248357
1-1	746760	GU441032
1-n	327977	EU939226 EU939227
1-1	469736	EU124026
1-1	414172	EF011838
1-n	549149	EU854410 EU854411 EU854412 EU854413 EU854414 EU854415 EU854416
1-n	253213	FJ844504 FJ844505 FJ844506 FJ844507
1-1	459188	EU742441
1-n	295169	DQ125169 DQ861755
1-1	392674	DQ667374
1-1	96303	DQ006224
1-1	268048	AY898760
1-1	139018	AF195719
1-1	257832	EF065699
1-1	353064	GQ982136
1-1	407082	AM407754
1-n	233712	DQ344117 FJ039067 FJ039068
1-1	189222	EF538055
1-n	4683	GQ434884 GQ434885 GQ434886 GQ434887 GQ434888
1-1	290952	EF186782
1-1	513602	EU522123
1-1	746749	GU441018
1-1	597385	GQ428729
1-1	261640	EU391966
1-1	237935	AY627394
1-1	245812	AY309389
1-1	370739	AM230592
1-n	228725	AB109157 AB109158
1-n	597307	FJ038940 GQ428684 GQ428685
1-1	310238	AJ876589
1-1	313260	FJ039034
1-1	585880	EU935661
1-1	281880	EU937586
1-n	53825	GQ429134 GQ982145
1-1	147918	GQ487346
1-1	235715	AY578316
1-1	590282	FJ564111
1-1	148306	EF537251
1-1	210344	GQ845131
1-1	503356	GQ434883
1-1	420134	EF187700
1-n	693675	GQ900069 GQ900070
1-1	523894	EU489280
1-n	183277	EF419597 EF419598
1-1	363370	FJ564333
1-1	75715	GU373288
1-n	526934	EU750593 EU750594
1-1	109563	EF538031
1-1	132965	FJ539214
1-1	507429	EU338181
1-1	416287	EF127118
1-1	392689	DQ667386
1-1	271586	AY521394
1-1	586711	AM922051
1-1	499974	AM939387
1-1	152095	GQ434876
1-1	642288	FJ380606
1-1	441179	EF210984
1-1	500731	EU391974
1-1	228395	GQ923942
1-1	161123	GU454530
1-1	208497	AY138078
1-1	590488	FJ564454
1-1	213340	DQ211257
1-n	642377	FJ380659 FJ380662 FJ380663
1-n	765402	HM044833 HM044834
1-1	184640	FJ262504
1-1	216994	FJ011879
1-n	752791	GU934914 GU934915 GU934916
1-1	667267	GQ385022
1-n	664982	FJ861534 FJ861540
1-n	642281	FJ380686 FJ380687
1-1	185517	EU359395
1-n	654834	GQ163010 GQ163011 GQ163012
1-1	587682	FJ513102
1-n	61590	AY627406 EU750609 EU750610
1-n	674467	GQ476757 GQ476758
1-1	746471	GU592802
1-n	594549	FJ031669 FJ031670 FJ031671 FJ031672 FJ031673 FJ031674 FJ031675 FJ031676 FJ031677 FJ031678 FJ031679 FJ031680 FJ031681 FJ031682 FJ031683 FJ031684 FJ031685 FJ031686 FJ031687 FJ031688 FJ031689 FJ031690 FJ031691 FJ031692 FJ031693 FJ031694 FJ031695 FJ031696 FJ031697 FJ031698 FJ031699 FJ031700 FJ031701 FJ031702 FJ031703 FJ031704 FJ031705 FJ031706 FJ031707 FJ031708 FJ031709 FJ031710 FJ031711 FJ031712 FJ0…
1-1	392701	DQ667369
1-n	587978	FJ564447 FJ564676
1-1	190732	EF643842
1-1	191186	DQ383912
1-1	13427	FJ493262
1-1	362721	AM179742
1-1	550955	EU937621
1-n	681117	GQ892616 GQ892617 GQ892618
1-1	472474	EU000779
1-1	142404	EU140086
1-1	289830	AY596339
1-1	151330	AY500607
1-n	585863	EU935677 FJ564383
1-n	372726	FJ038973 FJ038974
1-1	377504	EU445745
1-n	161097	GU454500 GU454501 GU454502
1-1	247079	FJ466491
1-n	273619	EU213816 EU213817 EU213818
1-n	167572	AB373199 GQ434873 GQ434874
1-1	550857	EU937632
1-1	154701	FJ564080
1-1	287596	AY841427
1-1	91209	AY293335
1-1	142388	EU140071
1-1	35951	AY082283
1-n	241515	EU240014 EU240015 EU240016
1-1	553660	EU715107
1-n	722833	FN669095 FN669096
1-n	446141	EF590668 GQ248238
1-1	343304	DQ125122
1-n	128230	AY309617 GQ428034
1-1	681503	GQ982400
1-1	145515	FJ459724
1-1	112594	AF216572
1-1	341030	AM072872
1-1	168120	DQ317992
1-n	343900	EU742442 FJ189627
1-1	107823	AY943267
1-n	176868	AY211457 FJ011866
1-1	188596	AF482019
1-1	637897	GQ384989
1-1	294169	DQ125124
1-1	267244	DQ778790
1-1	538325	GQ982319
1-1	354508	GQ435436
1-1	493334	EU216675
1-1	487955	EU204735
1-1	553659	EU715106
1-1	53029	AY312916
1-1	82442	GQ982373
1-1	563864	EU846426
1-1	436213	AM690555
1-1	306979	DQ125132
1-1	375223	AM489827
1-1	504109	EU359353
1-1	352325	DQ211334
1-1	746747	GU441016
1-1	486044	AM922066
1-n	191950	FJ668605 FJ668608 FJ668609
1-1	486099	AM922085
1-1	4292	EU734456
1-1	323844	GQ982218
1-1	46397	AY163525
1-1	186937	AY151684
1-1	306942	AY841514
1-n	573443	EU920011 GQ475160
1-n	579920	FJ456168 FJ456169 FJ456170 FJ456171 FJ456172 FJ456173
1-n	597289	FJ038866 FJ038867
1-n	3672	GQ162974 GQ162975 GQ162976 GQ162977
1-1	688049	GQ428681
1-1	57919	FJ395499
1-1	235720	AY841452
1-1	283340	DQ778804
1-1	271565	AY521435
1-1	422363	EF538050
1-1	564603	FJ208658
1-1	294064	FM958021
1-1	179210	EF612954
1-1	402559	DQ861766
1-1	550754	EU661513
1-n	74641	DQ778757 DQ778758
1-1	262523	AY500603
1-1	57928	GQ385034
1-1	657469	GQ223661
1-1	489341	EU169742
1-1	563875	EU846444
1-1	480556	EU163510
1-n	450883	EF660672 GQ463509
1-1	138013	AF524998
1-1	495259	FJ848161
1-1	337405	GQ435200
1-1	590337	FJ564234
1-1	185550	EU359375
1-1	469729	EF688517
1-n	459155	FJ039084 GQ428753
1-n	662741	FJ861526 FJ861547
1-1	50320	FJ470157
1-1	648859	GQ118658
1-n	75080	EU750536 EU750537
1-n	94328	EU552521 GQ435044 GQ435045
1-1	233677	DQ344100
1-n	546848	EU827916 EU827917
1-1	56939	AY507501
1-n	60856	AM922002 FJ173518 FJ173519
1-1	63035	DQ457180
1-n	486086	AM922056 GQ118885
1-1	516728	EU841306
1-n	585871	EU935692 FJ564265
1-n	3652	EU096357 EU096358 EU096359 EU096360 EU096361 EU096362 EU096363 EU096364 EU096365 EU096366 EU096367 EU096368 EU096369 EU096370 EU096371 EU096372 EU096373 EU096374 EU096375 EU096376 EU096377 EU096378 EU096379 EU096380 EU096381 EU096382 EU096383 EU096384 EU096385 EU096386 EU096387 EU096388 EU096389 EU096390 EU096391 EU096392 EU096393 EU096394 EU096395 EU096396 EU096397 EU096398 EU096399 EU096402 EU0…
1-1	281076	EF589643
1-1	445231	EF597138
1-n	72371	EU811978 AF524981
1-1	46970	DQ006221
1-1	681297	GQ982182
1-n	41540	FJ459727 FJ459728 FJ459729
1-1	564583	FJ208699
1-1	238946	EF420878
1-1	696802	GQ475152
1-n	653373	FJ597288 FJ597289 FJ597290
1-1	414181	EF011859
1-1	746813	GU441098
1-1	178432	EU924348
1-1	459195	EU742478
1-1	651348	GQ131058
1-1	167990	DQ317988
1-1	487992	EU196970
1-1	95954	GQ248274
1-1	208503	AY138106
1-n	228044	FJ918139 FJ918140 FJ918141
1-n	642335	FJ380579 FJ380580 FJ380581
1-1	746474	GU592799
1-1	377475	EU445722
1-n	372429	DQ383915 DQ383916
1-1	235815	AY841503
1-1	216036	EF127124
1-1	330155	DQ006199
1-1	478037	EU075102
1-1	285213	EU391976
1-n	493970	EU213730 EU213731
1-n	590234	FJ564122 FJ564651
1-1	217315	AY184296
1-1	329742	AY996740
1-1	300905	AY794258
1-1	193464	AY781460
1-1	765406	HM044840
1-1	655515	GQ982394
1-1	644812	FJ914091
1-1	443046	AM711672
1-1	563854	EU846399
1-n	619235	GU216580 GU216581
1-1	185500	EU359379
1-1	191906	DQ501960
1-1	269528	AY507487
1-n	538576	GQ476759 GQ476760
1-1	667374	GQ385028
1-1	362717	AM179731
1-1	241206	GQ223670
1-1	722855	FN669044
1-1	81489	AF129055
1-1	681449	GQ982266
1-1	53202	EU359316
1-n	748713	GU732707 GU732708 GU732709
1-1	447116	EF621701
1-1	291207	DQ978629
1-n	703361	GQ163013 GQ163014
1-1	150645	AF298384
1-1	765398	HM044825
1-n	693696	GQ900162 GQ900163
1-1	268107	GU046630
1-1	228163	FJ011884
1-1	313890	AY769127
1-n	519336	GQ162999 GQ163000 GQ163001
1-1	257361	FJ216471
1-1	84184	EU742464
1-1	657488	GQ223709
1-1	294097	FM958015
1-n	588005	FJ564567 FJ564647
1-1	487919	EU204661
1-n	392684	DQ667384 FJ513126
1-1	225808	FJ216703
1-1	164706	AF298359
1-1	84189	EU742469
1-1	66000	EU204684
1-1	239719	AB115384
1-1	147272	AY769142
1-1	428268	GU135358
1-n	13329	DQ131877 FJ395492
1-1	550927	EU937636
1-1	4016	AY309393
1-1	667275	GQ384962
1-1	316484	GQ262616
1-1	136217	FJ687416
1-1	590291	FJ564658
1-1	3917	FJ951177
1-n	264924	FJ527751 FJ527752
1-n	46945	EF491223 EF491224 EF491225 EF491226 EU153993 AF268793
1-1	317640	GQ923950
1-1	154892	FJ564305
1-n	13841	EU750650 EU750651
1-1	574479	FJ871934
1-n	154838	FJ564068 FJ564260
1-1	392621	DQ667391
1-1	184378	AM231756
1-1	407065	AM407738
1-1	642372	FJ380605
1-1	346587	DQ377542
1-n	60862	AM922008 FJ173534 FJ173535 FJ173536 FJ173537
1-1	125381	EU213705
1-n	486070	AM922034 AM922035 GQ118878
1-n	123388	GQ428749 GQ428750
1-1	154855	FJ564485
1-n	446321	EF419660 EF679753
1-1	123802	DQ917449
1-1	669696	FN668436
1-1	162709	GQ429137
1-n	85223	EU153959 FJ493285 AF268785
1-1	189227	AY155645
1-1	254859	AY371671
1-1	74686	FJ848132
1-1	227214	FN668441
1-1	262105	EU163573
1-1	651036	FJ848131
1-1	590508	FJ564389
1-1	287583	AY578307
1-1	199763	AF482043
1-1	279887	DQ978583
1-1	513642	EU522168
1-1	200773	AM497952
1-n	125090	EU213711 FJ564419
1-1	228373	AY196012
1-1	85885	DQ344132
1-1	512612	EU531712
1-1	436778	EF200467
1-1	154732	FJ564130
1-n	69389	GQ435035 GQ435036
1-1	552661	EU939292
1-1	243809	EF420897
1-1	714508	GQ435260
1-1	269543	AY507491
1-1	187495	AM231772
1-1	216154	AY151672
1-1	228371	AY196026
1-n	154679	FJ564021 FJ564542
1-1	407069	AM407742
1-1	301620	EU920004
1-1	651334	GQ131069
1-1	402565	DQ861780
1-1	195120	FJ848090
1-1	447121	EF621695
1-1	179352	EU672793
1-n	139828	GQ900072 GQ900073 GQ900074 GQ900075 GQ900076 GQ900077
1-1	513623	EU522147
1-1	193474	AY781469
1-1	436742	EF200380
1-1	693373	GU135376
1-1	185048	DQ006140
1-1	482579	EU841308
1-1	285211	EF374289
1-1	573437	GQ475138
1-1	441201	EF211003
1-1	128695	AF268821
1-n	722795	FN669026 FN669027
1-1	590314	FJ564156
1-1	587991	FJ564685
1-n	3670	GQ435032 GQ845137
1-1	72646	DQ189006
1-1	325716	EF042111
1-1	86781	AB055557
1-1	452460	EF653742
1-1	467070	AM884858
1-1	54732	AY841425
1-n	653935	GQ167433 GQ167434
1-1	649195	GQ118657
1-1	63356	GU576759
1-1	285599	EF374272
1-n	642089	FJ918124 FJ918125 FJ918126
1-1	296894	AY943260
1-1	467077	AM884862
1-1	3595	FN669024
1-1	53204	EU359336
1-1	356592	EU500267
1-1	553649	EU715087
1-1	650002	GU732674
1-1	714477	GQ435386
1-n	199164	EU811998 AF524978
1-1	74946	AF129057
1-1	133196	GQ435150
1-1	155621	GQ248264
1-1	696794	GQ475162
1-1	507419	EU338202
1-1	366469	EU595858
1-n	349117	EU125857 EU125858
1-1	63555	DQ211331
1-1	590236	FJ564354
1-1	550909	EU937582
1-1	587988	FJ564295
1-n	135789	EF564429 EF564430 EF564431
1-1	300928	AY794295
1-1	48555	FJ914367
1-1	414188	EF011841
1-n	128647	EU153966 EU153967
1-n	208219	DQ088279 DQ088280
1-n	446338	EF419554 EF419555
1-1	188716	AF482103
1-n	563866	EU846432 EU846433
1-1	271547	AY521437
1-1	377467	EU445716
1-1	375212	AM489813
1-1	343289	DQ125201
1-1	292122	GQ248347
1-n	597424	FJ038847 FJ038848 GQ428665
1-1	525650	EU493188
1-1	429709	GQ982378
1-1	49836	EU531708
1-1	158171	AY769122
1-1	59677	GQ435327
1-n	564598	FJ208686 FJ208690 GQ982345
1-1	519512	EU811973
1-1	414155	EF011860
1-1	208217	DQ088307
1-1	128600	AF268807
1-1	237955	AY627414
1-n	112861	EU742440 FJ189606
1-1	343286	DQ125194
1-1	746781	GU441056
1-1	357091	DQ344138
1-1	301328	EU125653
1-1	140999	GQ305350
1-1	199774	AF482093
1-1	703393	GQ163089
1-n	121780	EU204723 EU204724
1-n	190747	EF643874 EF643883
1-1	119180	FM998682
1-1	597264	FJ038909
1-1	179058	DQ265754
1-1	557656	FM998673
1-n	88032	EF017304 GQ274315 GQ435017
1-1	323092	HM044809
1-1	597393	FJ039079
1-n	206544	AY507500 DQ269003
1-1	748702	GU732688
1-1	224866	EU090661
1-1	233668	AM179710
1-1	37494	AF216578
1-1	343293	DQ125210
1-1	513638	EU522163
1-n	446344	EF419606 EF419607 EF419608
1-1	350111	DQ994728
1-1	149411	AM690589
1-n	185174	GU216558 GU216559
1-1	477065	GQ982287
1-1	119830	GU135422
1-n	550910	EU937668 EU937669
1-1	397092	DQ786524
1-1	470585	EF679746
1-1	325703	AY941122
1-1	282248	EU827963
1-1	590278	FJ564441
1-1	626746	FJ788903
1-1	464964	EF589635
1-1	29689	GU575251
1-1	519503	EU811988
1-n	85353	AY163520 AY163521
1-n	590752	FJ564025 FJ564235
1-1	587667	FJ513093
1-n	257840	EU213759 EU213760
1-1	139848	AY507494
1-1	94492	FJ262513
1-1	193468	AY781462
1-1	590289	FJ564307
1-1	213328	DQ211294
1-1	238932	EF420891
1-1	237927	AY627385
1-1	550963	EU937638
1-1	473040	GU135372
1-1	414221	EF011782
1-1	584573	EU924422
1-1	47519	FJ395547
1-n	190756	EF643865 EF643872
1-n	84239	FJ572521 FJ572522
1-n	462879	EU337703 EU337704 EU337705
1-1	446348	EF419605
1-n	386144	HM015014 HM015036
1-1	191893	DQ501978
1-n	164942	EU410233 EU410234 EU410235 EU410236 EU410237 EU410238 EU410239 EU410240 EU410241 GU135332
1-1	592794	FJ654363
1-1	632154	FJ821170
1-1	52570	EU445776
1-n	756231	FN808319 FN808320 FN808321 FN808322 FN808323 FN808324 FN808325
1-1	375232	AM489838
1-1	538483	EU571438
1-1	641179	FJ360917
1-1	642358	FJ380598
1-n	91221	AY293333 AY293345
1-1	199877	AF482065
1-1	588014	FJ564015
1-1	741066	FN668432
1-1	378492	EF011833
1-1	261438	EU850228
1-1	79183	EU445773
1-n	233710	DQ344115 GQ428709
1-1	101007	GQ476754
1-n	221309	EU122995 EU122996
1-1	516065	FJ513108
1-1	574101	GU391003
1-1	587966	FJ564525
1-1	59596	GQ982311
1-1	597389	FJ039087
1-n	313920	EF211006 FM998655
1-n	32127	EU123004 EU123005 EU338484
1-1	164696	AF298345
1-n	372711	FJ038969 FJ038970
1-1	563882	EU846398
1-1	588027	FJ564275
1-n	295173	DQ125175 DQ861777
1-1	578554	FJ381888
1-n	460732	EF556368 EF556369
1-n	259876	EF556405 EF556406
1-1	289835	AY596350
1-1	526355	FJ380661
1-1	375233	AM489837
1-1	322040	DQ978642
1-1	241854	GQ982173
1-1	538497	EU571425
1-1	424409	EF043033
1-n	460749	EF556398 EF556399
1-1	381650	GQ162965
1-1	690725	GQ139858
1-1	165349	FJ848088
1-1	550879	EU937704
1-1	486073	GQ982257
1-1	447109	EF621706
1-1	760993	HM015016
1-1	642303	FJ380596
1-n	231655	GU732693 GU732694
1-1	318907	AY842239
1-n	352240	DQ208831 DQ208832 DQ208833 DQ208834 DQ208835
1-1	49166	AB080062
1-1	228358	AY196010
1-1	175188	AY138061
1-1	59023	DQ088285
1-1	94663	EU163574
1-1	146999	EF091615
1-1	77890	FJ208688
1-n	154705	FJ564012 FJ564635
1-1	278528	AY545379
1-n	522527	FJ972353 FJ972354
1-1	228355	AY196035
1-1	722808	FN669064
1-1	441190	EF210996
1-1	574108	GU391012
1-1	688040	GQ428725
1-1	590762	FJ564603
1-1	246859	GQ982384
1-n	688061	GQ428658 GQ428659 GQ428660 GQ428661
1-n	296031	FJ527756 FJ527757 FJ527758
1-n	641172	FJ360911 FJ360912
1-1	681464	GQ982290
1-1	179748	EU213726
1-1	66680	GQ167487
1-1	216161	AY151677
1-1	246517	GQ982196
1-1	652630	FJ827358
1-1	377499	DQ457167
1-1	590769	FJ564024
1-1	66210	DQ978597
1-1	233737	DQ344130
1-n	693368	GU135328 GU135434
1-1	641201	FJ360940
1-1	229419	AY196033
1-1	538492	EU571420
1-n	585882	EU935664 FJ564261 FJ564663
1-1	98486	GQ428014
1-1	145940	AM711666
1-1	317639	GQ923947
1-1	53175	FJ395546
1-1	472493	EU000793
1-1	441199	EF210977
1-1	55321	DQ786552
1-1	293754	AB450195
1-1	216011	AJ532891
1-1	278512	AY545357
1-1	761000	HM015025
1-1	128684	AF268797
1-1	387610	FJ644270
1-1	597420	FJ038869
1-1	175184	AY138059
1-1	75633	FJ395504
1-1	316481	GQ262611
1-1	523900	EU489301
1-1	128685	AF268798
1-1	590736	FJ262529
1-1	28513	DQ667359
1-1	207523	AY138097
1-1	761013	HM015042
1-1	128211	AY309613
1-1	13583	AF129058
1-1	343279	DQ125179
1-n	386514	AM265592 AM282988 AM282989 AM282990 AM903058
1-1	57656	DQ978635
1-1	100935	EU595862
1-1	217330	AY184305
1-n	470278	GU373278 GU373279
1-1	228368	AY196020
1-1	35936	GQ434965
1-1	4577	GU575286
1-n	231673	AB117600 GU732727
1-1	215939	AJ532872
1-1	590774	FJ564273
1-n	279455	DQ088299 DQ088300 DQ088301 DQ088302 DQ088303
1-1	108537	EF679743
1-n	64700	DQ098159 DQ124703 DQ124706 GQ435354
1-1	138023	AF525000
1-n	269373	EU750481 EU750482 EU750483
1-1	284494	EU811989
1-1	35938	DQ006187
1-1	183955	AY794302
1-1	564573	FJ208660
1-n	573434	EU920042 GQ475119 GQ475120
1-1	129287	EU163561
1-1	86756	AY009009
1-1	344877	EF091602
1-1	512620	EU531694
1-n	300901	AY794250 AY794251
1-n	3353	EU750627 EU750628
1-1	661366	GQ305336
1-1	627592	FJ871940
1-1	154724	FJ564145
1-n	336195	DQ408313 DQ408314
1-1	550893	EU937688
1-1	112277	DQ994740
1-n	398573	DQ846183 DQ846184 DQ846185 DQ846192 DQ846193 DQ846194 DQ846204 DQ846205 DQ846206 DQ846210 DQ846211 DQ846212 DQ846222 DQ846223 DQ846224 DQ846225 DQ846226 DQ846227 DQ846237 DQ846238 DQ846239 DQ846240 DQ846241 DQ846242 DQ846243 DQ846244 DQ846245 DQ846249 DQ846250 DQ846251 DQ846258 DQ846259 DQ846260 DQ846261 DQ846262 DQ846263 DQ846264 DQ846265 DQ846266 DQ846273 DQ846274 DQ846275 DQ846276 DQ846277 DQ8…
1-n	427490	AM497958 AM497959 AM497960
1-1	146659	FJ644275
1-1	202656	AJ876591
1-1	464048	FN668434
1-1	652504	GQ248396
1-n	138033	FJ808555 FJ808556 FJ808557 FJ808558 FJ808559 FJ808560 FJ808561 FJ808562 FJ808563 FJ808564 FJ808565 FJ808566 AF524993
1-1	436734	EF200384
1-1	436720	EF200472
1-1	187822	EU163543
1-1	152192	AB055565
1-n	49657	GU372808 GU372814 GU372817
1-1	47444	EF589632
1-n	373484	AM231758 AM231759 AM231760 AM231761
1-1	597416	FJ038859
1-1	243805	AY914844
1-1	128582	AF268787
1-n	597284	FJ038889 FJ038890
1-1	289699	EU053211
1-1	181181	FJ827357
1-1	130452	AY312901
1-1	590341	FJ564043
1-1	464972	EF589647
1-1	102746	GU562405
1-1	428217	GU135407
1-1	478039	EU075107
1-1	138598	AB248589
1-1	83861	DQ404237
1-1	476175	GQ248327
1-1	171221	DQ978590
1-1	239693	AB115375
1-1	330181	DQ006226
1-1	150666	AF298420
1-1	189791	GQ434941
1-n	709981	GU323906 GU323907 GU323908 GU323909
1-1	436749	EF200423
1-1	175229	AY138075
1-1	588397	FM958029
1-n	448991	EU000774 EU000775
1-1	662750	FJ861518
1-1	597302	FJ038893
1-1	295164	DQ125163
1-1	350109	DQ994726
1-1	525657	EU493200
1-1	528268	GQ435224
1-1	217353	AY184329
1-1	542734	GQ487350
1-1	300917	AY794279
1-n	446331	EF419551 EF419552
1-n	289801	FJ039046 FJ039047
1-1	248370	AY327536
1-1	213338	DQ211195
1-1	375279	AM490638
1-1	53751	EU785934
1-1	420132	EF187710
1-1	260139	AM489875
1-1	193480	AY781473
1-1	550949	EU937615
1-1	518867	HM044835
1-1	123128	EU140058
1-1	506626	EU337029
1-1	154858	FJ564035
1-1	199623	EU552529
1-1	667364	GQ385011
1-n	261444	AB159523 AB159526
1-1	177062	FJ216704
1-1	107308	GU135327
1-1	523890	EU489290
1-1	681404	GQ982140
1-1	372427	DQ383913
1-1	295156	DQ125150
1-1	375217	AM489818
1-n	4733	EU750605 EU750606
1-1	128640	AF268789
1-1	84195	EU742487
1-1	279377	AY611230
1-n	703387	GQ163072 GQ163073
1-1	80314	AY309394
1-1	476163	GQ248252
1-n	94487	EU750656 EU750657
1-1	425927	HM044836
1-1	112615	HM008989
1-1	655181	GQ435236
1-1	590263	FJ563980
1-1	76673	EU341877
1-1	450273	GQ982375
1-n	588031	FJ564304 FJ564545
1-1	590776	FJ564272
1-1	590275	FJ563986
1-n	66205	DQ978587 FJ395476 FN687508
1-1	548146	FJ644256
1-1	669788	GU082438
1-1	67400	AY312917
1-1	661354	GQ305314
1-n	416983	EF139308 EF139309 EF139310 EF139311 EF139312 EF139313
1-n	385388	GQ435325 GQ435326 GQ487355
1-1	363218	DQ317991
1-n	463187	EU096449 EU096450 EU096451 EU096452
1-1	449055	EU000763
1-1	642386	FJ380546
1-1	486054	AM922018
1-1	413790	FJ238199
1-n	516079	EU424105 EU424106 EU424107
1-1	310229	AJ876575
1-1	367322	GU135410
1-1	590245	FJ564459
1-1	120006	DQ008902
1-1	590255	FJ564412
1-1	590747	FJ564655
1-1	278561	AY545420
1-1	557643	FM998669
1-n	145751	EF419585 EF419586 EF419587
1-1	351219	EF011785
1-1	424914	FJ527891
1-1	368339	GU082432
1-1	422321	EF538027
1-1	188594	AF482040
1-1	550872	EU937652
1-n	93385	GQ184346 GQ184347 GQ184348
1-1	377497	EU445743
1-1	237958	AY627419
1-1	121077	AF261998
1-1	510718	EU500263
1-1	215964	AJ532864
1-n	224034	GQ167439 GQ167440 GQ167441 GQ167442 GQ167443 GQ167444
1-1	507407	EU338184
1-1	286037	FJ821163
1-1	590521	FJ564553
1-1	56943	AY312915
1-1	538475	EU571414
1-1	590222	FJ564549
1-n	83789	DQ786519 DQ786520
1-1	746818	GU441103
1-1	74884	AF129050
1-n	460740	EF556382 EF556383
1-n	653378	FJ597305 FJ597306 FJ597307
1-1	176002	EU920017
1-n	13731	EF374277 EF374278 EF374279 EF374280 GQ435123
1-n	46032	FJ493310 FJ848115
1-1	2708	GQ435450
1-1	185499	EU359329
1-n	657341	FJ572564 FJ572565 FJ572566
1-1	306395	EU627576
1-n	550457	AB446223 AB446224 AB446225 AB446226 AB446227 AB446228 FJ513099
1-1	197613	DQ778764
1-1	588396	FM958028
1-1	644184	FJ395555
1-1	590229	FJ564519
1-1	28938	GQ863377
1-1	267232	DQ778751
1-1	443033	AM711654
1-1	703366	GQ163035
1-1	436196	AM690594
1-1	653365	FJ597267
1-1	349374	DQ265752
1-1	49624	AY842219
1-1	652635	FJ827355
1-1	188607	AF482041
1-1	66999	EU163548
1-1	193006	EU163531
1-1	413250	EF091626
1-1	375254	AM489856
1-1	550763	EU661529
1-1	507435	EU338170
1-1	350116	DQ994735
1-n	159428	AY032816 AY220135
1-1	761009	HM015038
1-1	343883	FJ189616
1-n	161112	GU454554 GU454555
1-1	85282	GQ434875
1-1	84190	EU742470
1-1	565535	FJ216466
1-1	746798	GU441076
1-1	100277	DQ006176
1-1	202773	GQ982165
1-1	140853	GQ223707
1-n	590006	FJ572550 FJ572551
1-1	445228	EF597141
1-1	487960	EU204751
1-1	306933	AY841495
1-1	300910	AY794269
1-1	377487	EU445735
1-n	516070	EU590865 FJ513089
1-1	40909	EU445769
1-n	264896	EF550011 EF550012 EF550013 EF550014 EF550015 EF550016 EF550017 EF550018 EF550020 EF550022 EF550023 EF550024 EF550025 EF550026 EF550027 EF550028 EF550029 EF550030 EU232348 EU232349 EU232350 EU232351 EU232352 EU232353 EU232354 EU232355 EU232356 EU232357 EU232358 EU232359 EU232360 EU232361 EU232362 EU232363 EU232364 EU232365 EU232366 EU232367 EU232368 EU232369 EU232370 EU232371 EU232372 EU232373 EU2…
1-1	278498	AY545338
1-1	44955	DQ006218
1-n	373485	AM231763 AM231764
1-1	103528	DQ006215
1-n	597291	FJ038912 GQ428663
1-n	77872	FJ208685 GQ982337
1-1	431281	AM711692
1-1	370746	AM230584
1-1	137667	GU135435
1-1	722801	FN669084
1-1	171880	EU841285
1-1	210361	DQ978647
1-1	318049	GU391000
1-1	287726	AY578318
1-1	257355	FJ216474
1-1	449201	EF660686
1-1	641190	FJ360929
1-1	100543	GQ248305
1-n	662772	GQ337795 GQ337796 GQ337797 GQ337802 GQ337803 GQ337804 GQ337827 GQ337828 GQ337829 GQ337840
1-n	658885	FJ808539 FJ808540
1-1	278533	AY545387
1-1	352332	DQ211332
1-1	375267	AM489871
1-n	722831	FN669097 FN669098
1-n	489016	EU153950 EU153951 EU153952 GQ982187
1-1	363382	FJ564551
1-1	472481	EU000784
1-1	703372	GQ163044
1-1	338492	GU391005
1-1	203270	FJ493265
1-n	46664	FJ668606 FJ668607 FJ668610 FJ668611 FJ668612 FJ668613 GQ167769 GQ982357 AF524985
1-1	523874	EU489250
1-n	53737	GU135356 GU135436
1-1	165707	AY225116
1-1	570492	FJ238218
1-n	446156	EF590748 GQ248401
1-1	130144	AY545385
1-1	306931	AY841493
1-1	550892	EU937610
1-n	32247	EU750527 EU750528 EU750529 EU750530 EU750531
1-1	134796	DQ978592
1-1	392666	DQ667383
1-1	346568	DQ344136
1-1	137687	EF653756
1-n	667277	GQ384995 GQ385014
1-1	199801	AF482033
1-1	74875	AF129071
1-1	63809	AF129060
1-1	167917	GQ435186
1-1	344076	DQ131884
1-1	228036	AY781468
1-1	28518	AY082276
1-1	654642	GQ384949
1-1	467334	EU196994
1-1	667237	GQ384979
1-1	488913	EU159926
1-n	109996	EF590736 GQ248383
1-1	74647	DQ778791
1-1	520843	GQ434958
1-n	77903	FJ208668 FJ208669 GQ982340
1-1	632162	FJ821180
1-1	157218	AM922075
1-1	188612	AF482097
1-n	221256	DQ404253 GU178892
1-1	667283	GQ384999
1-1	180557	AY794267
1-1	681452	GQ982271
1-1	666040	FJ654350
1-1	86765	AB055567
1-1	350023	AB237072
1-1	241505	EU240009
1-n	34199	GQ434894 GQ434895 GQ434896 GQ434897
1-1	488910	EU159924
1-1	74670	FJ848123
1-1	295186	DQ125204
1-n	41839	DQ265748 DQ268996
1-1	693674	GQ900068
1-1	722815	FN669062
1-1	84179	FJ914084
1-1	111146	AY082195
1-n	225670	FJ972358 FJ972359
1-n	436200	AM690577 AM690578
1-1	119191	FM998705
1-1	237930	AY627388
1-1	235801	AY841500
1-n	460390	AM884884 AM884885
1-n	487925	EU204667 EU204668
1-1	145713	GQ982363
1-1	414196	EF011856
1-1	651329	GQ131066
1-n	136983	EU213866 EU213867 EU213868
1-1	290081	AM489849
1-1	550886	EU937642
1-n	268906	EU627579 FJ513109
1-1	372419	DQ383894
1-1	146504	EU359369
1-1	519526	EU811984
1-1	446334	EF419560
1-1	257426	AY849357
1-1	416051	FJ644259
1-1	580341	GQ435171
1-1	510727	EU500264
1-1	507412	EU338218
1-n	95768	FJ572569 FJ572570
1-1	278558	AY545417
1-1	130156	AY545458
1-1	208492	AY138060
1-1	325549	DQ008889
1-n	165545	FJ213610 FJ213611 FJ213612 FJ213613 FJ213614 FJ213615 FJ213617
1-n	191701	EF660688 GQ435297 GQ435298 GQ865736 GQ865737 GQ865738 GQ865739 GQ865740 GQ865741
1-1	421943	AM489861
1-1	681286	GQ435408
1-1	550942	EU937645
1-1	323711	EU257491
1-1	295177	DQ125183
1-1	445232	EF597137
1-n	65535	EU750667 EU750668 FJ572547 FJ572548 FJ572549
1-1	262521	AY500597
1-1	168484	DQ211312
1-1	657490	GQ223710
1-n	682172	GU046628 GU046629
1-1	271592	AY521411
1-n	326154	AY943541 AY943542 AY943543
1-n	99400	FJ572501 FJ572502
1-1	278547	AY545404
1-1	57008	AY627425
1-1	296898	AY943264
1-1	377489	EU445737
1-n	585873	EU935682 FJ564399
1-1	513615	EU522139
1-1	352303	DQ211281
1-1	324588	AY914840
1-n	92921	AY914849 AF129851
1-1	377502	EU445734
1-n	234062	EF200433 EF200434 EF200435 EF200436
1-1	746788	GU441064
1-1	313950	FM998663
1-n	3414	AY841424 AF129062
1-1	590262	FJ563981
1-n	228053	FJ918183 FJ918184 FJ918185 FJ918186 FJ918187
1-1	446350	EF419637
1-1	590302	FJ564460
1-1	213345	DQ211244
1-n	278518	AY545367 AY545368
1-1	90309	GQ849566
1-1	447096	GQ434942
1-1	98750	FJ395496
1-n	282241	EU827945 EU827946
1-1	346885	DQ156317
1-1	260610	AY943560
1-1	193489	FJ918122
1-1	765394	HM044811
1-1	347188	FJ395511
1-1	300897	AY794244
1-n	681124	GQ892625 GQ892626
1-1	243811	AY914845
1-1	204986	AF532165
1-1	681505	GQ982404
1-1	661440	GQ262629
1-1	154918	FJ564020
1-1	525644	EU493199
1-1	267235	DQ778765
1-1	76576	DQ272700
1-1	746767	GU441041
1-n	285191	EF374260 EF374261
1-n	379297	EU213857 EU213858 EU213859
1-1	63807	AF129054
1-1	482609	FM958027
1-1	392615	DQ667418
1-1	518852	HM044818
1-n	100322	AB492591 AB492592 AB492593 AB492594 AB492595 AB492596 AB492597 AB492598 AB492599 AB492600 AB492601 AB492602 AB492603 AB492604 AB492605 AB492606 AB492607 AB492608 AB492609 AB492610 AB492611
1-1	587663	FJ513118
1-1	280705	DQ344126
1-1	313884	AY769120
1-1	472462	EU000762
1-1	486046	AM922076
1-1	271590	AY521407
1-n	48755	DQ006190 DQ211214
1-n	4396	GU576760 GU576761 GU576762
1-1	278594	AY545456
1-1	237944	AY627403
1-1	165346	FJ848087
1-1	254149	FJ395517
1-1	422330	EF538034
1-1	261642	EU391969
1-1	756587	GU969282
1-1	584538	EU924368
1-1	262422	AB161508
1-1	228042	FJ918120
1-n	449839	EU750641 EU750642 EU750643 EU750644
1-n	154865	FJ564203 FJ564256
1-n	4212	DQ006141 EF590669 GQ248244
1-n	714513	GQ435234 GQ435235
1-1	363354	FJ564379
1-n	510733	EU500279 EU572863 EU572864 EU572865 EU572866 EU572867
1-1	102211	GQ435026
1-1	203582	FJ395448
1-1	584552	EU924409
1-1	608791	FJ687419
1-n	316478	GQ262606 GQ262607
1-n	72385	FJ038884 FJ038885 GQ428701
1-1	306966	DQ125128
1-1	220578	AM884891
1-1	175214	AY138107
1-1	306938	AY841508
1-1	642319	FJ380639
1-n	446325	EF419641 EF419642 EF419643
1-1	641188	FJ360927
1-1	4296	EU359312
1-n	746762	GU441036 GU441037
1-n	52158	EU204759 EU204760 EU204761
1-1	469734	EF688512
1-1	55457	DQ786521
1-1	590501	FJ564406
1-1	392646	DQ667338
1-1	334156	DQ268997
1-1	138047	AF525004
1-1	254860	AY371672
1-n	99302	EU213863 EU213864 EU213865
1-1	681447	GQ982247
1-1	425120	EF374285
1-1	213357	DQ211221
1-n	341032	AM072886 AM072887
1-n	486078	AM922047 AM922049 AM922050 GQ118884 GQ982261
1-1	68554	GQ435440
1-1	142274	EU140048
1-1	513649	EU522174
1-1	414173	EF011837
1-1	334475	GQ435378
1-1	151439	GQ435276
1-1	179227	EF612956
1-1	494557	EU213765
1-1	741068	FN668442
1-1	112882	FJ189626
1-1	142262	EU140033
1-1	63524	DQ211202
1-1	154923	FJ564023
1-n	564596	FJ208678 FJ208679
1-1	4568	GU575288
1-1	309283	GQ982219
1-1	233751	AM179765
1-1	674065	GQ487353
1-1	3580	FJ493276
1-1	155021	FJ381879
1-1	190804	AJ876592
1-1	4534	GU575283
1-n	441203	EF211001 FM998686
1-1	34320	FJ654341
1-1	449003	EU000789
1-1	38874	GU120317
1-1	482942	GQ982250
1-1	129938	FJ262521
1-1	550953	EU937697
1-1	171833	EU163544
1-1	632928	FJ423282
[truncated: 8,249 more rows]
